# Supplementary material for: Identification and experimental validation of KMO as a critical immune-associated mitochondrial gene in unstable atherosclerotic plaque
Source: J Transl Med. 2024 Jul 18;22:668. doi: 10.1186/s12967-024-05464-5 (PMC11256392; doi:10.1186/s12967-024-05464-5)
Supplement: Supplementary file 2 — Supplementary Material 2 [file 12967_2024_5464_MOESM2_ESM.xlsx]

## Sheet: Supplementary Table1
Table 1 Comparison of demographic, lifestyle characteristics and serum biochemical levels of the participants
Baseline data	NC	SA	ACS
	（n=24）	（n=24）	（n=24）
Age (years)a	59.68±9.73	64.26±12.82	65.08±10.58
Male (%)c	16（66.67%）	15（62.50%）	14（58.33%）
Smoking (%)c	15（62.50%）	18（75.00%）	19（79.17%）
Alcohol (%)c	8（33.33%）	10（41.67%）	7（29.17%）
Hypertension(%)c	11（45.83%）	12（50.00%）	10（41.67%）
T2DM(%)c	3（12.50%）	6（24.00%）	5（20.83%）
BMI (kg/m2)a	24.45±3.50	24.13±3.68	24.09±2.81
SBP(mmHg)a	128.39±18.46	126.58±17.64	129.27±16.90
DBP(mmHg)a	80.31±12.05	79.84±14.95	77.29±10.19
GLU(mmol/L)b	6.26 （5.08，8.50）	6.81 （5.80，9.4）	6.38 （5.40，7.78）
TG(mmol/L)b	2.16（2.25，3.64）	1.99（1.71，2.8）	2.13（2.08，2.71）
TC(mmol/L)a	4.88±0.76	4.81±0.81	4.77±0.86
LDL-C(mmol/L)a	2.16±0.16	3.33±0.21*	4.21±0.35*#
HDL-C(mmol/L)a	1.10±0.12	0.99±0.08	1.02±0.23
ApoB (g/L)a	0.96±0.30	0.99±0.31	0.97±0.31
CK-MB(U/L)a	17.35±5.07	15.8±5.48	34.04±21.4#
hs-cTnT(ng/mL)a	0.01±0.01	0.01±0.006	2.04±2.15#
NT-proBNP(pg/mL)a	134.4±84.2	159.9±131.7	1047.6±1900.1#
hs-CRP(mg/L)a	3.56±0.75	4.07±0.50*	4.63±0.89*#
KMO(ng/L)a	198.84±11.55	209.98±12.71*	237.2±18.72*#
SBP Systolic blood pressure; DBP Diastolic blood pressure; Glu Glucose; HDL-C high-density lipoprotein cholesterol; LDL-C low-density lipoprotein cholesterol; Apo Bpolipoprotein; TC Total cholesterol; TG Triglyceride; T2DM Type 2 diabetes mellitus;CK-MB Creatine Kinase-MB ;hs-cTnT high-sensitive Cardiac Troponin T;NT-proBNP N-terminal pro-B-type Natriuretic Peptide. a Continuous data were present…

## Sheet: Supplementary Table2
Supplementary Table2. Semiquantitative scoring system for histological grading
	Grade 0	Grade 1	Grade 2	Grade 3
Haemorrhage	No haemorrhage	Small haemorrhage	Large haemorrhage	—
Thrombus	No thrombus	Small thrombus	Large thrombus	—
Lipid core	No lipid core	Small lipid core	Large lipid core	—
Fibrous tissue	Very little；fibrous tissue	Approx. 50% fibrous tissue	Predominantly ibrous tissue	—
Chronic plaque inflammation	None	Occasional cells or one group > 50	2-5 groups > 50	> 5 groups > 50 or 1 group > 500
Chronic cap inflammation	None	< 10 cells in cap	10-50 cells in cap	> 50 cells in cap
Acute plaque inflammation	None	Occasional cells or one group > 50	2-5 groups > 50	> 5 groups > 50 or 1 group > 500
Acute cap inflammation	None	< 10 cells in cap	10-50 cells in cap	> 50 cells in cap
Foam cells	None	< 50 cells	> 50 cells	—
Neovascularity	None	< 10/section	> 10/section	—
Cap rupture	Intact	Probably intact	Probably ruptured	Definitely ruptured
Overall Stability	Stable	Unstable	Unstable	Unstable

## Sheet: Supplementary Table3
Supplementary Table3. The coding sequences of the 6 key genes and the housekeeping gene GAPDH.
ID	Primer name	sequence (5' to 3')	base pair count	total synthesis amount (nmol)	purification method
1	GAPDH	TGATTTGGTCGTATTGGGCG	20	2	RPC
		TGGAAGATGGTGATGGGATT	20	2	RPC
2	NT5DC3	GACCCTAAAGCATGGCTGGA	20	2	RPC
		AGCATCTCTGTGAACCTGCAT	21	2	RPC
3	ACADL	ATGGCTCAGAAGAACAGATT	20	2	RPC
		TGACCCATTACTGATGAACAC	21	2	RPC
4	KMO	TGAAAGCTGTTGGCCTGGAA	20	2	RPC
		GGGGTATTTCTCAGCAGCAGT	21	2	RPC
5	SLC25A4	GATACTGCCAAGGGGATGCT	20	2	RPC
		CAAAGGGGTAGGACACCAGC	20	2	RPC
6	ALDH1B1	TCAAGCCTACTGTCTTTGGTGG	22	2	RPC
		CTCCCGTTTCCAGATTCCTTA	21	2	RPC
7	MAOB	GCGGCATCTCAGGTATGG	18	2	RPC
		AGAGTGTAAGTCCTGCCTCC	20	2	RPC

## Sheet: Supplementary Table4
Supplementary Table4. Total of 11240 genes in the training set (GSE28829, GSE41571, GSE43292 combined with GSE111782).
geneNames	GSM714070	GSM714071	GSM714072	GSM714073	GSM714074	GSM714075	GSM714076	GSM714077	GSM714078	GSM714079	GSM714080	GSM714081	GSM714082	GSM714083	GSM714084	GSM714085	GSM714086	GSM714087	GSM714088	GSM714089	GSM714090	GSM714091	GSM714092	GSM714093	GSM714094	GSM714095	GSM714096	GSM714097	GSM714098	GSM1019539	GSM1019540	GSM1019541	GSM1019542	GSM1019543	GSM1019544	GSM1019545	GSM1019546	GSM1019547	GSM1019548	GSM1019549	GSM1060117	GSM1060119	GSM1060121	GSM1060123	GSM1060125	GSM1060127	GSM1060129	GSM1060131	GSM1060133
A1CF	3.18438	3.61796	3.45835	3.43877	3.12558	3.7121	4.08276	3.27947	4.18527	3.74804	4.38502	3.38018	3.33761	4.10656	3.80811	3.36786	3.01545	3.67937	3.08639	3.51742	3.57159	3.99771	4.37692	3.31611	3.87767	3.15267	3.48508	3.81196	3.1326	3.42114	3.64526	4.44459	3.71151	3.73579	3.51278	3.37146	3.42225	3.10981	3.72034	3.49511	3.95666	3.45391	3.59956	4.62121	4.13649	3.39792	3.50189	3.02706	3.69885
A2M	10.469	10.4373	10.5255	10.2632	9.98395	10.1023	9.71468	11.2627	10.5484	10.5019	11.1785	10.72	9.86916	9.45959	9.2595	9.84599	10.4247	10.7223	10.0571	10.1492	9.74756	11.0574	10.588	9.98711	10.0334	10.3298	9.39766	10.918	9.97721	9.79306	10.8014	11.0637	10.3153	10.257	9.7103	9.95159	10.6638	9.94693	9.84086	10.5752	9.55228	11.1892	11.2221	10.3018	10.4649	10.6307	10.1906	10.0844	10.7342
A4GALT	5.73469	5.75688	6.01372	6.48677	5.29144	5.29657	7.00341	7.25644	6.49633	6.09388	6.60882	6.18135	6.42039	5.78672	7.20883	6.36275	7.23874	5.95304	5.64991	6.33829	5.40695	6.90581	6.547	5.88142	5.3344	6.22195	5.95347	6.54942	6.39611	6.077	6.09459	6.26609	6.16275	6.17155	5.95167	6.05941	7.15439	6.03742	6.38043	6.06161	7.17984	6.0583	6.19379	5.72416	6.54876	6.52348	7.0605	7.07019	6.44502
A4GNT	3.38096	3.49175	3.58041	3.63025	3.1807	3.52398	3.82217	3.08287	4.44792	3.99914	4.03569	3.01283	3.47653	3.30679	3.20563	3.54126	3.44491	4.65203	3.1936	3.52772	3.45318	3.46117	3.58821	3.48276	4.48903	3.27637	2.90282	3.63351	3.33309	3.54488	3.55236	3.54737	3.75702	3.5898	3.53989	3.5324	3.49496	3.44754	3.60228	3.51992	3.59668	3.2469	3.49641	3.45234	3.81078	2.82371	3.07586	3.58721	3.64505
AAAS	7.13757	6.45223	6.61274	7.30358	6.67527	7.05994	7.5453	7.26004	6.80726	7.0941	6.94985	7.13604	7.07729	6.99337	7.19347	6.82359	7.66273	7.45644	6.70218	6.88437	6.525	7.2382	7.48074	6.52774	6.91018	6.77474	6.35279	7.21722	7.22042	7.34849	7.43587	7.5085	7.03415	7.16692	6.51327	6.9184	6.97854	6.63242	6.67101	6.72775	5.74698	6.90956	7.32027	6.92194	6.92552	7.82918	7.43993	7.60431	6.99097
AACS	5.63968	5.67207	6.06325	6.54541	6.40203	6.32391	5.90956	6.04324	5.83337	5.62251	5.51481	5.94312	6.06982	5.88	5.88918	5.90518	5.49366	5.94822	5.84739	5.89684	5.70421	4.82453	5.747	5.94822	6.25972	5.7963	6.75799	6.27238	6.12938	5.77402	5.90361	5.77834	5.32189	5.79562	6.0908	6.28951	6.58469	5.89065	5.69338	5.98857	5.89755	5.86808	6.38882	6.24304	6.47252	5.69867	6.07953	6.22815	6.32367
AADAC	3.74964	3.43702	3.0773	3.2837	2.40998	2.83421	3.0773	2.90683	3.0773	3.67029	3.34048	2.84698	2.39625	4.47098	2.68762	3.51482	2.81738	2.90382	2.81377	3.57737	2.89371	4.41042	3.45952	2.99789	3.48955	2.99624	2.5555	3.71902	3.07998	3.07003	3.68537	3.30892	3.13759	3.17862	3.41751	3.07726	3.05796	3.04107	3.11105	3.01694	3.21732	3.02987	2.93336	3.89054	2.97644	2.66015	3.23985	3.13872	3.16962
AAGAB	6.42003	5.91941	6.46839	6.13065	6.64779	6.19721	6.10501	5.63926	5.91514	6.19495	6.31214	6.123	6.28416	6.15823	6.19831	6.05977	6.65826	6.15745	5.91187	6.58932	6.2466	6.4736	6.47235	5.96623	5.8463	6.04045	6.97767	6.33963	5.98843	6.08446	5.99689	6.06888	6.03012	5.9076	6.60742	6.79431	6.00243	6.73028	6.1381	6.06784	6.53914	5.40154	5.91055	6.06006	6.17445	5.91971	6.10646	6.18187	6.27605
AAK1	7.00462	6.97	7.05188	6.98085	6.74582	6.87118	6.96761	6.82648	7.02423	7.10452	7.32257	6.55526	6.6565	6.64159	7.2167	7.15143	6.78172	7.0247	6.64251	7.09964	6.81153	6.46134	7.16072	6.5657	7.17376	6.79436	6.69097	6.83949	6.7462	7.09549	7.04012	6.94573	6.76153	6.96265	6.81317	6.76841	6.61549	6.98475	7.08201	6.75665	6.92548	7.10863	6.63517	6.69517	6.99895	7.22413	7.35159	7.2087	6.6779
AAMDC	5.59263	5.58151	5.27367	5.69805	5.85811	5.75667	5.93054	5.7394	5.58846	5.56067	5.42859	6.01381	6.24207	6.15749	5.9292	5.79803	5.54908	5.49491	5.78971	5.66369	5.76907	6.13272	5.45233	5.94172	5.43202	6.26202	5.69084	5.73634	6.07892	5.76135	5.50925	5.64741	5.57687	5.63488	6.31982	5.54932	5.82897	5.54723	5.85109	6.10946	5.38603	5.75496	6.17796	6.00935	5.89543	6.20413	6.1145	5.9635	6.09938
AAMP	7.09616	6.87729	7.27916	7.22653	7.3898	7.06307	7.2068	7.33781	7.1052	7.18681	7.04701	7.27198	7.40932	6.60715	6.70547	6.64967	7.08506	6.99328	7.30212	7.16455	7.1222	7.37132	7.55834	7.23427	6.67582	7.00743	7.27741	7.32557	7.62295	7.16153	7.37864	7.49636	7.40179	7.37864	6.90003	6.91354	7.11135	6.85178	6.70318	7.12582	7.29309	6.63885	7.43774	7.24781	7.24803	7.20784	7.21713	7.05143	7.43619
AANAT	4.08545	4.31332	4.54679	4.09384	4.00446	3.90717	5.06458	4.10562	4.56879	4.98394	4.31582	3.94315	4.8722	3.74273	4.31332	4.43939	4.75558	4.2505	4.31332	4.07386	3.9287	5.297	4.65904	4.29423	4.14432	3.8942	4.6333	3.5792	4.46402	4.28535	4.29028	4.59088	4.32231	4.39376	4.24593	4.241	4.51696	4.2139	4.34202	4.241	4.77065	4.19374	4.39058	4.87448	4.63243	3.59456	3.85589	3.1051	4.53325
AAR2	6.40008	6.43534	6.73803	6.6673	6.36982	6.43163	6.63453	6.58475	6.81713	6.31118	6.58197	6.69962	6.74106	5.72631	6.2242	6.44985	6.33711	6.51026	6.88335	6.42611	6.53379	6.76337	6.92436	6.59138	6.58516	6.23998	6.71469	7.02305	6.74209	6.31057	6.51089	6.61437	6.79213	6.78285	6.32384	6.54273	6.72713	6.44987	6.07311	6.83856	6.70451	6.14041	7.02282	6.58949	6.83206	6.38932	6.36608	6.38186	6.84064
AASDHPPT	6.34496	6.70598	7.17344	7.14646	7.10195	6.69528	6.46866	6.45955	6.1761	6.6401	6.5608	6.83046	6.7147	6.32475	6.53213	6.70048	6.31057	6.32343	6.86948	6.54605	6.93381	6.18083	5.44153	7.11017	6.60605	6.66977	7.35684	6.68631	6.58508	6.52414	6.44179	6.7135	6.49589	6.45201	6.58065	6.80667	6.28069	6.767	7.38494	6.47966	6.89465	6.86141	6.87577	6.98303	6.60331	6.44708	5.74628	6.1966	7.21048
AASS	5.62541	6.03749	6.61527	6.6378	6.78183	6.7343	6.31325	6.35807	6.33024	5.86905	6.18381	6.23063	6.25389	6.39205	6.35289	6.84209	7.34378	7.26416	7.36099	6.39662	6.5593	6.45834	6.03247	6.0543	8.27363	7.70152	6.15608	7.09586	6.52253	6.23886	6.16642	6.21786	6.14116	6.20416	7.13102	6.16064	8.21799	6.63883	6.84155	6.55664	6.30376	7.53316	7.42155	7.66568	6.48746	7.83474	7.26659	7.48898	7.39823
AATF	6.57548	6.92117	7.16076	7.73534	7.07603	7.11174	7.85098	7.74313	7.70497	6.9155	7.08239	7.47515	7.50121	7.34721	7.38369	7.03609	7.91573	7.17473	7.80276	7.19887	7.28151	7.76899	7.64819	7.13531	7.2857	7.24164	7.47805	7.76798	7.65909	7.01855	7.40904	8.01708	7.4797	7.42763	7.47226	7.25098	7.30119	7.36813	7.01298	7.31235	7.35592	7.08419	7.48397	7.43897	7.63166	7.66526	7.49114	7.31667	7.5084
AATK	6.56866	6.32298	5.74998	5.12551	4.76866	5.13952	5.76187	5.2632	5.71096	6.15335	6.73051	5.24849	5.00513	6.91817	5.29005	5.76813	5.52094	5.4185	5.08639	5.83135	5.3962	6.20414	6.18264	5.36835	5.68792	5.23293	4.86253	5.72199	5.65502	5.98064	6.01625	6.43817	5.72607	6.51829	5.28634	5.72607	4.99081	4.74692	5.2988	5.39671	5.94383	4.99768	6.29033	5.85048	5.81558	5.4847	4.80355	5.34983	5.53417
ABAT	5.20584	5.38582	5.71182	5.66973	5.52447	5.55016	5.63782	5.51328	5.59563	5.64109	5.69127	5.55543	5.68451	5.76736	5.63718	5.38478	6.18068	6.24121	6.11008	5.45002	5.5216	5.80455	5.66199	5.65734	6.3649	6.16336	6.03592	5.73188	5.6927	5.45884	6.13104	5.50511	5.59736	5.69048	5.96004	5.64248	5.56834	5.69421	5.34475	6.23277	5.68002	6.11313	6.02101	5.51544	5.69575	5.86594	5.99287	5.64178	6.10065
ABCA1	8.63367	8.69323	7.98876	7.90931	7.84675	7.74362	7.79259	8.86203	8.94287	7.98215	7.91316	7.90698	7.80842	8.25739	8.5325	8.61655	7.48478	7.63352	7.5553	6.57626	6.94147	6.84949	6.2817	7.51075	7.21227	6.74379	7.81321	7.88763	6.84767	7.68476	7.59027	8.4496	7.8594	8.16711	7.81042	7.56602	6.90111	7.66447	8.54014	7.10296	7.59559	8.00933	6.65849	5.10581	7.61822	7.05765	7.51095	7.62772	6.00455
ABCA11P	4.48442	4.55526	4.19688	4.19637	5.52722	5.29202	4.12126	4.45492	4.25269	4.24341	3.82431	5.04998	4.80029	4.74484	5.14161	4.44445	4.26965	4.70669	4.48442	4.30506	4.18258	4.17617	4.19725	5.75852	4.89707	4.67327	5.59489	4.33609	4.34273	4.36555	4.41327	4.64305	4.31075	4.29131	4.36025	4.57588	5.35358	5.3907	4.43978	4.42388	4.30998	5.00562	4.67652	5.17585	3.89476	5.70438	4.97631	5.04093	5.66932
ABCA12	3.04667	2.96535	3.32969	3.34679	2.77365	3.10502	4.28098	3.65177	2.99769	3.4814	3.0181	3.32969	3.10561	4.09284	3.76654	4.11708	2.8515	2.9306	3.26678	3.1044	3.23611	4.04398	3.26678	3.06502	3.06437	3.19096	2.67182	3.80295	3.64289	3.26348	3.31265	3.65689	3.36429	3.42084	3.24872	3.49215	3.2438	3.12332	3.33232	3.21676	3.43157	2.99761	2.97132	3.46298	3.54112	2.64277	3.25242	2.60539	3.03805
ABCA2	5.7035	5.64285	5.3471	5.52699	5.18935	5.55483	6.0181	6.18682	5.63307	5.9985	5.75842	5.6883	5.58049	5.60779	5.68945	5.08429	6.28916	5.49447	5.68966	5.84729	5.59334	6.67098	5.53191	5.47662	5.27222	6.07897	5.61823	5.72468	5.80929	5.94963	5.65788	5.81308	5.6728	6.01231	5.41388	5.74966	5.71384	5.59296	5.49447	5.64146	5.45586	5.5827	6.46634	5.91914	6.30975	5.96824	6.34481	6.26551	5.90837
ABCA3	5.9846	5.92286	5.67258	6.06161	5.16174	5.66114	5.34975	6.0074	5.74965	6.13005	6.55856	5.65094	5.8512	5.69057	6.27316	5.84404	6.29733	5.78251	6.01935	6.09285	6.14209	6.18412	6.64994	5.97261	5.48079	5.35499	5.83472	6.11807	6.44649	5.33917	5.70889	5.91691	5.72153	5.82259	6.36664	6.51319	6.40791	5.72742	5.57162	6.04072	5.8233	5.95696	6.44479	6.57616	6.5122	6.34605	6.35105	6.40614	6.42501
ABCA4	3.86048	3.94675	3.96535	3.61858	3.22835	3.94992	4.23078	4.01069	4.50379	4.03885	3.89752	3.65382	3.78037	4.22487	3.58707	3.53381	3.71277	3.54638	3.55238	3.93525	3.62101	4.70525	4.59652	3.994	3.75966	3.78311	3.82363	3.26433	3.99319	3.824	3.86347	4.13363	3.89431	3.91898	3.81413	3.94736	3.78082	3.73271	3.91158	3.80672	3.75839	3.78681	3.69046	4.13508	3.75134	3.28455	3.85877	3.60992	4.10268
ABCA5	5.08593	5.35894	5.4791	5.45342	6.29762	5.62128	5.99825	5.47253	5.39441	4.94909	4.95464	5.53956	5.58751	5.51677	5.89723	6.12227	5.43129	5.50528	5.77732	5.2058	5.45097	5.20346	6.04723	5.09765	5.94275	5.53722	6.68974	6.04551	5.36847	6.16267	5.55999	5.10331	5.56185	5.3214	5.91103	5.42329	5.12878	5.94707	6.18566	5.18719	5.03661	6.15718	5.47466	6.22851	4.60805	5.88483	5.41455	6.13476	5.01868
ABCA6	6.73547	6.66887	5.86093	6.00529	7.2723	7.03967	6.67077	6.45877	6.47854	5.35566	5.41765	5.88688	5.81382	6.64367	7.22407	7.22555	6.79989	6.65244	5.65784	5.84469	6.12624	4.86177	4.91136	6.38518	7.17803	4.8753	7.59342	6.65509	5.15228	5.76761	6.12933	5.78249	5.67234	5.73263	6.07574	5.75495	6.79993	6.6615	6.12784	8.44927	6.14502	6.3905	4.76189	5.36742	4.22862	6.96869	5.73494	6.37514	5.8719
ABCA7	5.59011	5.30333	5.02088	6.05367	5.25969	5.30543	6.04477	5.60562	5.67505	5.75624	5.66681	5.90962	6.1827	5.60169	5.59072	5.81729	5.65509	5.49474	4.72073	5.12408	5.19749	6.45491	5.48344	5.39274	4.34034	5.38014	5.23474	5.33499	5.73515	5.88098	5.6357	6.03233	5.3591	5.53001	5.5535	5.42955	5.24298	4.8894	4.93245	6.20064	5.84582	5.24008	5.22741	5.07209	5.26119	5.47491	5.27123	5.60134	4.9502
ABCA8	6.07888	6.15715	5.01179	5.30888	6.43011	6.17501	6.17706	5.68951	5.65338	4.77178	5.19004	5.56075	5.71093	6.05248	6.07014	6.23299	5.9271	5.8532	4.69241	6.03041	6.04556	4.26593	3.72632	6.39205	6.45131	4.07479	6.78261	6.41055	4.39212	5.10044	5.07086	5.18188	5.12567	5.14934	6.76073	5.03867	8.01017	5.63554	5.13542	6.10817	5.73014	6.90873	4.99539	6.54417	4.33502	7.11215	6.27936	6.04923	6.13354
ABCB1	5.02471	4.99327	5.34752	5.59452	5.22442	5.12671	5.33929	4.87396	5.08935	4.80872	4.70827	5.10774	5.01537	5.6005	5.25438	5.30731	4.83033	4.701	4.78451	4.94331	4.90535	4.79609	4.79485	5.4487	5.09298	4.72977	7.16332	4.69644	5.00017	4.81881	4.69491	4.78679	4.72884	4.66746	5.69831	4.74066	5.37274	5.71471	6.0765	5.07042	5.6147	4.92969	3.69053	3.09229	4.86593	4.01224	4.51251	4.56932	4.9361
ABCB11	3.60707	2.74321	3.01338	3.03949	3.02923	3.04082	3.39545	3.43448	3.0701	3.81599	3.3258	2.54065	2.75767	3.41446	3.45332	3.05816	3.63531	2.96347	2.90152	3.49013	3.45886	3.41847	4.54149	3.37253	3.24253	3.05983	2.41101	2.79323	3.72636	3.1666	3.46405	3.35782	3.25408	3.27908	3.19034	3.18534	3.1566	3.1416	3.21909	3.18409	3.45784	3.10063	3.79862	3.35068	2.46231	2.46298	3.46715	3.49654	2.76916
ABCB4	5.27483	5.38253	4.77657	5.03369	4.66821	5.21982	5.23259	5.426	5.69291	4.99897	5.87382	5.26923	5.26867	6.16048	4.53455	4.80595	5.42229	5.49164	5.64935	5.43073	5.60952	5.73806	5.85456	5.87937	4.90002	5.00304	4.9182	5.03735	5.53814	4.97002	4.87493	5.23285	4.9678	5.05752	5.59172	5.84161	5.42145	5.25402	6.43741	4.88851	4.76369	6.29724	5.4552	5.16879	5.12047	5.28786	5.52615	5.23563	4.95969
ABCB6	5.58704	5.12399	5.46457	5.94055	5.43782	5.31595	6.35711	6.05822	5.58485	5.99695	5.66784	5.7634	6.16655	5.54444	6.14449	5.87426	6.28598	5.70327	5.64891	5.49236	5.2164	6.37416	6.05616	5.36344	5.60271	5.84047	5.29826	5.88052	6.14683	5.44045	5.88265	6.30458	6.01403	5.71898	5.4855	5.59135	5.92169	5.28654	5.56283	6.07109	5.54471	5.21567	6.42867	6.3496	5.70467	6.54849	6.11219	5.79006	5.98613
ABCB7	6.00509	6.65088	6.54868	6.85041	7.19487	7.09455	6.69748	7.55863	6.42626	6.54479	5.89043	6.80319	7.36865	6.71486	7.13862	7.19077	7.22713	7.07266	7.73338	6.64532	6.51889	7.39974	6.06022	6.98025	6.33099	7.03994	7.28387	7.11028	7.3061	7.01014	6.66174	6.99562	6.71835	6.38738	6.78513	6.91578	6.78513	7.38902	7.75483	6.18705	7.34001	7.65961	6.6498	6.78432	6.46544	6.74848	6.23582	6.84036	6.99974
ABCB9	4.80857	4.175	4.24645	5.09475	3.85756	4.51183	5.48197	4.98077	4.94959	5.45833	4.43611	4.88154	5.34609	5.03283	5.40413	4.78864	5.06921	4.6092	4.42217	4.58492	3.97366	5.59621	4.64254	3.90395	4.35385	4.87574	3.79822	4.71566	5.02575	4.52816	4.58756	5.03824	4.9625	4.72417	4.54524	4.2683	5.30998	4.49252	4.70709	4.8348	4.71261	3.93605	5.3671	4.51797	4.69675	4.82022	5.02357	5.08102	4.76443
ABCC1	6.64982	6.82377	7.42596	6.98544	6.7515	6.50911	6.9549	7.09413	6.74693	7.61799	7.45226	6.82668	6.73343	6.46284	6.87726	6.50023	8.03137	7.6752	7.61696	7.20898	6.94566	7.8856	7.58068	7.00173	7.89262	7.866	6.35189	6.6871	8.2474	7.28903	8.51478	7.17727	7.4487	7.23254	6.66941	6.9304	6.791	6.88803	6.62765	7.09191	7.15076	7.24636	7.78159	8.16779	7.55196	7.32185	7.82013	7.87223	7.29551
ABCC10	6.10746	6.37576	6.62516	6.86961	6.27032	6.33759	5.9122	6.02811	6.09232	6.36922	6.39804	5.94508	6.41835	6.04605	6.17003	6.25504	5.96678	6.40797	6.35207	5.50144	5.76342	6.05762	5.75201	5.99589	6.54918	6.17522	5.67396	5.9559	6.1277	6.34413	6.47321	6.40595	6.33708	6.4347	5.64124	6.01275	6.32135	5.70523	5.90374	6.04583	6.1254	5.75261	6.13234	5.63989	6.48422	6.24381	6.44112	6.24036	6.02026
ABCC2	4.56938	4.29941	4.35851	4.1128	4.30627	4.11221	4.77512	4.03211	4.29941	4.29941	4.22112	4.04488	4.30627	4.30627	4.56179	4.77894	4.03557	4.15386	3.62761	3.74248	3.8854	5.01607	4.19879	4.21603	4.07804	3.87635	5.14527	4.46104	4.24857	4.81516	4.16505	4.52125	4.18451	4.58548	4.0249	4.15337	4.16699	4.12612	4.18451	4.13196	4.51338	4.2856	4.19475	4.35444	4.08919	4.30543	3.8066	4.52983	4.03305
ABCC3	6.73127	6.74667	6.47132	6.62121	5.87683	6.0832	7.29167	6.54995	6.48601	6.7369	6.70582	6.10123	6.34141	6.79915	7.3458	7.08754	7.02954	6.81041	7.32635	6.13326	5.93237	6.80398	6.44789	6.21134	6.48377	7.53461	6.04993	5.89108	7.38352	7.65395	6.62524	6.28461	6.5207	6.61767	6.70958	7.25802	6.19043	6.45808	6.46288	6.04372	6.81328	6.0474	5.77461	5.35262	6.44078	6.67217	6.06878	6.77648	5.45443
ABCC4	5.7626	5.9713	6.48225	6.03195	5.86006	6.14171	5.59513	5.90476	5.95933	5.63601	5.89774	5.58549	5.49687	5.57437	5.72053	5.7382	5.67224	5.53314	5.67132	5.48407	5.34787	5.43899	5.33508	5.94143	5.60129	5.43102	6.39313	5.82884	5.49511	5.45619	5.74625	5.79404	5.81071	5.76459	5.95186	5.97464	5.49675	5.8435	5.66957	5.70124	6.18347	5.50906	4.94053	4.81575	5.54704	5.41171	5.26926	5.85072	5.38641
ABCC5	6.52318	6.76849	6.9965	6.83473	7.74751	7.48035	5.55043	6.07322	6.44401	6.64918	7.0782	6.34529	6.63979	6.52883	6.84028	6.94116	6.6444	6.97093	6.17027	6.13338	6.54672	5.57782	6.83539	6.71065	6.85506	6.4074	6.52038	6.09476	5.60053	6.83599	6.62392	6.41931	6.49575	7.53429	6.59403	5.94918	6.68426	6.09057	6.10896	6.97853	6.14111	7.24251	6.15928	5.53791	5.8971	6.62244	6.84136	7.09448	5.63951
ABCC8	4.83081	4.79182	5.02391	4.80858	4.87622	5.04529	4.89042	4.64645	4.83447	5.13627	4.80976	4.73601	5.01414	4.88284	4.36343	4.24428	4.97711	4.49453	4.71802	4.94112	4.82973	6.33745	6.03297	4.90578	5.03327	4.59176	4.72038	4.49103	4.89864	4.82984	4.91581	5.26454	4.91944	4.8819	4.82015	4.82984	4.83226	4.78746	4.95335	4.78261	5.14946	4.61932	5.06358	4.99906	4.92863	4.57259	4.76243	4.51811	5.31939
ABCC9	5.21286	5.31482	5.70639	5.41693	7.2012	6.80801	5.07367	5.78111	5.35686	4.93018	4.88796	5.73724	5.60168	5.28842	5.36208	5.69914	4.92265	4.69905	4.61978	5.44898	5.58479	5.05669	4.92485	5.17185	5.20739	4.84877	5.88294	6.04784	4.92569	5.34574	5.38077	5.56893	5.4113	5.44383	5.35275	5.54842	5.34424	5.30421	5.48036	5.33623	5.19566	6.68657	6.83608	6.4834	5.11454	6.0817	5.42937	6.12661	6.05923
ABCD1	6.37774	6.25237	5.97147	5.6916	5.57443	5.27595	6.10367	6.0294	6.00766	6.19875	6.11125	5.69388	6.01993	5.9288	5.73284	5.24553	6.37901	5.9345	5.51374	6.17646	5.35819	6.48275	6.67931	5.50351	5.84246	5.74905	5.45766	5.44984	5.76525	5.83495	5.93835	6.88242	6.26453	5.86185	5.72482	5.68195	5.66261	5.45581	5.61049	5.72482	6.03874	5.75437	5.85375	5.64036	6.13562	5.61678	6.04171	5.92238	5.56899
ABCD2	4.24117	4.28939	3.52282	4.60391	3.2343	4.36749	3.43681	3.62978	3.77498	4.32272	4.13565	4.03359	4.05349	4.20954	3.57944	3.84083	3.3202	4.39523	4.03359	4.26952	4.03359	4.39523	4.18829	4.04132	3.96315	3.87674	4.53631	3.87252	3.66969	3.83002	3.88194	4.52629	4.82368	3.90083	3.88194	3.79934	3.81114	3.77337	4.0212	3.80642	3.57534	5.19764	2.74529	3.52116	2.21665	3.50135	3.91023	4.60248	2.61683
ABCD3	6.97962	7.35119	7.32731	7.47015	7.76962	7.49465	7.11893	7.21837	6.92181	6.93435	7.06231	7.3662	7.37866	7.30571	7.00794	7.23806	7.4575	7.40875	8.67637	7.53678	7.86609	7.50184	7.76546	8.6648	7.70742	7.57084	8.29927	7.80653	7.7799	7.48938	7.54213	7.64881	7.35457	7.39208	7.73907	7.48	7.41084	7.81409	7.66991	7.19749	7.20141	7.66902	7.81243	8.29205	7.46733	7.59657	7.10236	7.79091	8.02338
ABCD4	6.06681	6.35627	6.35058	6.40683	6.44797	6.56207	5.98795	6.28827	6.26902	5.80145	6.20939	6.07289	6.04066	5.86831	6.03049	6.09493	5.68106	6.0751	5.88875	5.71267	5.95687	5.67269	5.88078	6.05575	6.05627	5.89218	6.1082	6.00593	5.72179	5.81838	5.91511	6.23	6.06522	5.93579	6.40278	5.97315	5.75234	5.84974	6.2827	6.32073	5.91666	5.70741	5.89881	5.73987	5.88023	6.04351	6.02061	6.10379	5.48257
ABCE1	6.88993	7.16764	7.59183	7.44582	7.45913	7.00769	6.65184	7.21189	7.18651	6.45446	6.61716	7.026	6.74712	6.59508	7.01912	7.0911	6.40965	7.12149	8.27	7.30782	7.64722	6.09511	5.67495	7.70563	7.31702	6.92528	8.36247	7.97876	7.44259	6.79625	6.95374	7.06871	7.02813	6.74794	6.80785	7.91604	6.88804	7.67836	7.65807	6.75181	7.67362	7.12595	6.79023	6.60741	6.83193	6.56523	5.81285	6.8889	7.65419
ABCF1	7.46999	7.70343	8.04811	8.34444	7.21097	7.09954	7.25041	7.85029	7.75828	7.73506	7.62889	7.06002	7.13883	6.50706	7.35755	6.56915	7.5461	7.46999	7.40908	7.72021	7.78824	7.1019	6.90676	7.40926	7.28758	6.28667	8.00069	8.05947	7.72543	7.6194	7.36411	7.88225	7.55143	8.01216	7.51064	6.9351	6.83238	7.15263	6.79461	8.01065	7.94991	7.32079	7.68771	7.16351	7.82968	7.05543	7.62989	7.72265	7.68257
ABCF3	6.53169	6.60517	6.70469	6.56629	6.81209	6.82264	6.95426	6.99521	6.60517	6.45528	6.74458	6.43818	6.55903	6.36143	6.41573	6.76262	6.71579	6.60517	6.48241	6.28308	5.88925	6.98993	6.80891	6.60517	6.2283	6.26891	6.75628	7.02287	6.71883	6.42597	6.57642	6.73996	6.92967	7.06143	6.45027	6.45961	6.54465	6.33439	6.18113	6.91004	6.25326	5.80516	6.72357	6.34953	6.73675	6.76261	6.8924	6.54503	6.30356
ABCG1	6.95441	6.99224	6.96202	6.92277	6.35626	6.31897	6.02647	7.60607	7.37676	6.3317	6.50014	6.32779	6.18438	6.00711	6.84625	6.97405	5.24811	5.63055	5.74615	6.06407	6.14917	5.39819	6.02923	6.04544	6.10365	5.56453	6.97073	6.02408	5.51175	6.191	5.44424	6.70778	6.91995	6.46871	6.88888	6.36718	5.4503	6.05385	6.88585	6.18229	6.17121	6.67146	5.97023	4.573	6.40701	5.90409	6.76175	6.78529	5.40332
ABCG2	4.54233	4.85716	6.66492	6.46319	6.12909	5.82968	4.81822	5.16582	4.94849	4.48745	4.78589	5.43374	5.10943	4.95014	5.77201	5.76954	4.89327	4.50469	5.21365	4.9987	5.26278	4.0885	4.93984	5.14391	5.24574	4.40696	6.4025	4.92322	5.33506	5.02384	5.24754	5.95591	6.92737	5.03299	4.75935	5.02033	4.97742	4.60529	5.16875	4.69604	4.79291	4.82808	4.3519	6.18015	5.28088	5.15476	4.68406	4.74491	6.53252
ABCG4	4.89514	4.05818	4.85554	4.97608	4.38228	4.23687	5.01934	4.85095	4.77492	5.8672	5.17122	4.62392	5.1677	5.5376	5.12281	5.97188	5.56057	5.10649	5.21621	4.97608	4.78399	5.90098	6.01675	5.20792	4.79836	5.09491	4.47137	4.83088	5.46774	5.00617	5.00617	5.10581	5.33681	5.45457	4.95634	4.87255	4.6325	4.68005	5.25528	5.44325	5.50345	5.25387	5.09364	5.59794	5.5392	4.26397	4.93284	4.88068	4.65208
ABCG5	3.31918	3.44992	3.80384	3.23127	3.60245	4.4764	3.37509	3.65155	3.75949	4.06347	3.96504	3.82647	4.07477	3.43539	3.57536	3.14286	3.33033	4.05668	3.46733	3.91171	3.52135	3.82986	3.329	3.60245	3.26289	3.47908	2.94934	3.60245	3.83838	3.56136	3.63366	3.99036	3.65776	3.67463	3.55412	3.52279	3.55171	3.49387	3.6674	3.51315	3.20796	2.91797	3.51843	3.7876	4.06092	3.46178	3.32444	3.3201	3.51046
ABHD10	6.34464	6.44921	7.0732	6.79203	7.32624	6.93702	6.8473	6.50765	6.26903	6.49405	6.46074	7.24857	7.00167	5.88492	6.7186	6.51594	6.69348	6.52096	7.46868	6.43964	6.77173	6.93864	6.97249	7.76379	6.43415	6.70328	7.4102	6.55257	7.75178	6.26804	6.52006	6.46327	7.11904	7.01433	6.57419	7.21666	6.59815	6.72238	7.35065	6.94068	6.94784	7.12893	6.91647	7.23726	6.78548	6.73813	6.25279	6.43277	7.35219
ABHD11	6.13395	5.55483	5.5567	5.19278	5.70367	5.53617	5.89054	5.88765	5.93376	6.02227	5.73382	5.59987	5.75863	5.54789	5.20515	5.29407	5.69119	5.77976	5.83944	5.67767	5.8004	6.5677	6.29415	5.93354	5.73047	5.67671	5.41107	5.4321	5.63057	5.57627	5.45211	6.12563	5.72254	5.99637	5.49066	5.70553	5.60348	5.40051	5.73104	6.14547	5.8996	4.93448	5.77955	5.74128	5.44752	5.84138	5.66666	5.63266	5.5314
ABHD17A	6.70461	6.5834	6.67456	6.94387	6.67971	6.83366	6.63869	6.82987	6.64136	6.92659	7.03863	6.67971	6.9279	6.01272	6.39413	5.87865	6.8591	6.70958	6.69881	6.75177	6.49426	6.8942	7.08493	6.41755	5.97367	5.85071	6.58365	6.50109	7.07705	6.94745	6.81391	7.11514	6.69124	6.69823	6.24482	6.40631	6.95676	6.14234	6.03831	6.64155	6.76022	6.13011	7.03727	6.5965	7.04638	6.53348	6.70625	6.70778	6.75779
ABHD17B	5.66121	5.91403	5.70291	5.56217	5.60184	5.56231	5.39743	5.60975	5.52234	5.4866	5.76734	5.09041	5.47497	5.07274	5.64911	5.44383	5.61876	5.58804	5.92227	6.32648	6.20823	5.13594	5.45488	5.70007	6.28423	5.08611	6.44087	6.04298	5.31432	5.34019	5.41757	5.68743	5.76871	5.80123	5.66987	5.242	6.17318	5.42993	5.70369	5.84479	5.74871	6.15398	6.94483	6.43975	5.98685	5.66432	5.2362	6.60744	6.00909
ABHD2	7.58691	7.87689	8.26355	8.34062	7.75096	7.48578	7.69289	7.41697	7.37054	8.48383	8.19322	7.89341	8.10105	6.52376	7.07049	7.42094	8.36245	7.93927	8.15926	7.9436	7.97523	7.91802	8.02686	6.91436	7.36171	7.81155	7.31163	7.58072	8.19254	7.61157	7.42258	7.62617	7.65514	7.68068	7.5826	9.34838	7.3099	7.72049	8.03543	7.34252	7.64471	7.43285	8.05366	7.54208	8.90133	8.5015	7.62382	8.36155	8.06909
ABHD3	6.74145	6.73639	6.89974	6.54682	7.12055	6.93237	6.08232	6.24982	6.47073	6.52355	6.40347	6.48782	6.05469	6.87162	6.98257	7.5264	6.56842	7.23162	6.97511	5.87083	6.3717	6.08232	6.05636	6.67451	6.7328	6.69856	6.64924	5.78853	6.20675	6.35807	7.30669	7.08364	6.83372	7.12843	6.33926	6.19683	6.21654	6.21654	6.15384	6.38763	6.36936	6.28958	5.90327	5.27433	6.08289	6.15496	5.95739	6.46632	5.64715
ABHD4	6.4214	6.76153	6.91828	6.60822	6.63788	6.84959	6.62635	7.04229	7.22251	6.55645	6.64365	6.69473	6.53522	6.44037	5.84547	5.68394	6.99438	6.97184	7.00419	6.69756	6.65066	6.44293	7.16725	6.6692	6.4535	6.15206	6.31886	6.63529	6.74856	6.45065	7.1178	6.8108	7.08031	7.02385	6.22669	6.33013	6.43832	6.27604	6.24662	6.90997	6.03926	6.7295	7.57688	7.10258	6.92634	7.06592	6.9529	6.64523	7.41196
ABHD5	5.78612	6.32517	6.1946	5.96852	6.25066	5.96395	5.72736	6.14284	5.99353	5.71059	5.85047	5.99988	5.8619	5.96157	6.27263	6.42382	6.11208	6.11362	6.3313	6.11508	6.26044	5.62014	5.97498	6.14239	6.62941	5.55868	6.20771	6.41924	5.83172	6.52038	6.4493	5.81858	6.1239	5.76665	6.10659	5.97511	5.6046	6.02151	5.95927	6.28688	6.32705	5.95164	5.874	5.77363	6.00591	5.7406	5.78168	6.28735	5.98766
ABHD6	6.31372	6.39916	6.96327	6.90711	5.91795	6.17054	6.00488	6.5511	6.18027	6.24228	6.36119	6.16581	6.18698	5.84174	6.37849	6.25421	5.8445	6.04394	5.76569	5.9493	5.82148	6.07393	6.16773	6.45239	5.88447	5.7166	6.1858	5.86473	5.56023	6.05751	6.09604	6.63402	6.36488	6.71984	5.73992	5.95534	5.8018	5.8631	5.9422	6.39582	6.10911	6.22639	5.47129	5.28093	6.00666	5.99608	5.76269	6.22721	5.8347
ABHD8	5.43582	5.56937	5.50603	4.98866	5.31251	5.34308	6.1375	5.96462	5.61827	5.56082	5.24426	5.33679	5.70279	5.43197	5.63529	5.10178	5.95014	5.4422	5.36924	5.34526	4.80914	6.75654	5.72429	5.24183	5.34792	5.93782	4.52822	5.37501	5.97142	5.55603	5.55603	5.68892	6.19804	5.76737	4.8868	5.55603	5.55603	4.86599	5.40233	5.55603	5.36742	5.14534	5.86818	5.6325	6.11643	5.29326	5.3335	5.60841	5.0733
ABI1	7.69211	8.11084	7.68073	7.66566	8.39553	7.96911	6.74383	7.72842	7.51867	7.0091	7.10686	7.91465	7.64509	7.05655	7.31681	7.70598	7.4463	7.81092	8.34123	7.70601	8.04775	7.06586	6.30809	8.38547	7.68054	7.40634	8.10694	7.66195	7.59574	7.66476	7.7022	7.77776	7.66877	7.54239	7.75971	7.56513	6.86103	7.91016	8.16091	7.18132	7.02275	7.72971	7.32351	6.95345	7.33536	7.43591	7.02175	7.52066	7.09688
ABI2	6.44187	7.0694	6.77145	6.68482	6.76317	6.82396	6.81	6.50892	6.88989	6.76322	6.75447	6.71889	6.64231	6.89967	6.59335	6.74982	6.56256	6.97527	7.60914	7.09598	7.15673	6.36869	7.34637	6.76212	7.12196	7.01702	7.10632	6.9738	7.39402	6.71464	6.62352	6.61391	6.57903	6.79205	7.18411	6.81679	7.56477	6.93478	7.0291	6.70734	6.74062	7.38319	7.35756	7.75205	7.29554	7.37019	7.04634	7.10611	7.48092
ABI3BP	6.42191	6.5317	6.78246	6.79204	7.39908	7.43078	6.47351	6.07899	6.51657	6.72081	6.49729	6.92371	6.84282	6.87908	7.47978	7.46166	7.54904	7.11794	6.36956	6.32248	6.56426	5.70896	5.55467	6.61486	8.98401	6.5538	6.88604	6.93222	6.16535	6.41195	6.7066	6.30744	6.32919	6.39751	6.44986	7.07573	8.88578	6.39058	6.6071	7.16387	5.75892	7.08364	6.12568	7.16348	6.29227	7.41225	7.20682	8.57131	6.91567
ABL1	6.79607	6.70902	7.29788	7.41345	6.87016	6.79024	7.54598	7.32932	6.92991	7.19816	6.97128	6.94914	7.081	6.17354	6.91948	6.87847	7.32028	7.26903	7.55574	7.60413	7.57808	7.49304	7.39683	7.03905	7.8022	7.08785	7.39752	7.71084	8.01897	7.24034	7.51168	7.67965	7.29741	7.47076	7.06484	6.81503	7.64843	6.6083	6.56954	7.28126	7.29735	7.55281	7.89244	7.69219	7.50524	7.62454	7.95197	7.82523	7.53304
ABL2	6.94111	7.24373	7.44695	7.40495	6.81306	6.74751	6.49166	7.14881	7.01911	6.82672	6.66817	6.47975	6.64089	6.37867	7.23194	7.13158	6.56544	6.31223	6.57993	6.97172	6.99269	6.13306	5.91682	6.34539	6.6829	6.69926	7.4236	7.24314	6.66244	7.66586	7.14456	6.53545	6.65973	6.74329	6.54096	6.99695	6.35984	6.9558	6.74032	6.4345	7.12026	6.50958	6.50545	6.21372	6.9371	6.63149	6.66553	7.14965	6.78382
ABLIM1	6.91584	7.00178	6.70772	6.7982	7.02064	6.92266	7.34491	6.81815	6.4624	6.45957	6.1242	6.75066	6.73649	6.1191	7.41298	7.23649	7.00752	6.76591	6.20346	7.02633	7.15074	6.14958	5.48583	6.81484	6.79785	5.70832	7.40954	6.79632	6.63069	7.15493	6.05625	6.51078	6.27784	6.26607	6.73699	6.58983	7.69943	7.26804	6.58856	6.62304	6.84543	7.25489	7.85416	7.39611	7.00494	7.14608	6.8706	6.88085	7.2508
ABLIM3	7.36503	7.21238	7.3044	7.61042	7.17564	7.04786	6.54948	6.92122	6.729	6.93307	6.98036	6.96398	7.05506	6.0966	7.56354	7.5422	6.99334	6.94621	6.06714	7.21716	7.21378	6.72557	6.97475	6.38832	6.69052	6.64557	7.3102	6.55535	6.38096	6.79138	6.90167	7.07165	6.92089	7.87808	6.92089	6.42408	7.07975	6.82274	6.30064	7.11617	6.99892	6.93979	6.5989	6.42681	7.52875	7.371	7.10037	7.33664	7.62211
ABO	4.84554	5.30399	4.97502	4.99026	5.18013	5.07615	4.87225	5.78286	5.62331	5.58762	5.22307	5.04397	4.8075	5.19087	4.7067	4.76299	5.52301	5.24817	4.76986	5.79127	4.84746	5.41871	6.25611	5.55738	5.44321	5.62703	4.9019	5.07445	5.4052	5.18675	5.77838	5.28913	5.21477	5.06929	5.02726	5.17167	4.91626	5.13934	5.2471	5.54453	5.57421	4.77371	5.19314	5.92876	5.20622	4.68598	5.54866	4.5692	5.04179
ABR	6.97111	7.00587	7.364	7.44917	7.05503	7.0751	7.10888	7.55605	7.37162	7.61097	7.59839	7.32434	7.35044	6.87802	7.04858	6.67354	7.42062	7.34035	8.0013	7.47513	7.43155	8.01823	8.22743	7.38005	6.86467	7.39729	6.75024	7.67992	7.99956	7.82876	7.55877	7.6145	7.7265	7.5171	7.16595	7.26767	6.97873	6.72876	6.81641	7.66157	7.14741	7.58855	7.81288	7.56008	7.70458	7.50747	7.70925	7.71264	7.51181
ABT1	6.19189	6.21827	6.61601	6.46383	6.39046	6.29764	6.55907	6.45292	6.50165	6.22308	6.25211	6.11916	6.2134	5.69453	6.21003	5.63863	5.55366	6.04602	6.03409	5.70421	6.04034	5.89034	5.93789	6.78598	5.47343	5.85477	6.45695	6.41413	6.40347	5.93455	6.55838	6.60386	6.20339	6.61981	5.82846	5.83165	6.3406	5.79176	5.58913	6.36055	6.33511	5.66406	6.41894	5.72651	5.86625	6.10129	5.93252	5.94503	6.24695
ABTB2	5.51142	5.07788	4.86797	4.98847	5.20746	5.29658	6.01662	5.21021	5.43079	6.17652	5.43619	5.24932	5.72465	5.77036	5.10709	5.18812	5.39778	5.33929	5.10151	5.13995	5.57867	6.23838	6.32219	5.44778	5.67235	5.39604	4.70641	5.69641	5.68877	5.33441	5.22537	5.39161	5.20571	5.12616	6.32739	5.53551	5.45507	5.30134	5.68298	5.32726	5.1734	5.80162	6.67582	6.05129	5.64958	6.05253	6.15235	5.86241	5.79496
ACAA1	4.43266	4.53294	4.44261	4.85167	5.3314	5.14932	4.72728	4.99922	4.63401	4.29098	4.36733	4.99833	5.35933	4.50637	4.94458	4.72514	5.0635	4.86257	4.42836	4.69681	4.47329	4.99972	4.95941	4.80766	4.66839	4.26396	5.36514	4.86313	4.75168	5.12637	4.91814	4.85056	5.33599	4.90228	4.75955	4.54234	4.58027	4.45753	4.45615	4.43547	4.71161	4.52352	4.8664	4.91411	4.61175	4.83754	5.31173	4.11014	4.97335
ACAA2	6.74508	6.59655	6.34712	6.73674	6.54494	7.0724	6.82469	6.58942	6.66776	6.37337	6.58698	6.57578	6.9373	7.07699	6.88008	7.09816	6.38423	6.4069	6.79925	6.85098	6.51823	6.70375	6.27854	6.9706	6.95018	6.50197	6.46372	6.85119	6.88827	6.54905	6.87749	7.16899	6.71595	7.07664	6.41639	6.43856	6.5205	6.43721	6.6283	6.7361	6.63597	6.63952	6.37819	6.37954	6.20784	6.33032	6.21506	6.35052	6.54785
ACACA	5.78261	5.65558	5.95484	6.23884	5.58479	5.6981	5.92648	5.63541	5.94917	6.14288	6.01828	5.59722	5.3976	6.3395	5.87857	5.77718	5.67399	5.75296	6.00473	5.93134	5.814	6.11744	5.99212	5.72869	6.35306	5.56189	6.03545	6.05834	6.12607	5.68601	5.61354	5.92456	6.44896	6.1465	5.75597	5.92355	5.81082	5.65531	5.7147	6.00609	5.91804	6.35053	6.21175	6.38642	6.07456	6.27494	6.11287	6.27455	6.23691
ACACB	5.6062	5.28901	6.65159	6.76414	5.83288	6.06947	6.19671	5.95679	5.8985	6.19469	6.14639	5.61827	5.8542	5.64561	6.6162	6.42479	6.60437	6.44111	5.63346	6.01541	5.92234	6.16039	5.38077	5.34098	6.47349	5.43015	6.39116	6.06517	6.01734	5.93139	5.93373	5.69674	5.59005	5.59395	6.33957	6.76527	6.9924	5.7079	5.72906	5.95917	5.47349	6.07543	6.4058	6.88932	6.25764	7.1151	6.66651	6.73934	6.45007
ACAD10	5.2048	4.97724	5.35899	5.55574	5.54833	5.34518	5.40449	5.66517	5.55999	5.6093	5.45398	5.33372	5.71188	5.91349	5.34482	4.93621	5.86055	5.51647	5.25684	5.24912	4.80811	6.05086	5.76315	5.20579	5.3431	4.98657	4.86396	5.61597	5.78312	5.38759	5.40623	5.37852	5.75696	5.47981	5.27421	5.96961	5.21475	5.25456	5.27068	5.26111	5.4064	4.67849	5.0315	4.79265	5.24947	5.45135	5.42249	5.55915	4.60023
ACAD8	5.81028	5.9719	6.59434	6.23473	6.59099	6.21888	5.76755	6.52447	6.02923	5.89738	6.04312	6.27898	6.28144	5.19608	6.32764	6.0006	6.70668	6.65715	6.74359	6.039	6.21371	5.89955	6.25941	6.69241	6.08318	5.84385	6.77806	6.18028	6.44367	6.98853	6.24863	5.84951	6.3699	6.12735	6.18108	6.24863	6.05367	6.41441	5.98613	5.89249	5.50816	4.97098	6.10772	6.01238	5.96335	6.09749	6.58236	6.51519	6.00155
ACADL	4.36259	4.54669	4.64013	4.78556	5.60233	5.60871	5.75716	4.97093	4.84508	4.80737	5.29682	5.5719	5.5307	6.31124	4.84048	4.58895	6.45425	6.7256	7.36149	5.07477	5.42715	6.73445	6.50926	6.19014	7.67518	6.77545	5.59883	6.28714	6.92895	5.52504	5.6483	6.14257	5.7118	5.82634	5.69437	5.70059	5.65079	5.59227	5.71429	5.65204	5.78828	7.18384	7.70946	8.25663	6.10444	8.0079	7.42871	7.10644	7.33611
ACADM	7.53689	7.74427	7.56459	7.46976	8.13669	7.9036	6.17507	7.27936	7.33853	7.1934	7.38054	7.79308	7.6793	7.09286	7.30643	7.49646	7.34013	7.69585	8.02321	7.86083	7.98468	6.99872	6.87428	8.06659	7.84064	7.71832	7.80543	7.63772	7.44974	7.24746	8.16211	8.07139	7.90735	7.75947	7.04365	7.16171	7.13188	7.41026	7.43262	7.45375	7.03866	7.89979	7.93013	7.88849	7.3528	7.3991	7.08245	7.47585	7.8592
ACADS	6.52168	5.99436	5.74048	6.36605	6.53884	5.88515	6.83423	6.7201	6.61785	6.36605	5.9974	6.54074	6.79391	6.47448	6.94056	5.86511	7.07877	5.9909	6.09613	6.01097	6.0172	6.70643	6.98177	6.04162	5.62883	6.18541	5.78052	6.02237	6.82951	6.82813	6.55469	6.25032	6.56934	6.49609	6.43099	6.56771	6.00944	5.83203	5.60579	6.42285	6.67112	5.69613	6.3069	6.38896	6.50881	5.79518	6.04711	6.3415	6.17065
ACADSB	5.32897	5.38356	5.89807	5.81099	6.61759	6.22306	5.71208	5.33703	5.57994	5.34266	5.67479	6.0555	6.06282	5.66215	5.38485	5.8815	5.57251	6.03038	7.25036	5.07068	5.37213	5.91201	5.65779	6.5647	6.4087	6.08357	6.39645	6.10247	6.1087	5.33285	6.14314	5.4253	6.20386	5.88845	5.49237	6.38876	5.9383	5.90114	5.62107	6.36701	5.53982	6.30909	6.57442	7.03648	5.93263	6.36192	5.78765	5.90883	6.63404
ACADVL	7.91984	7.75394	7.61923	7.70987	7.71715	7.65937	8.76077	8.1288	7.93535	7.44316	7.37109	7.74685	7.75285	8.48605	9.26659	9.11892	8.94914	8.52708	9.04231	7.76683	7.40666	7.96118	7.83246	7.31828	8.88015	8.43462	7.53715	8.17497	9.56501	9.28009	8.64819	8.27121	8.07036	8.8475	8.22641	7.62077	7.68566	7.81544	7.4122	7.50644	7.83614	7.11789	8.56226	7.38098	7.99908	7.91517	8.09034	8.48489	7.32947
ACAN	7.14811	7.20206	6.34379	6.4126	6.18989	6.3122	5.79547	6.10245	6.2633	7.10301	7.01465	5.93033	5.91427	5.85673	5.84902	5.72622	6.31612	6.28261	6.468	7.8613	7.84541	6.33523	6.45404	7.47629	5.69189	6.66942	5.58283	5.67476	6.52189	6.86144	6.20626	6.4546	6.14998	6.17889	5.96773	6.08648	6.9172	7.23936	6.17631	6.46905	5.79684	6.41708	8.11385	7.58071	7.01419	7.68077	7.41654	7.29642	7.39519
ACAP2	7.51538	7.75472	7.67943	7.46019	8.39306	7.91475	6.87387	7.27354	7.17015	7.07423	7.16675	7.66246	7.03104	7.09658	7.51862	7.81605	6.97055	7.73414	7.71225	7.4219	7.81487	6.47813	6.35738	7.70674	7.46851	7.53331	8.50032	7.27791	7.18291	7.6889	7.22303	6.96855	7.49876	7.38043	7.49876	8.4259	6.86343	7.44246	7.61077	7.24026	7.8002	8.56078	6.85854	6.72587	7.02247	7.10148	6.68038	7.2106	7.48991
ACAT1	5.79516	5.72429	6.21231	6.07115	6.72881	6.42456	6.46761	6.35363	6.25907	6.19155	6.05718	6.89867	6.40516	6.18971	6.57869	6.61671	7.11613	6.92593	7.08574	6.41933	6.5618	6.87946	5.9531	7.13717	6.64169	6.88314	6.8883	6.79334	7.073	6.18275	6.38961	6.93033	6.64438	6.69381	6.96151	6.26412	6.14472	6.53258	6.78812	6.3242	5.64118	6.90755	7.12325	7.55186	6.55251	7.00503	6.37245	6.19693	7.41832
ACAT2	5.75898	5.89034	6.36817	6.29443	6.72321	6.30812	6.10026	5.67473	5.85637	5.99262	5.9588	6.09217	6.01096	5.78991	5.62559	5.74803	5.84371	5.97377	6.33425	6.2736	6.79229	5.94274	5.84371	6.77157	6.42686	6.29152	6.70277	5.88591	5.90803	6.01166	6.6174	6.10751	6.57346	5.66818	6.2007	6.15677	5.94243	6.2473	6.0263	5.58032	6.39342	6.10903	6.3848	6.83331	6.27512	6.05593	5.57823	5.98413	6.199
ACBD3	8.32488	8.68288	7.74876	7.97691	8.74517	8.63978	8.22282	8.21654	8.02255	7.52442	7.54293	8.55216	8.6062	7.02035	8.13196	8.32742	7.71429	7.94234	8.48887	8.42866	8.58173	7.67732	7.38387	8.37302	8.17764	8.16433	8.90981	8.3072	8.46056	8.22576	7.9495	7.95232	7.85612	7.69509	8.25712	8.83184	7.63871	8.63733	9.00239	7.72292	8.06494	8.58927	8.33536	8.40846	8.10049	7.67207	7.28143	8.02095	8.64362
ACBD4	5.99214	5.33006	5.34256	5.54226	6.06684	5.97327	6.00578	5.66596	5.90998	6.03416	5.69473	5.99534	5.94674	6.20377	6.03948	5.16654	6.972	6.61889	6.06607	6.05805	5.65	6.32275	6.66925	6.04085	6.52871	6.30662	5.15153	5.71775	6.45758	5.97516	5.70886	6.03952	5.92412	6.25256	5.92412	5.89527	5.92412	5.63563	5.92412	6.5455	6.02603	6.2655	6.50357	6.51879	5.96695	6.90703	6.67251	6.20826	6.51572
ACD	6.21147	5.91355	5.9137	6.3146	6.01022	6.2971	6.32982	6.25987	6.36335	5.81022	5.71485	6.25689	6.66058	5.88325	5.9844	5.58647	5.62197	6.12768	6.15696	6.15696	5.9762	6.81404	6.35511	6.02001	6.13435	5.97416	6.43547	6.28363	6.72582	6.01548	5.98783	6.44633	6.02222	6.26967	5.89344	5.99525	6.98236	5.98918	6.01885	5.85635	5.94087	5.54425	6.65714	6.34938	6.33103	6.0567	6.07833	6.63596	6.12411
ACE	5.73605	5.74942	5.87985	6.03744	5.38932	5.73765	5.30779	5.2895	5.12276	5.23434	5.58622	5.04818	4.92459	5.29448	5.1923	4.92618	5.15713	4.57524	4.36324	5.05464	4.88122	5.55189	5.19748	4.85291	4.10792	4.14686	4.67916	4.85224	4.90625	4.86467	6.24742	5.75445	5.35992	5.7305	4.53742	4.76129	4.7381	4.87683	4.64422	5.01861	5.88832	4.56959	4.51355	4.19069	4.92424	4.22701	4.62509	4.98805	4.80751
ACE2	3.43266	3.06804	3.20843	3.35686	3.23883	3.53304	3.40635	3.58464	3.69133	3.5171	3.24789	3.21109	3.48214	3.7387	3.60845	3.52612	4.28825	3.79254	3.70949	3.31712	3.28468	4.29367	3.45614	3.10419	5.24049	3.56165	4.17919	3.47868	3.38969	3.55089	3.58067	3.81398	3.65637	3.67871	3.56454	3.51614	3.53103	3.45906	3.59929	3.50125	4.31696	3.88015	3.56282	3.47183	3.9988	2.99659	3.00853	3.78765	3.50135
ACHE	4.91017	3.98372	4.25483	4.58046	3.87147	4.22887	4.69651	5.02248	5.01255	5.23706	4.98088	4.30827	4.84535	5.34326	4.94393	4.48301	5.1749	4.47648	4.1763	4.47272	4.17795	5.92945	4.68663	4.07023	4.19022	4.67426	4.00171	5.17166	5.03424	4.57228	4.50551	5.0168	4.54748	4.53921	4.40312	4.24477	4.45654	4.35479	5.72398	4.84955	5.39557	4.14436	4.83372	4.20868	4.73446	4.03067	3.84572	5.18324	4.46738
ACIN1	7.05321	6.74199	6.81867	7.22547	6.71499	6.59968	7.09681	7.10068	6.79881	6.8638	6.894	6.81867	6.95151	6.60628	7.20822	7.15855	7.19002	6.81867	5.99859	6.88786	6.26431	6.77863	7.68501	6.32297	6.48645	6.75088	6.33656	7.0428	6.80961	7.8484	6.75786	6.75253	7.03622	6.74719	6.74185	6.72812	6.72278	6.61144	6.41088	6.67093	6.41462	6.87242	7.1752	6.72703	7.11429	7.26239	7.53186	7.61984	6.50903
ACKR1	6.83106	6.40814	10.1299	10.5997	9.08198	8.71939	8.69435	9.48613	8.66707	7.1236	6.78131	8.65875	9.0347	3.68615	7.03095	6.62731	3.01373	2.8929	5.80834	6.52437	5.96314	4.78332	3.3404	5.70626	5.60406	2.65826	8.62011	8.70865	6.73644	5.37544	5.38154	10.4034	5.32564	5.19655	5.19452	5.21485	14.381	7.36392	5.19824	8.75677	11.0018	4.2547	5.33666	5.27645	7.01902	5.76772	4.99458	5.27531	5.38866
ACKR2	4.59484	4.53217	4.38796	3.84206	3.79437	4.27867	3.64394	4.27517	4.89915	4.65047	4.70361	3.9669	3.61666	5.2023	4.4875	4.22142	3.99411	4.4398	4.2501	4.50731	4.47494	4.00531	5.40851	4.14436	4.56446	4.43493	3.73152	4.45959	4.02755	4.45394	4.25577	4.49705	4.28645	4.33952	4.31713	4.25577	4.50286	4.22178	4.27401	4.24002	3.85099	3.73892	5.07772	4.13395	4.90153	4.15304	4.15393	4.21154	4.24899
ACKR3	6.18946	6.1527	5.39719	5.11274	6.12004	6.06522	5.38087	5.00505	4.64341	5.15651	5.21623	5.76004	5.3859	5.28123	6.00411	5.92847	5.05117	5.2921	5.46549	6.15755	6.58982	5.58351	5.20795	6.53536	6.421	5.03084	6.35408	4.90206	5.20251	6.12503	5.09514	5.33863	5.08449	5.22088	5.41375	6.23265	5.84958	5.42707	6.74147	5.11433	5.02165	5.26263	5.77339	6.08996	5.04005	5.49401	5.73359	5.92481	4.97458
ACKR4	7.37652	7.94975	6.51596	5.74462	9.33968	9.16713	6.1178	6.33612	6.60388	5.62659	5.56288	7.88077	7.38257	6.93594	6.66061	6.53119	5.96795	6.18909	7.06607	7.34687	7.92138	5.43001	6.17986	9.36171	7.80867	5.53471	8.41694	5.85186	5.89817	6.17773	6.20446	6.34147	6.20057	6.21563	10.2103	6.61937	7.21163	6.66699	6.41823	8.40829	5.19655	8.7365	8.72509	9.0007	7.01124	8.14098	8.13551	8.37	8.11956
ACLY	8.13233	7.89715	8.46788	8.16877	7.86359	7.55922	7.63222	7.97373	7.57944	8.00286	8.01505	7.85545	7.61111	7.04591	7.98088	7.65363	8.10599	7.54648	8.05888	8.11394	7.88521	7.55985	7.52646	8.16331	7.45929	7.63225	8.75335	7.98591	8.27317	7.88505	7.62786	7.73266	8.11755	7.89168	7.79651	8.07539	7.33753	8.36089	7.98685	7.78928	8.3548	7.84609	7.97779	7.65084	8.14283	7.8165	7.90981	8.17754	8.00541
ACO1	7.81472	8.14092	8.39655	8.40391	7.15025	7.24591	7.18139	7.4799	7.20114	7.82251	8.00282	7.02043	7.09047	6.76311	7.35959	7.32292	7.15568	7.26066	7.81948	8.18852	8.2108	7.33407	7.6205	7.18764	7.37082	7.29389	7.44968	7.5862	7.76917	7.19631	7.47159	7.31186	8.31316	7.28798	7.23516	7.35503	8.6438	7.30678	7.49292	7.32735	7.77305	7.76032	7.39384	7.30532	7.67946	7.50163	7.06426	7.50999	7.21832
ACO2	6.83215	6.77038	6.84914	6.92782	6.8802	6.70666	6.67492	6.88037	6.90601	7.07748	7.03468	6.90225	6.79515	6.78598	6.71153	6.63632	7.02908	6.92264	6.89771	7.02189	6.77027	7.39996	7.70574	6.90522	6.87777	6.81314	6.9751	7.07145	6.88558	6.88812	7.27702	7.1543	7.09597	7.03461	6.55021	6.80516	6.7451	6.84102	6.66429	6.94343	6.86589	6.43743	7.05602	6.63864	7.22328	6.63204	6.85788	7.00912	6.60849
ACOT11	5.91942	5.26791	5.13933	5.12043	5.0725	5.63928	5.88147	5.17766	5.33739	5.41109	5.79531	5.27865	5.5846	6.16817	5.22618	5.06994	5.92988	5.97355	4.75203	5.61752	5.67179	6.67848	6.42237	5.00097	5.52729	5.5468	4.87117	5.45488	5.87553	5.46909	5.5335	5.79562	5.92892	5.77322	5.51782	5.84267	5.1196	5.21649	5.52846	5.156	4.72402	5.81308	6.22909	5.97874	5.93901	6.02891	6.39618	5.63801	5.56889
ACOT13	6.98556	7.57075	6.90475	7.27197	7.43899	7.63947	6.47444	6.4288	6.76204	6.55232	7.07671	6.96374	7.19518	8.20409	8.31814	8.32252	5.97434	6.11493	7.50029	6.96224	7.32549	6.19961	6.57247	7.6351	6.57122	7.07671	7.46555	6.19562	6.99972	6.80132	7.72697	8.71454	7.44645	7.27064	6.48869	6.53914	6.65762	6.43825	6.73864	6.88158	7.21328	7.57021	6.09751	5.86816	7.10199	6.72193	6.41665	6.60256	6.35416
ACOT7	6.59198	6.47338	6.14482	6.39361	5.84231	5.78975	6.37397	6.46936	5.99981	6.65828	6.6753	6.12615	6.38564	6.57989	6.25579	6.34963	6.8826	6.39638	6.0632	6.41248	6.11914	7.105	6.62605	6.32793	5.97425	6.70417	6.57996	6.13701	6.42051	5.91796	6.61072	6.69509	6.54466	6.34538	5.73089	6.60794	6.40089	6.41532	6.21493	6.53855	6.81887	5.78588	6.28014	6.00801	6.51256	6.22745	6.10995	6.17961	6.30325
ACOT8	6.09289	5.10275	5.34544	5.77683	5.56262	5.70666	5.53045	5.3561	6.09657	5.75571	5.67903	6.06246	5.80104	5.43676	5.17803	5.72658	5.83982	5.23494	5.22186	5.1384	5.49747	5.51845	5.555	6.44269	5.53509	4.84526	5.43748	5.69985	5.87928	5.2388	5.8375	5.60242	6.15226	6.24997	5.1511	5.33772	5.18634	5.3173	5.20236	6.21513	5.40783	4.72285	5.23254	5.41703	5.61635	5.23292	5.54382	5.76709	5.08843
ACOT9	7.70358	8.03505	7.24595	7.79524	7.34873	7.39767	7.89213	7.56076	6.75844	7.31578	7.15264	7.57805	7.44965	7.24435	7.24163	7.41421	7.4716	7.53349	8.49966	8.406	8.5473	8.22894	7.42268	8.21716	8.29973	7.2917	8.47976	7.52358	8.66488	8.36366	7.60333	7.71297	8.15335	7.71297	7.28877	8.11021	7.12341	8.10123	7.45594	7.18812	7.33075	6.83694	8.89456	8.56358	7.9286	7.74451	7.73005	8.3951	8.76732
ACOX1	6.23549	6.39654	6.51834	6.46619	6.51998	6.48824	6.2103	5.9525	6.10228	6.37922	6.2306	6.36595	6.42273	5.97809	6.38664	6.31413	6.58331	6.37182	6.51596	6.46485	6.62352	6.56677	5.87964	6.3533	6.63409	6.39814	6.66536	6.40982	6.28285	6.25524	6.48873	6.62524	6.47323	6.37252	6.26111	6.72863	6.13502	6.26993	6.1767	6.26592	6.58362	6.29041	6.45462	6.44959	6.41122	6.42065	6.44211	6.40324	6.56162
ACOX2	5.62422	5.32927	6.0926	5.74339	5.84613	6.44071	5.3311	5.52115	5.45094	5.7765	5.53999	5.65237	6.34032	6.12248	4.75784	4.79959	5.86249	6.45158	6.13096	6.12587	5.81289	6.84878	6.0172	6.28814	6.20718	5.62736	5.93283	5.42339	6.07983	5.62722	5.56705	5.92507	5.65631	5.63926	5.56605	5.60967	7.38425	5.57608	5.65931	5.98224	5.45521	6.15717	6.84079	6.3884	5.82513	6.77831	6.47647	6.19503	6.45743
ACOX3	6.07382	6.45164	6.70619	6.39441	6.5679	6.38054	6.29637	6.72525	6.74706	6.65104	6.6811	6.46363	5.99762	6.24583	5.78309	5.75801	5.95895	6.569	6.30792	6.34638	6.72955	6.21832	5.74628	6.0527	6.69342	5.90709	6.44739	6.58322	6.06688	6.57247	6.29092	6.1167	6.3174	6.19545	6.37873	6.68746	5.90205	6.28395	6.90698	5.94247	6.14474	6.60096	7.47834	6.9836	6.38181	6.68648	6.87406	6.94148	6.79097
ACOXL	3.36699	3.21744	3.04285	3.21064	2.95418	3.25124	4.14738	3.4864	3.68713	3.9868	3.52245	3.46275	3.71928	3.65687	3.65084	4.14261	4.10662	2.7658	2.58058	3.27305	2.87542	3.47421	3.83934	2.93745	2.72543	3.79347	3.05535	3.48163	3.8547	3.24503	3.29249	4.2631	3.71508	3.4439	3.40661	3.15689	3.31395	3.13881	3.50039	3.2326	3.62312	3.58894	4.36879	3.35701	3.05505	2.57818	3.67946	3.48076	3.07996
ACP1	6.92613	6.91892	6.91752	7.37047	7.67519	7.54336	7.29519	7.21432	6.72335	6.89726	6.78766	7.50088	7.74029	7.38997	7.25957	7.55629	7.12057	6.95896	8.03562	6.86047	7.25137	7.73455	6.97991	8.00193	7.1197	7.20935	7.54105	7.31002	7.79464	7.41354	7.07987	7.3923	7.56267	7.40268	7.43147	7.09544	6.61925	7.27195	7.62214	7.37625	6.93706	6.97486	7.69528	7.29698	7.38338	7.10705	6.7751	7.20924	7.55985
ACP2	8.11913	7.91596	8.16644	8.29809	7.76869	7.84608	6.8548	7.50024	7.19896	7.35344	7.6391	8.04624	8.24488	6.54821	7.40021	6.98395	6.96218	6.78592	6.39652	6.97134	6.74244	7.60341	7.63621	6.89855	6.40552	6.02929	8.09299	6.81648	6.60115	7.18182	8.03169	8.42428	8.32816	7.27615	6.6931	7.46661	6.70748	6.66975	6.49546	7.11355	7.50086	6.90493	6.49686	5.10125	7.3011	6.17318	6.80584	6.8967	5.899
ACP5	9.07293	8.98595	8.63474	9.13372	8.20269	8.16188	5.93808	8.76221	8.42002	8.42421	8.44904	7.4901	7.36165	7.58959	9.40096	9.22279	6.67245	6.23665	5.60486	6.51101	6.40055	6.46224	5.85379	7.297	5.83326	6.80766	8.43873	6.59547	6.31543	7.7161	8.78453	8.1827	8.17509	7.80561	7.58659	7.40566	6.27248	6.51435	6.20582	8.27222	7.70443	7.45053	6.21858	3.3305	7.38588	6.09722	6.42304	7.12395	5.88991
ACP6	5.57609	5.72159	5.51976	5.5307	5.49253	5.4127	5.72345	5.55963	5.92074	5.49314	5.92188	5.57271	5.73179	5.87574	4.83725	5.43232	6.10481	6.22102	6.77809	6.03272	6.05002	5.57855	6.34475	5.9202	5.9379	6.18257	5.66189	6.10356	6.47626	5.46912	5.72049	5.47265	5.57927	5.63646	5.53796	5.69719	6.90282	6.25746	5.76815	5.94926	5.35361	5.88774	6.48529	6.49913	5.8342	6.69358	6.18375	6.13368	5.95496
ACR	5.59805	4.63052	5.12482	5.77872	4.3715	5.584	5.98638	5.37243	5.69524	5.57925	5.11668	4.79674	5.53357	6.22513	5.11668	5.11668	5.3067	5.04067	4.07068	5.23928	4.26233	5.26252	4.99094	4.89333	4.94675	4.78382	4.88024	5.08545	4.96373	5.09225	5.09966	5.23566	5.38403	5.42112	5.07246	5.06752	5.07246	5.03785	5.14912	5.05515	5.42657	5.32473	5.54511	5.33519	5.70598	5.02839	4.84373	5.061	5.63022
ACRV1	4.34988	3.94992	3.83703	3.09246	3.35414	3.7144	3.91249	3.25489	3.95778	3.75966	3.48809	3.61993	3.46319	3.72737	3.05205	3.34873	3.13131	3.56614	3.23311	3.97975	3.46516	3.12903	4.61892	3.82736	3.44305	3.62662	3.35952	3.32347	3.09728	3.71469	3.56345	3.63239	3.59478	3.6186	3.50955	3.49284	3.50621	3.56136	3.52584	3.62695	3.64909	3.17704	3.32102	3.93076	3.68435	2.63906	4.09792	2.7079	4.14749
ACSBG1	3.80705	4.20711	4.27707	3.97258	3.86427	4.04007	4.34776	3.99096	4.29541	4.31286	4.09108	4.52039	4.00535	4.10194	4.2049	4.2327	4.12568	4.47144	4.14861	4.37098	4.08147	4.28453	5.07874	4.69602	4.21623	4.06534	5.33004	3.93281	4.52852	4.23961	4.27446	4.43753	4.2782	4.33546	4.23587	4.20724	4.206	4.19106	4.26824	4.22716	4.53215	3.61269	3.85274	4.44516	4.37261	3.97639	3.7423	3.44713	4.24958
ACSBG2	3.85113	3.24331	3.02201	3.76735	3.30537	3.34426	3.34328	4.33058	4.34084	4.16148	3.48498	3.11979	3.86358	3.7111	4.15571	3.14049	4.18334	3.55468	2.95514	3.42598	2.87608	3.7111	3.88874	3.52281	4.18013	3.43875	3.16936	4.14421	4.10379	3.56407	3.60891	3.81315	3.60891	3.68363	3.60891	3.54415	3.59645	3.5566	3.78326	3.60891	3.72844	3.75568	3.63536	4.44145	3.483	3.79805	4.04984	4.57108	3.89356
ACSF2	6.37837	6.63037	6.02219	6.79028	6.98125	6.88938	5.55549	5.97378	5.60145	6.08878	6.70841	6.04942	6.33439	5.98932	5.91346	6.24854	5.96555	5.83746	5.99101	5.79241	5.78399	5.73115	5.69529	5.49277	6.00812	5.29429	6.41779	5.03598	6.04439	5.87127	6.06174	6.1195	6.60735	5.91796	7.0694	6.17971	5.3318	5.74592	5.90445	5.67096	5.20513	5.62458	5.73334	5.29358	6.03382	5.86418	5.95983	6.48301	5.58515
ACSL1	8.91721	9.21207	8.8455	8.65922	7.9758	7.99715	7.45743	9.69338	9.66686	8.18231	8.34744	7.59825	7.32795	8.50861	9.35979	9.40282	8.62932	8.91468	9.01001	8.10375	8.39531	7.2726	7.18882	7.92706	8.61894	8.42163	8.8596	8.88495	8.42741	8.90302	9.71565	8.92585	8.63838	9.31402	8.20865	8.01427	7.42821	8.02481	8.07516	7.99437	9.44822	8.3729	7.41608	6.93128	8.21799	7.89286	8.09471	7.99001	7.19629
ACSL3	7.81278	7.86845	7.61345	7.55612	7.84047	7.76994	7.70568	7.92696	7.97589	7.78369	7.86441	8.23536	7.92809	7.16635	7.13067	7.266	8.27005	8.92742	8.71769	8.49104	8.94105	8.19573	7.97147	8.37701	8.73025	8.33251	7.90505	8.0233	7.84442	7.76301	7.75149	7.82354	7.87034	7.79123	8.47646	8.13514	7.51714	7.97804	9.23076	7.64862	7.08498	8.6224	8.51468	8.62564	7.90245	8.16986	7.82741	7.85485	8.34337
ACSL4	7.416	7.55474	6.9391	6.43905	6.98965	6.84361	7.04869	7.12353	7.59427	6.88266	6.91075	6.83233	6.57575	7.13656	7.34897	7.49408	7.58109	7.65261	7.36553	7.48443	7.85741	6.48664	6.94708	7.11269	7.34825	7.36195	7.52038	7.1912	6.60728	7.98426	7.72515	6.74037	7.074	6.80476	7.33674	7.23289	6.82631	7.0405	7.24665	6.80528	7.64169	7.77556	7.0186	6.81174	7.25537	6.73779	6.5119	7.09414	6.99181
ACSL5	7.27457	7.28398	7.41522	7.44316	7.3253	7.29335	7.29031	7.28883	7.0776	6.55336	6.62632	7.1735	7.14724	6.71798	7.50833	7.51282	6.12377	6.24079	6.52637	6.75991	6.83909	5.73821	6.09569	6.51459	6.81167	5.91917	7.96009	6.90011	6.09717	6.72808	7.59831	7.50375	7.44244	7.23116	6.32252	6.70592	6.13931	6.82412	6.52198	6.6387	6.99001	6.46094	5.20419	3.99515	6.38019	5.76865	5.96735	6.49077	5.64245
ACSM1	4.43918	4.23547	3.63314	3.83547	3.85041	3.87593	4.52723	3.52754	4.20995	4.13115	4.63188	3.66471	4.03565	5.05291	4.02878	3.78172	4.22041	4.05224	3.51925	4.09356	3.59484	5.22505	4.74877	3.66763	4.16529	4.57587	3.74695	3.97427	4.14446	4.19355	4.05463	4.20201	4.10416	4.1404	3.99302	4.02926	3.92899	3.90362	4.0655	4.64174	3.42117	3.79084	4.65646	4.39118	4.37595	3.57138	3.6111	4.40413	5.20201
ACSM3	4.03784	4.29115	4.32474	4.07723	4.04051	3.81175	3.88719	4.07723	4.29186	3.73621	3.29979	4.35504	4.75949	4.55762	3.91857	3.86249	4.69002	3.86564	4.0521	3.67059	3.71219	4.21992	4.24478	3.91094	4.51849	3.22512	3.30638	3.91113	4.28045	4.62311	4.08904	4.02523	4.0335	4.09849	3.92834	3.83618	3.87281	4.00278	4.00396	3.87871	3.58839	5.04147	4.28074	4.29106	3.66258	3.87077	3.42741	3.76411	4.6117
ACSM5	5.72357	5.48648	5.28421	5.09412	5.25565	5.44783	5.59155	4.9416	5.50221	5.16448	5.83324	4.6848	4.61506	5.59877	5.06056	5.42339	5.43083	5.52043	5.22979	4.95225	4.31207	4.8732	5.09447	5.35892	4.82974	4.82041	4.84365	4.81224	4.7605	5.3803	5.88341	5.12618	4.90945	5.83608	5.31398	4.42503	4.8154	4.57002	4.74365	5.79147	5.09909	5.1123	4.41961	4.70356	5.00736	4.46506	4.95635	4.35758	4.85687
ACSS3	5.63116	6.05243	6.05379	5.54186	5.93372	6.39158	5.89383	5.91267	6.25533	4.66052	5.03378	6.07545	5.63312	5.31445	5.42191	5.17302	6.04098	6.38901	7.37161	6.32778	6.56241	5.82732	6.37189	6.87309	6.91925	6.60779	6.44013	6.38113	6.59025	5.71858	5.79719	5.78624	5.63709	5.69814	6.72577	5.7586	7.88816	5.77012	5.8922	6.1237	5.69076	6.76743	6.91619	7.44424	6.21813	7.25436	6.44513	6.394	7.19581
ACTA1	5.81265	5.14825	4.9277	5.56058	5.57919	4.74211	5.08276	5.56058	5.46199	6.43677	5.73998	5.70402	5.44746	5.05864	5.49656	4.68922	6.26242	5.25563	6.06264	5.3242	5.73909	7.21812	7.32708	5.49096	4.89611	5.32828	4.94631	6.40545	6.3672	5.51472	5.50509	6.20349	5.58697	5.59179	5.5364	5.52917	5.49305	5.51232	5.96507	5.52436	5.70923	4.53953	6.27612	6.37018	5.46836	4.75864	5.52134	5.49675	6.05325
ACTA2	9.73544	9.65039	9.69374	10.053	9.69787	9.52097	10.305	9.9951	10.2812	10.6384	10.4564	10.0227	9.85671	9.56113	9.13302	9.56838	10.6489	10.9052	11.0579	10.5539	10.8848	10.3923	11.0654	9.95548	11.0331	10.1444	10.2454	11.7759	10.3029	10.6815	9.69879	9.5106	9.98001	9.62287	9.97788	9.52771	12.2565	10.4056	10.1105	10.9696	9.77727	10.6061	11.0913	11.0894	10.4622	10.6183	10.8529	10.8175	11.2352
ACTB	12.1059	11.4419	11.9855	11.6883	11.5011	10.8629	11.6314	12.0329	11.4585	12.2731	12.1119	11.7604	11.4871	10.6331	10.9354	10.608	12.3729	12.1377	12.0135	12.2205	11.8514	12.4216	12.3978	11.7169	11.2778	11.6908	11.2157	12.3043	12.6426	12.4704	11.3686	12.012	11.753	11.3138	11.8198	12.2027	11.3918	11.7117	11.6587	11.4484	11.9562	11.6323	12.465	11.8621	11.9748	11.6652	11.9069	12.4174	12.2804
ACTC1	8.15072	8.09927	8.16281	8.26753	7.92749	7.94014	7.87428	8.09379	8.26753	10.021	10.2706	7.72468	7.60826	6.87701	5.88144	5.14805	8.95258	9.22204	8.5109	9.78573	9.70918	8.4392	8.62206	9.24572	7.66325	7.25885	7.20644	8.53536	8.44108	11.381	7.49206	7.6058	7.55189	7.5749	7.41842	8.87865	7.63867	9.11468	8.07391	7.61697	7.74712	9.26946	11.1695	10.6772	8.76171	8.52088	9.05571	9.46498	9.14963
ACTG2	7.51491	7.40064	7.51604	7.83736	7.26039	7.40003	8.15631	8.06749	8.09109	8.79523	8.65203	7.87067	7.82161	8.26977	6.38896	6.28908	8.90533	8.77102	8.84012	8.16416	8.05396	9.565	9.25908	8.36016	8.8937	7.6444	7.0359	9.14937	8.8676	10.0649	7.7932	7.64895	7.55644	7.43163	7.58153	7.53072	7.46769	8.70388	9.54306	7.9246	8.62969	8.69451	9.40482	8.8415	7.76913	7.96437	9.30225	9.84948	7.87777
ACTL6A	6.15944	6.33602	6.14194	5.77553	6.61352	6.29223	5.2053	5.87724	6.03604	5.55852	5.81752	6.08913	5.73022	5.19364	5.52613	5.71987	5.66429	6.23429	7.00399	6.10962	6.61227	5.25671	5.82032	6.80739	6.14648	6.01622	6.67409	6.04373	5.92909	5.48311	6.0896	6.148	6.13901	6.01322	5.77063	5.83577	6.22437	6.19292	6.17945	5.97953	5.42155	5.58879	5.94867	5.76483	5.71112	5.62323	5.54851	5.85787	6.60371
ACTL6B	4.51537	4.07028	4.09321	4.1949	4.10115	4.25509	4.93992	4.2985	4.48298	4.66163	4.33596	4.31163	4.43743	4.72318	3.96345	4.05961	4.11083	4.64175	4.36996	4.35878	3.71366	6.33001	4.74282	4.17873	4.06987	3.77399	3.9607	4.59657	4.22052	4.23528	4.29209	5.30715	4.34568	4.39928	4.29102	4.22778	4.19562	4.21277	4.31139	4.19884	4.95503	3.84817	4.31624	4.49502	4.03303	3.40794	3.83335	4.09921	4.2545
ACTL7A	4.267	3.86821	3.82023	3.74055	3.72811	3.77478	4.80077	3.91174	4.21681	4.1433	4.30547	3.66818	3.69973	3.85944	3.50107	3.75585	4.02316	4.20159	3.34827	3.78968	3.40895	5.45697	3.87031	4.01554	3.99523	4.10237	3.91174	3.39915	4.13675	3.88235	3.91786	4.20672	3.97232	3.78527	3.8421	4.15936	3.9226	4.25881	3.64795	3.9226	3.70106	4.395	3.93847	4.03464	3.95571	3.68329	3.65975	3.303	3.58183
ACTL7B	5.10163	4.00229	4.54053	5.23464	4.73123	5.10163	5.70614	5.05581	5.07758	5.70666	5.40795	4.60326	5.79898	5.35302	5.00194	4.70175	4.91032	4.75806	5.10163	5.32308	5.12073	6.36043	4.78791	4.78455	4.61085	5.32497	5.33369	5.55717	5.2515	4.91298	4.95515	6.27474	5.10802	5.4489	4.9165	4.91298	4.9165	4.9165	4.95515	5.00084	5.0836	5.78164	5.09764	5.353	5.42874	4.88178	5.18728	4.59335	5.35928
ACTL8	5.56876	4.73936	4.73415	5.39107	4.05407	4.59275	4.92826	5.36003	5.7603	5.89356	5.52506	4.95614	5.08806	6.40408	5.59273	5.3134	5.86582	4.97948	4.50303	5.36447	4.96643	5.17882	5.33139	5.29016	4.74271	4.91812	4.10098	5.16581	5.02803	5.11451	5.14963	5.31769	5.18224	5.20983	5.1095	5.10448	5.09946	5.10197	5.15716	5.08441	5.48529	4.60769	4.81082	4.84825	4.93652	4.33714	4.18	4.82019	5.63815
ACTN1	9.407	9.05471	9.11784	9.23482	8.76555	8.82797	9.39443	9.54066	9.60088	10.1541	10.1729	9.49437	9.44869	9.30428	8.21289	8.1872	10.2586	10.1519	9.90505	9.84466	9.6963	10.1215	10.3139	9.02602	9.65498	9.40794	8.3366	9.99961	10.1732	9.30706	9.31318	9.68367	9.61414	9.14796	9.44558	9.54182	10.3473	9.4962	9.07898	9.20748	9.53319	9.65456	10.7933	10.6107	10.1159	10.062	10.3584	10.4178	10.2842
ACTN2	4.59942	4.2231	4.399	4.4273	4.24309	4.15938	4.83677	4.62378	4.63499	4.93072	4.78396	4.6763	4.70642	4.99796	4.34801	4.35049	5.97784	5.81207	5.32684	5.33235	5.21613	5.94488	6.08967	4.86401	6.76879	4.85727	4.24205	5.36616	5.66992	4.73938	4.7751	5.01028	4.97731	4.89049	4.76906	5.86364	4.77235	4.77016	5.52516	4.71026	4.546	6.69581	6.60521	6.98678	4.98151	6.27306	6.77688	6.69942	5.8367
ACTN3	5.0636	4.37146	4.69161	4.32203	4.17598	4.52185	5.15399	4.62192	5.24216	4.83651	5.02363	4.37158	4.69161	4.81419	3.99548	4.2581	4.63734	5.24414	4.93575	5.30714	4.22681	5.69338	5.1845	4.96747	4.92417	4.23144	4.01196	4.73347	5.12268	4.54872	4.57819	5.41542	4.51059	4.58339	4.53486	4.51926	4.54699	4.50192	4.8694	5.48128	4.39773	4.22733	4.77244	5.57843	4.52839	4.48921	4.57559	4.82497	4.75038
ACTN4	9.14623	9.19203	9.16978	9.61305	8.84249	9.04314	8.95299	9.64298	9.39609	10.3501	10.4478	9.41579	9.83343	9.39465	8.83137	8.59128	10.2973	10.1943	9.72118	9.98413	9.91692	10.6747	9.94846	9.59376	9.08534	10.3045	8.60691	9.7346	10.2725	9.64694	9.13171	9.48983	9.43438	9.17561	9.2299	9.80175	11.2285	9.65157	9.16868	9.4598	9.50993	9.8419	10.5432	10.7133	10.1658	10.1289	10.2913	10.3853	10.818
ACTR10	7.89353	7.80059	7.59976	8.15934	8.35267	8.48063	7.96761	7.7136	7.68452	7.4657	7.64681	8.20804	8.39039	7.34165	8.07437	7.99444	8.24717	8.46978	8.72808	8.20755	8.41689	8.58618	7.11199	8.9116	8.39993	8.04166	8.49407	8.08526	8.18257	7.94797	7.76323	8.11696	7.81336	7.73459	8.3289	8.26876	7.92363	8.64253	8.80435	7.51262	7.65726	8.58928	8.59771	8.777	8.07796	8.24032	7.56343	8.02428	9.05108
ACTR1A	7.84266	7.59789	8.00822	8.44656	7.60475	7.39316	7.81091	7.96531	7.39711	7.90937	8.06128	7.52463	7.86167	7.21736	7.33267	7.34683	8.16142	7.9497	8.73111	7.77182	7.70543	8.73529	8.18	7.96477	7.71983	7.12862	7.90582	8.18534	9.28365	7.53203	8.07841	8.64689	8.35791	8.80481	7.40938	7.45728	7.53677	7.48571	7.49203	7.92155	8.08598	6.9706	8.33597	7.85013	8.48238	7.8376	7.926	8.22957	8.40593
ACTR1B	6.79824	6.66193	6.64285	6.93993	6.73734	6.80145	6.95277	7.12203	6.79804	7.08512	7.10903	6.80458	6.95747	6.93993	6.42374	6.27841	7.29693	7.15899	7.38329	7.04553	6.89868	7.44506	7.4964	6.93993	6.63357	6.78732	6.61306	7.01501	7.64206	6.89049	6.9582	7.22377	7.2608	7.42796	6.51806	7.03332	6.95185	6.59107	6.42813	6.97619	6.98219	6.51063	7.85524	7.15845	7.03918	7.00816	7.08406	7.39514	7.46005
ACTR2	9.50552	9.21488	9.10525	8.47818	9.70862	8.81462	8.73976	8.46591	8.22427	8.89837	8.87045	10.0032	9.50881	8.59839	8.77342	8.83644	9.33748	8.81454	9.03153	9.79468	10.1345	9.7814	8.81014	8.44927	8.11041	9.13977	10.1205	9.68591	8.8238	9.48077	8.99353	8.77371	8.69443	8.61284	9.55526	9.7603	8.1997	9.81578	9.82826	8.40319	9.63614	8.4915	8.64561	9.14431	8.98648	8.90771	7.49095	9.07356	9.05781
ACTR3	9.52875	10.0873	9.87739	9.54275	9.80109	9.39389	8.45488	8.76496	8.8142	9.5021	9.5771	9.35995	8.86073	8.93001	9.14506	9.43426	9.37726	9.92571	11.1676	10.0056	10.585	8.37654	8.4242	10.1462	10.3252	9.52241	10.5663	9.26362	10.1877	9.39427	9.41977	9.21303	9.32576	9.36241	9.92009	10.4017	8.82703	10.1989	10.036	8.98119	9.89707	10.0811	9.32512	9.13632	9.70906	9.12128	8.33243	9.10782	9.90419
ACTR3B	4.78302	4.65871	4.61582	5.41962	5.10662	5.23272	5.02032	4.65772	5.1484	5.09295	5.06462	4.90161	5.164	5.08019	4.69187	5.37876	4.93066	5.25347	5.97276	4.94694	5.07666	5.43296	4.95799	5.39559	5.41483	5.13707	5.51363	5.68401	5.92539	4.93616	4.75046	4.92506	5.18104	5.04121	4.97389	5.88461	5.68264	5.28535	5.184	4.948	5.27386	4.75955	5.31986	5.3308	4.72965	5.19028	5.41178	5.51552	4.89405
ACTR5	5.7446	5.73304	5.92454	6.17255	6.04016	5.80078	6.36491	6.00864	5.93123	6.0175	6.14944	6.00548	6.24081	5.43311	5.97484	6.04037	5.94216	5.90666	6.34706	5.77085	5.97024	6.50757	6.07781	6.44929	5.59433	5.45382	5.89985	6.25875	6.50115	6.42458	5.84745	5.97474	6.41339	5.88271	5.92744	5.87153	6.16052	5.94292	5.88529	5.73907	5.99501	5.24294	6.28858	6.42913	6.17909	6.19268	6.12998	6.16783	6.30926
ACTR6	5.34203	5.86916	5.70474	5.3471	6.31821	5.87442	5.3237	5.51852	5.48908	4.74699	5.23161	5.7932	5.62255	5.24119	5.31004	5.56426	5.47389	5.715	6.25889	5.60874	6.30389	5.16451	5.14121	6.59163	6.21019	6.23003	6.24881	5.88966	5.75994	5.47493	5.62161	5.54232	5.36076	5.5455	5.86581	5.83568	5.26165	5.90387	6.77839	5.36948	5.77251	5.82558	5.95314	6.32243	5.6823	5.91572	5.26977	5.76243	6.15072
ACTR8	6.36926	6.20779	6.49597	6.40756	6.47583	6.89971	6.04783	6.34649	6.49657	6.27606	6.40902	6.73558	6.15874	6.16032	6.14503	6.58132	6.15434	5.74437	6.31686	6.36895	6.47242	6.2606	7.08352	6.0137	6.2039	6.00055	6.17076	6.4989	6.32056	6.15723	6.25673	6.51416	6.41467	6.37425	7.08873	6.27165	5.80093	6.25486	6.38482	6.16718	6.56086	6.19575	6.64302	6.40669	6.01144	6.32821	6.28784	6.18658	6.46603
ACVR1	7.14217	7.56838	7.37216	7.35524	7.58171	7.24041	6.7037	7.14003	7.17385	7.01251	7.13492	7.2586	7.19556	6.38363	6.90093	7.03456	7.00212	7.32097	8.03362	6.92261	7.45062	6.94574	6.44364	8.2302	7.38497	6.98359	7.45312	6.87009	7.22055	6.91851	7.42563	7.67513	7.16665	7.74157	7.16665	6.71376	6.73546	7.16665	7.4175	6.78563	6.85408	7.80561	7.56619	7.13189	7.16543	7.56481	7.02032	7.75765	7.42121
ACVR1B	5.87513	5.69049	5.91099	6.10183	5.51878	5.57952	6.02446	6.14449	6.2672	6.13439	6.14157	5.63523	5.87173	6.12543	6.21434	6.00613	5.71779	5.72229	5.35125	5.7199	5.66406	6.24964	5.72792	5.47364	5.90583	5.86857	5.52618	5.9515	5.78083	5.82031	5.67753	5.85687	5.98264	5.86153	6.64416	5.87989	5.60652	5.69935	5.73275	5.64955	6.46027	5.69531	5.93197	5.6276	5.78926	5.72344	5.84676	5.61419	5.70252
ACVR2A	6.46198	6.75756	7.46535	7.53166	8.10779	7.47521	6.69697	6.27885	6.64101	6.55785	6.63681	7.32933	7.09847	6.65386	7.33029	7.26234	6.54951	6.69521	6.8145	6.45197	6.52434	6.17745	6.73121	7.24396	6.86279	6.39281	7.52771	6.90813	6.53829	6.32433	6.55964	6.56508	6.63309	6.83123	6.98176	8.15336	6.91148	6.83985	7.19305	6.73194	6.33196	8.11332	6.88389	7.33882	6.58743	7.16009	6.02792	6.58029	7.32978
ACVR2B	5.24818	4.97055	5.4503	5.0834	5.27805	5.34524	4.98412	5.15273	5.49225	5.13339	5.25598	4.95267	4.8562	5.52548	5.36257	4.92363	4.73113	5.1781	4.7952	4.683	4.73778	4.69559	5.41688	4.97288	4.95482	5.23001	5.12209	4.9681	4.76017	4.84548	4.87265	4.78294	5.10469	5.02404	5.68436	4.93476	5.00593	5.33112	5.21985	5.04172	5.11402	5.38688	5.3534	5.12355	5.25912	5.23175	5.31109	4.92318	4.99384
ACVRL1	6.45044	6.34967	7.17651	7.1934	6.95926	6.6033	6.43791	6.7927	6.70119	6.60611	6.66572	6.52425	6.54746	6.10958	6.45619	6.16338	5.9779	6.15523	5.98959	5.85843	5.66749	6.19915	5.94108	6.29977	6.92238	5.36987	7.02151	6.24591	6.5471	6.33918	5.93222	6.1257	6.30371	6.24051	6.71132	6.08636	7.05056	6.22761	6.21729	7.28596	7.40617	6.11677	5.58869	5.42749	6.15406	6.00885	6.32184	6.29695	5.86831
ACYP1	5.46795	5.88672	5.2711	5.62746	6.16467	6.5557	5.63168	5.23967	5.25829	4.61384	5.4655	5.83819	5.99582	5.5312	5.83628	5.60119	5.51767	5.37951	5.66525	5.5312	5.895	5.39035	4.45854	5.66191	5.3673	6.0616	6.05635	5.44847	5.07685	5.35946	5.26766	4.98102	5.39891	5.16057	5.99637	6.18478	5.98751	5.9714	5.89572	4.99631	4.94751	5.29198	5.2466	5.19992	5.15278	5.70477	5.666	5.79411	5.34016
ADA	6.70444	6.73893	6.5334	6.45297	6.37119	6.53668	6.24306	6.29439	5.87413	5.7207	5.7052	5.95469	6.17604	5.97113	6.25977	6.51516	5.65378	5.60096	5.08058	5.54968	5.35404	5.05008	5.21675	5.85517	6.35515	5.05591	6.52882	5.98489	5.76807	6.23238	5.79805	6.26365	6.00869	7.41303	5.49877	5.55546	5.75167	5.85166	5.51801	5.76266	6.45881	5.36196	5.21585	5.22732	5.66066	5.12743	5.90461	5.53205	5.16578
ADAM10	8.6893	8.72311	8.83404	8.69598	8.8299	8.4027	8.06481	8.7952	8.49662	8.06488	8.16786	8.30246	8.03568	7.85108	8.11751	8.46619	7.77687	7.81606	8.3116	8.16374	8.51456	7.4697	7.32309	8.81151	8.09572	7.81659	9.581	8.50836	7.87007	8.03549	7.76316	8.49364	8.40663	8.60425	8.40417	8.9395	7.3935	8.46906	8.61309	8.17903	8.68402	8.72702	7.65425	7.08824	8.18897	7.58806	7.25503	8.06108	7.70944
ADAM11	5.60196	4.62629	4.92429	4.60465	4.34393	4.49309	5.38208	5.21774	5.18946	5.55616	5.46406	4.85089	5.0922	4.62077	4.94175	4.59082	5.05977	4.95464	4.82041	5.02003	4.61175	6.07467	5.42041	4.3574	4.76051	4.71092	4.4183	5.05084	5.06361	5.21999	5.06574	5.17105	5.01148	4.80936	4.85936	4.57001	4.80617	4.7349	5.48274	4.82106	5.03708	5.28431	5.34246	5.12296	5.19127	4.94028	5.3246	5.00218	4.62861
ADAM12	5.60356	6.31476	5.47387	5.04752	5.23951	5.48984	4.73561	5.36764	6.01461	5.31961	5.01952	5.27223	5.15414	6.20148	5.08644	5.11165	4.54414	5.05456	4.77651	5.31298	5.04284	4.99162	5.71827	5.28228	5.20788	5.18153	4.78595	5.06242	5.27974	4.90446	4.88348	4.86903	4.89166	4.75296	5.31821	7.75741	4.73886	5.55512	5.84662	4.85318	5.6247	5.46417	4.44447	3.95713	5.62003	3.95624	4.1662	5.66527	4.49606
ADAM15	6.59322	6.18628	6.81476	6.54121	6.74533	6.74245	5.96518	6.24215	6.1838	6.68674	6.28435	6.42733	6.31962	5.95395	5.86525	5.31051	6.37195	6.11735	5.81163	6.53129	6.09789	6.4577	6.84554	5.80967	5.90283	5.83007	6.80372	5.99613	6.06765	6.0943	6.12679	6.51815	6.1283	6.47131	5.93866	5.93262	6.97751	5.98777	5.9719	6.6685	6.88039	5.1961	5.91642	5.76392	6.35135	5.78198	6.10721	6.11862	6.30217
ADAM17	7.62456	7.74064	7.88403	7.88363	7.69781	7.44019	7.11294	7.57289	7.38788	7.39096	7.342	7.27856	7.22722	7.28033	8.39572	8.04285	7.43792	7.23046	7.15504	7.3728	7.4439	6.62037	6.72369	7.59297	7.22607	7.29154	7.77604	7.26075	6.92825	7.5208	7.58584	7.53419	7.56161	7.97416	7.33652	7.51251	7.11334	7.30081	7.33333	6.92778	7.68439	7.72179	6.96202	6.71002	7.4175	7.22903	6.88086	7.43273	6.95263
ADAM18	3.65599	3.27555	2.91241	3.00833	2.73335	2.81887	3.19572	2.74589	3.17081	3.51136	3.53749	2.84988	2.57803	3.19317	3.39744	3.14825	2.80405	3.19144	2.4779	2.78748	3.21255	2.9188	3.66159	2.94013	3.50054	2.77484	2.65697	2.57972	3.05157	3.0146	3.03085	3.29954	3.08584	3.07709	3.0296	3.00961	3.01835	2.96212	3.04585	2.96087	2.46613	2.6887	3.40477	2.64034	2.47178	2.65989	2.97369	2.88051	3.82588
ADAM19	6.10779	5.87508	6.09727	6.03678	5.72464	5.41342	5.87322	5.98471	5.60391	6.44456	5.89634	6.02074	6.28617	5.82784	5.6057	5.43707	6.28912	5.51692	5.90203	6.06037	5.87459	6.7156	6.35163	6.0579	5.54564	6.1818	5.66615	6.31136	5.99143	6.46581	5.86496	5.66327	6.2406	5.87168	6.25068	5.87252	5.52209	6.0179	5.89017	5.84563	6.42329	5.84696	5.91085	5.94457	5.71959	5.56953	6.05386	6.33534	5.65116
ADAM2	2.76236	2.47181	2.62626	2.66994	2.42766	2.64455	3.84453	2.77209	2.80269	2.56594	2.9041	2.6121	3.10802	2.50075	2.86856	3.58335	2.77014	2.75944	2.52134	2.82423	2.5659	3.31457	2.35067	2.48028	2.87111	2.75944	3.07231	2.02945	3.18288	2.66688	2.7243	3.35595	2.82718	2.8224	2.70037	2.63817	2.75062	2.66927	2.81522	2.67406	3.47036	2.4838	2.75005	2.41626	2.38885	2.31642	2.16659	2.64304	2.64616
ADAM20	5.27411	4.72455	4.84865	4.61634	4.26978	4.70123	4.91869	4.7762	5.32945	4.93223	5.03591	4.67477	4.33287	5.86389	4.61564	4.78554	4.76518	4.98343	4.76255	4.88838	4.53705	4.52479	5.44539	4.82449	4.84749	5.11841	4.05571	4.93984	4.94135	4.73439	5.00844	5.16286	4.86271	5.28684	4.67131	4.68436	4.69089	4.65717	4.78115	4.71699	4.56192	4.96524	4.81905	4.64866	4.5072	5.94836	5.2539	5.08051	4.77241
ADAM21	3.61177	3.12163	3.11528	3.53499	3.18738	3.22546	3.5218	3.33463	3.22046	3.25585	4.01304	2.89593	2.85285	3.8306	3.2875	2.97648	3.51941	3.73725	2.98345	3.56135	4.23011	3.57219	4.05673	3.587	3.50603	3.67968	3.13906	3.43508	3.94536	3.41636	3.45407	3.58859	3.4767	3.47419	3.42893	3.41761	3.4327	3.39876	3.44904	3.41133	3.22219	2.88371	2.50681	3.70673	3.25768	3.45287	3.96113	3.21627	2.63763
ADAM22	4.846	4.29658	4.23242	4.41955	4.19593	4.41139	4.48729	4.37818	4.61584	4.36481	4.29825	4.03578	4.23196	4.58875	4.35665	4.03261	4.13547	4.40067	4.35751	4.43792	4.296	4.37091	5.24554	4.22904	5.2976	4.26163	4.64563	4.30791	4.14571	4.32994	4.36812	4.66488	4.45154	4.4657	4.4066	4.31917	4.52881	4.285	4.43276	4.30193	4.44264	4.91243	4.48171	5.28118	4.37986	4.61641	3.91215	4.7335	4.22162
ADAM23	5.51783	5.45541	5.88684	5.70696	5.93273	5.60423	5.06281	5.48191	5.34867	5.6521	5.94161	5.62054	5.67366	5.26099	5.97907	5.77165	5.3889	5.19308	5.56508	5.6269	5.63746	5.30266	5.66095	6.45434	5.6439	5.40865	6.69712	4.8022	5.509	5.47917	5.39372	5.37284	5.37778	5.376	6.7396	5.35855	5.36858	5.87715	5.44578	6.02414	6.24447	5.92835	6.25652	5.27792	5.654	5.45878	5.26735	5.2001	5.2488
ADAM28	7.28604	7.79498	6.76666	6.6573	7.13108	7.42734	6.49976	7.26082	7.47509	6.67367	6.37148	7.56616	7.70277	6.61344	7.43016	7.13331	6.03031	6.14898	6.05169	6.33937	6.3565	6.43918	6.25297	6.38494	5.95906	6.26671	7.01057	5.81323	6.23833	7.0405	6.41487	6.3352	6.26658	6.39599	7.11602	6.65435	6.22675	7.24474	8.32237	6.10908	6.83981	6.90918	4.89359	3.70652	6.24568	5.71466	6.2973	6.79317	4.89007
ADAM30	3.53157	3.15996	3.16023	3.63523	2.3515	3.20385	4.41184	3.63954	4.33394	3.76727	3.52998	3.26452	3.76153	4.14941	3.71255	3.83977	3.95134	3.52581	3.31407	3.60125	3.50317	4.18023	4.11621	3.40475	3.09267	4.11832	3.53003	3.70718	3.71806	3.57253	3.63897	4.20734	3.69556	3.70294	3.51594	3.51102	3.47288	3.50364	3.6648	3.50241	3.4382	3.61647	3.21314	3.3265	3.81231	3.06522	2.52169	3.32241	3.13406
ADAM3A	2.22587	2.94012	2.88689	2.89522	2.67769	2.7245	3.38677	2.89522	2.65643	3.02099	2.89522	3.27004	3.47108	3.02114	3.7546	3.31125	2.96362	2.51792	2.59124	2.30433	3.04192	3.7973	3.62582	3.17812	2.83317	3.00671	2.54465	2.82036	2.91888	2.47888	2.82899	3.52431	3.78935	3.40488	2.72101	2.67357	2.71774	2.80281	2.82899	2.97133	3.36106	2.91072	3.11516	2.37728	2.8452	2.51991	2.88868	2.6005	3.17505
ADAM5	3.38953	3.10398	3.10486	2.90962	2.87059	2.9658	2.92806	2.77015	3.18061	3.40664	3.2357	2.78065	2.54075	2.86385	2.44329	2.47884	3.60875	3.00642	2.72051	3.30696	2.78658	3.16495	4.24591	2.75704	2.97644	2.99452	2.69303	2.76256	2.79036	2.93326	2.99695	3.17677	3.08311	3.06438	3.06438	2.8908	2.93576	2.88706	2.99195	2.92826	3.07673	4.10535	2.89139	3.05257	3.12163	2.89283	3.14453	2.94671	2.54277
ADAM7	3.16737	2.81465	2.80638	3.04281	2.85143	2.86569	3.88173	2.70086	3.70989	3.16672	3.48998	2.70692	3.14814	3.63479	3.28988	2.63629	2.91616	3.03176	3.14918	3.18131	2.62083	3.37572	3.62091	3.08876	2.91055	3.45994	2.94798	2.99274	2.78733	3.05167	3.10751	3.35006	3.13335	3.20087	3.08251	3.01166	3.0525	3.02583	3.13002	3.04084	3.1685	3.08113	3.52536	3.06825	3.2478	2.4108	3.0542	2.11241	3.12024
ADAM8	7.17733	6.67375	6.16426	6.87592	5.89313	5.80821	6.25043	7.38125	6.73378	6.27509	6.1569	6.19185	6.83369	7.10541	7.07248	6.59969	6.92429	5.82902	5.80815	5.80443	5.77256	7.09295	5.91077	5.49788	5.36018	5.69959	5.89421	6.25688	5.96081	7.33868	6.08391	6.37353	6.23251	6.29089	6.45617	6.59567	5.6616	6.04145	6.85269	5.55925	6.08837	6.06384	5.40102	4.95608	6.3331	5.21178	5.55426	5.95372	4.92706
ADAM9	9.62162	9.32825	9.4117	8.72075	9.9765	8.90983	7.7765	9.11414	8.75777	8.45442	8.60251	8.92944	8.5271	7.61768	8.87068	9.42444	7.80976	8.18906	9.57759	8.82594	9.06012	8.60293	6.84057	10.1163	8.81381	9.12937	8.64569	8.5394	8.83416	8.60166	9.16929	10.0831	8.59053	9.78496	8.45814	8.18458	7.7716	9.28469	8.4681	8.42768	9.0512	9.57527	8.33983	7.18516	8.67405	8.05713	8.03741	8.7262	8.16175
ADAMDEC1	8.20017	8.49793	6.76617	6.65023	6.49322	6.52249	4.89521	6.20843	6.51504	5.94066	6.18608	6.34374	6.37634	5.25832	8.55537	8.79805	4.46561	4.842	4.49136	4.86122	5.28488	4.5849	4.83765	5.07853	4.41964	4.64594	6.99398	4.21359	4.7847	5.35438	6.93914	6.28938	6.28938	5.36462	5.62427	5.57438	4.71357	4.83636	9.24785	5.19706	7.49035	5.02216	3.52964	2.38635	6.31706	4.84049	5.40598	4.98221	2.72149
ADAMTS1	9.49026	9.38364	8.83819	8.83272	7.83979	7.8064	7.86029	8.28984	8.28621	8.20918	8.27319	7.24279	7.09699	6.95797	8.00547	8.24124	8.01308	8.11803	8.58448	9.91291	9.92515	8.03345	8.06841	8.0441	9.21146	9.12371	8.94852	9.0265	8.00542	8.55755	8.56148	7.8491	7.62319	7.55528	7.92273	7.59924	9.68744	9.77608	8.01853	9.29389	9.08847	9.27872	10.659	10.2866	9.16027	9.38386	8.65365	9.79115	9.19772
ADAMTS12	5.0439	4.48495	4.83455	5.75445	5.3102	5.17814	3.94781	4.67162	4.56309	5.37537	4.79537	4.95542	5.32816	4.88958	4.51355	4.97361	4.38438	4.81539	4.4743	4.92342	4.80229	4.53819	4.85553	4.76189	5.78389	5.21419	5.03229	4.7752	4.7377	4.60783	4.6845	4.61765	4.913	4.66713	4.69356	4.70263	4.8537	5.13395	4.6388	6.31951	5.5275	5.10488	4.81315	4.85478	4.75154	4.72556	4.88509	5.08651	4.72311
ADAMTS13	5.16334	4.88388	4.56372	5.31058	4.96095	5.16339	5.6504	5.63809	5.0979	5.26138	5.04647	4.99081	5.27824	5.14555	5.40074	4.87351	6.08545	5.47081	5.14629	4.98708	4.95101	7.20282	5.1173	4.6377	5.01582	5.21229	4.5754	5.1087	5.62416	5.17348	5.10644	5.24258	5.03941	5.00022	6.28213	5.08685	5.13635	4.96516	5.40449	5.08169	5.16121	4.96085	5.65046	5.92466	5.4211	5.02591	5.18737	4.93337	5.3259
ADAMTS2	6.1255	6.39567	6.9134	6.88477	6.7219	6.90684	5.92368	6.53469	6.58718	6.79256	7.05159	6.07034	6.16836	5.38265	6.64485	6.18535	5.94392	6.17014	5.58019	6.3509	6.33927	6.17614	6.22793	6.35955	7.05865	5.78695	6.0768	5.81306	6.05559	6.64796	6.04948	5.75347	5.88551	6.19273	6.55519	6.43049	6.86371	6.14484	5.91874	7.0622	7.12166	5.97253	5.87538	5.9678	6.36417	6.13635	6.22707	6.9323	6.05937
ADAMTS20	3.32652	3.43778	3.11861	2.84068	3.12712	3.25708	3.49643	3.18711	3.32638	3.12684	3.11438	3.16272	3.30796	2.97071	3.05206	3.21615	3.4978	3.19538	2.73591	3.38163	2.90239	3.54637	3.69076	3.37328	3.20378	2.6747	3.1945	2.82164	3.22814	3.14217	3.18415	3.49722	3.25252	3.29451	3.12658	3.0798	3.08819	3.12538	3.18775	3.13258	2.96222	2.68572	3.00645	3.6235	3.09824	3.23517	3.07323	2.98844	2.84606
ADAMTS3	5.5605	5.90336	6.13444	5.27594	6.35171	6.17178	4.80917	5.42995	5.32009	5.31095	5.03049	5.71119	5.66827	5.07439	5.28724	4.8151	4.91724	4.63388	6.37933	5.43756	5.22321	4.85516	4.77687	6.368	5.57217	5.67208	5.64596	5.74417	5.04447	5.3467	4.94512	4.9905	4.94648	4.88485	5.61689	5.40426	6.02456	6.05707	5.3318	6.54667	5.33312	5.20934	5.9496	5.49265	5.68284	5.18139	5.36662	5.5247	5.94799
ADAMTS5	6.18266	6.43344	5.16321	5.24293	6.73477	6.7471	6.40598	4.81184	4.68309	3.95946	4.29719	5.93802	5.89613	5.02388	6.24063	6.32406	5.41555	5.52015	5.4112	6.06887	6.45578	3.17566	3.47415	6.03286	6.98888	4.28332	6.29806	4.96858	5.25707	6.7217	4.76316	5.08002	4.87797	4.81746	5.02054	5.04571	8.24461	5.61547	5.05002	5.49962	8.0489	4.20264	3.37243	4.08633	4.49826	4.21993	4.60014	6.07907	5.03424
ADAMTS6	4.77179	4.4373	4.44707	4.63588	5.42451	5.18493	5.15233	4.56819	4.60734	4.56718	4.20365	4.92099	4.69114	4.24823	4.31491	4.3535	4.10819	4.63629	5.32744	4.95024	5.14157	3.74796	4.46794	5.55421	6.30291	3.59963	5.31961	4.09263	5.07922	4.16211	4.28479	4.31984	4.27207	4.37138	4.26589	5.90291	5.31807	5.71083	5.18611	4.24871	4.72405	5.52879	6.25635	6.99154	4.30056	5.26562	5.07435	4.92069	6.04245
ADAMTS7	6.1347	5.73053	5.72113	5.96124	5.37682	5.82169	6.39796	6.38728	6.14982	6.63749	6.05729	5.87205	6.09565	6.22878	6.28602	6.30946	6.85722	5.7778	5.73856	5.93598	5.68622	7.60402	6.32885	5.74599	5.79857	6.27951	5.34516	5.92431	6.70192	6.00991	5.97077	6.67683	6.32756	6.12734	5.78108	5.98206	5.94744	5.98281	6.24175	6.09572	6.5114	5.41543	6.01434	6.32143	6.84537	5.40868	6.75524	5.96142	5.73775
ADAMTS8	6.22862	6.26857	5.33576	5.38837	6.31058	6.35211	5.80175	5.90574	5.70325	5.57749	5.40496	6.98007	7.13653	5.61048	5.16683	5.19247	5.24368	5.23911	6.29094	6.32149	6.16244	6.11365	6.1116	6.52328	5.72823	5.73886	5.26093	6.14186	6.45476	5.63888	5.54505	6.08461	5.88439	5.8091	5.85329	5.60942	5.82383	5.99295	5.73927	7.16974	6.34667	5.68464	5.93732	6.51622	6.30242	5.24417	6.58215	5.90418	6.51094
ADAMTS9	6.378	6.7803	6.49891	6.30427	5.94405	6.09139	6.26172	5.7178	6.01709	5.55438	5.7428	5.46857	5.21662	5.44546	5.93553	5.98554	4.73255	5.02362	6.23368	7.51489	7.53134	5.06462	5.9523	5.91285	6.67342	6.0289	6.78009	6.3255	6.17698	6.00167	5.74719	6.02311	5.83933	5.52818	5.50011	5.65887	6.88152	7.78434	5.55958	6.05987	7.04087	6.72091	7.22062	8.02781	5.53794	6.91745	7.08454	6.99569	7.19972
ADAMTSL2	5.35035	4.89627	4.85233	5.74616	4.53837	4.89889	6.03199	5.44804	5.39935	5.64194	5.59293	4.81991	5.38615	5.3709	5.53197	5.70454	5.58584	5.23607	4.841	5.25221	4.64248	6.58329	5.22909	4.63533	5.17246	5.03733	4.53217	5.30591	5.60994	5.18649	5.17735	5.74373	5.28012	5.27099	5.17507	4.99465	5.68207	5.1431	5.22074	5.14766	5.84719	4.7413	5.21528	4.85585	5.87511	5.06726	5.2065	5.14675	4.83967
ADAMTSL3	6.24889	5.99985	4.91962	5.49263	6.23028	6.31532	7.78213	6.26929	6.37618	6.84572	6.39315	5.78666	6.0408	6.1243	5.17885	5.62548	9.3856	9.00569	7.20574	8.00688	8.03771	7.35923	7.01436	8.75628	6.97931	7.73838	5.76742	6.893	6.63494	6.21818	6.25398	6.26068	6.22523	6.26544	6.46138	6.21165	12.81	6.19455	6.2882	6.78465	4.9577	7.52912	9.78257	9.76981	7.15428	9.00968	8.69523	7.22957	9.37009
ADAMTSL4	6.37994	6.0874	5.34023	5.52774	6.44229	6.11227	5.65306	5.57729	5.27073	5.23968	4.95406	5.84354	6.16742	5.1003	6.50718	5.94216	5.78157	5.65427	5.27331	6.14376	5.95056	5.33719	4.84792	5.83566	6.63605	6.38814	5.56591	5.10749	5.66912	5.72686	5.77028	5.33168	5.83053	6.28243	6.35952	5.28737	5.31484	6.13889	5.58066	5.46104	5.7997	5.66742	5.43998	5.15771	5.78427	5.61019	5.73165	6.35252	5.50402
ADAP1	6.12708	6.08136	5.70704	5.87229	5.75221	5.93491	5.95003	6.24095	6.28805	6.47132	6.21798	5.66082	5.77008	6.2037	5.53948	5.56522	6.21415	5.80761	5.47245	6.03263	5.89379	6.48344	6.82218	5.12268	5.33872	5.50585	4.81156	5.81008	5.9269	6.11624	6.11835	6.41415	6.20316	6.46743	5.55968	5.54846	5.55898	5.38093	5.33397	5.98166	6.13278	5.70612	5.5617	4.92247	5.4783	5.17828	5.99076	5.9136	5.49345
ADAP2	8.22371	8.23358	8.44478	8.75321	8.59881	8.88151	7.65563	7.97118	7.99153	8.03908	8.34329	8.38433	8.4722	8.46402	8.96022	9.00235	7.61794	7.39909	6.90609	6.96847	6.8014	6.88695	7.31823	7.61074	7.52255	7.17665	8.11205	6.34342	6.83658	7.69995	8.49925	8.69773	7.87774	9.06634	7.95514	7.30145	7.5896	7.01714	7.36276	7.44399	7.66631	7.77785	6.47929	4.71058	7.30518	6.8753	7.93879	7.25436	6.33771
ADAR	8.59349	8.44983	9.389	10.0421	8.25769	8.04353	9.35427	9.10952	8.60151	8.45868	8.72977	8.29824	8.72421	7.98788	9.00445	8.7328	8.23519	8.17619	8.48666	8.31709	8.63332	8.92878	8.55206	7.6242	7.6242	8.28666	8.80363	9.04246	9.53591	8.36662	8.51897	9.05824	8.8285	8.80916	8.56008	8.2578	8.74628	8.62537	8.40773	8.62053	8.38318	8.98097	7.90804	7.34286	8.77561	8.72711	8.96727	8.68675	8.75996
ADARB1	6.63804	6.18681	6.37494	6.59313	6.01164	6.21306	7.04296	6.75718	6.65126	7.04523	6.88232	6.41282	6.64164	6.98058	6.51787	6.44254	7.11593	6.80021	6.95824	6.75092	6.6091	7.08293	7.02916	6.34254	6.45537	6.72878	5.96625	7.04856	7.38845	6.8617	6.41261	6.50934	6.62118	6.56979	6.76152	6.75029	7.06293	6.51365	6.93857	6.48343	6.74944	6.98428	7.88212	7.8364	7.08426	7.45245	7.38808	7.31389	7.59255
ADARB2	4.86169	4.81869	4.69984	5.00553	4.32633	4.64944	5.74542	4.74459	5.59327	5.65127	4.94552	4.72633	5.28634	5.18922	4.79925	5.54793	4.98306	4.9494	4.57117	5.0776	4.47635	6.91741	5.32654	4.70737	5.0761	4.93385	4.66685	5.17541	5.33961	4.94771	5.15446	5.52391	5.07616	5.08839	4.9734	5.0101	4.9734	4.94404	5.05781	4.96851	5.59094	4.201	5.22412	5.55458	4.97541	4.70449	4.38701	3.68944	4.80129
ADAT1	6.18958	6.28864	6.35994	6.59915	6.40902	6.0046	6.1549	6.02928	6.00922	5.99554	6.21634	6.2005	6.23735	6.02982	6.47638	6.12351	6.39802	6.31789	6.32879	6.1861	6.247	6.20709	5.76142	6.6677	6.40854	5.94691	6.84605	5.86293	6.60584	6.11434	6.41129	6.74371	6.1365	6.24509	6.19079	6.42348	5.90381	6.40797	5.9171	6.24509	6.3943	6.44513	5.90327	5.99191	6.41309	6.47221	6.12307	6.18116	6.68627
ADCK2	5.97016	6.02029	6.09831	5.99015	5.85173	5.81188	5.52747	6.29797	6.40134	6.09611	6.06151	5.8318	5.80982	5.6406	5.35547	5.38621	5.68509	5.88113	6.22461	5.79747	5.72911	5.81576	6.24714	6.31101	5.66726	5.36057	5.76679	5.55798	6.05777	5.79735	5.67528	6.2085	6.00292	6.21062	6.3588	5.73055	5.44077	5.5278	5.56167	6.00645	5.57353	5.61992	5.75341	5.468	5.81502	5.46825	6.0019	5.79244	5.74288
ADCY1	4.98154	4.75565	5.3024	5.52991	4.75189	5.02166	5.30828	5.17328	5.31238	5.16591	5.30284	4.81346	4.88138	5.42024	4.9379	4.86764	4.99887	5.24595	4.55819	4.94803	4.81141	5.42557	5.47273	4.71086	4.71978	4.8702	4.67496	5.13728	5.00541	4.93385	4.86432	5.57364	5.09716	5.12503	4.80956	4.83743	4.99484	5.34999	4.89253	4.94336	5.11486	4.6162	4.86081	5.08788	4.99244	5.11161	4.76162	5.02222	5.00392
ADCY10	3.18405	2.75308	2.74091	3.32578	2.66362	3.23963	4.01549	3.11169	2.94625	3.43593	4.38757	3.03112	3.54287	4.11877	3.69305	3.82152	4.03113	3.22804	3.12371	3.30205	3.37521	4.14004	3.5637	2.78535	3.20188	3.10229	2.71355	2.916	3.14579	3.40191	3.29093	3.77308	3.34025	3.48453	3.22557	3.15282	3.20461	3.21077	3.36615	3.27243	3.13629	3.54208	3.3644	4.14142	3.72303	3.31679	3.58416	3.11291	2.56851
ADCY2	5.43879	5.42868	4.69739	5.12437	4.72325	5.1857	5.29427	4.71149	5.39242	5.47861	5.74932	4.69402	4.49612	6.08761	4.62354	4.02257	5.09177	6.33619	5.58582	6.02232	5.58912	5.63821	5.69606	5.57873	5.55628	5.54773	4.70198	4.71559	5.69513	4.94291	5.02452	4.98413	4.95516	4.98132	5.09521	5.28872	7.59147	5.1212	5.26786	5.02403	4.14584	5.87822	6.80218	7.01019	5.56603	5.53365	6.07333	5.88258	6.06291
ADCY3	6.2859	6.40834	7.1687	7.75717	7.32405	7.45712	7.19205	7.59361	7.31006	6.59381	6.95628	6.95969	7.11949	6.57471	7.05384	7.12603	6.36886	6.26121	7.04056	6.09891	6.15211	6.60828	6.69024	6.43895	7.2036	5.90299	6.98633	7.2965	7.07361	6.7466	8.01026	7.11628	7.33999	6.62092	6.7846	7.01738	6.26765	6.36569	6.43263	6.74833	7.07428	6.6087	6.53551	6.13809	6.86955	6.66938	6.28575	6.59821	6.18619
ADCY6	6.51859	6.74496	7.17213	7.08612	6.68259	6.7379	6.06499	7.14813	7.11236	6.97685	6.92969	6.5635	6.68057	6.25442	5.96978	6.02224	6.76038	6.7735	6.46321	7.23214	6.87388	6.68259	7.40571	6.32683	6.43802	6.94002	5.61486	6.70866	6.54864	6.49159	6.57326	7.08606	6.58466	6.57326	6.9721	6.56756	7.16393	6.11554	6.35674	6.84296	6.27471	6.4426	7.7014	7.40359	7.25488	7.34841	7.42877	7.40993	7.56237
ADCY7	7.09661	7.46854	7.37451	7.16668	7.52886	7.39711	5.51196	6.61864	6.95144	7.02146	7.54985	6.68232	6.27878	6.78058	7.53044	7.61889	6.48943	6.88292	6.68715	6.96174	7.04674	5.70963	6.10232	7.44351	6.94234	6.48808	7.00973	5.46324	6.09912	6.54661	6.83376	7.23553	7.09919	6.94717	6.77947	6.71914	6.64675	6.6926	6.88323	6.75654	6.97384	6.52598	6.04981	4.90436	6.78837	6.02374	6.47243	7.2118	5.89616
ADCY8	4.83898	3.97181	3.77331	4.50265	3.12973	3.7621	5.26355	5.17227	4.28696	4.94028	4.29079	4.5602	5.04158	3.5073	4.72233	4.87539	5.38598	4.15893	4.13063	4.3905	3.89285	5.90293	4.34479	4.18217	3.3912	4.29135	3.54254	4.46774	5.00355	4.21858	4.21858	4.54389	4.26808	4.30521	4.1567	4.26632	4.162	4.17792	6.00427	4.17792	4.64389	4.80841	4.52804	5.09958	5.00129	4.08161	3.08074	3.67419	3.14962
ADCY9	5.70663	5.81279	6.00545	6.11214	5.86491	5.86947	6.74919	6.30574	6.36119	6.36743	6.49029	6.06213	6.10995	6.1741	5.75823	5.5144	6.8001	6.24437	6.48677	6.41531	6.44922	7.03327	6.63605	5.87705	6.48947	6.46275	5.67888	6.81409	6.80265	5.94547	6.14817	6.46919	6.06709	6.35641	6.11943	6.20641	7.37141	5.98601	6.00886	6.108	6.128	6.81604	7.43762	7.36518	7.00546	7.20657	7.17318	6.98337	7.20168
ADCYAP1	8.53625	8.62625	4.24146	4.66965	5.8022	5.38669	5.05125	7.11942	6.5107	4.87471	4.9324	5.23241	4.98638	6.27942	4.7848	4.79312	4.19047	4.92612	4.16049	5.86034	5.95661	4.85068	5.10769	5.29231	5.42441	4.51418	6.93758	4.76647	4.57854	9.04181	6.67585	5.0883	4.66315	4.71928	4.65121	4.65728	4.67188	4.84368	4.67794	7.53846	7.09978	4.43466	4.47797	4.05671	5.06977	5.02028	4.53891	6.19135	5.12204
ADCYAP1R1	4.29844	4.21795	3.19393	3.53774	3.62699	4.22383	4.17262	3.90922	4.34094	3.6982	3.80766	3.95442	3.87997	4.86259	3.6709	3.87495	3.79753	4.63996	3.36179	3.50414	3.69113	4.22293	4.39642	4.19649	4.20868	3.89624	5.18781	4.45439	3.79351	3.93307	3.9569	4.06295	3.97358	4.62299	4.19164	3.85681	3.83774	3.93188	3.96047	3.94975	4.66772	3.12562	3.42682	3.88771	3.79046	3.89812	3.39432	3.53878	3.88215
ADD1	7.87526	7.93319	8.39198	8.44375	8.27767	7.93272	8.60465	8.58814	8.1377	8.51784	8.5163	8.01496	8.18936	7.99199	7.75102	7.61187	9.33559	8.32146	8.28025	8.33016	8.00539	9.40234	8.73512	7.69555	8.3454	8.35136	8.0607	8.65975	9.14543	8.38392	8.00137	8.69159	8.10903	8.35714	8.1757	8.79488	8.67083	8.19265	7.95711	8.23964	8.21406	8.96434	9.00269	9.04426	8.75031	9.05518	8.85187	8.85336	8.95085
ADD2	5.37554	4.58897	4.79714	5.03545	4.27794	4.64763	4.6016	4.90556	5.36923	5.09083	4.66857	4.71985	4.80321	5.46853	4.90776	4.6898	4.55225	4.5492	4.12735	4.6149	4.32216	4.59121	5.13753	4.46873	4.76701	4.61496	4.22697	4.88914	4.58213	4.56612	4.86177	4.67045	4.83051	5.2045	4.40342	4.57817	4.66103	4.91073	4.93484	4.5085	4.95022	4.36761	4.73246	4.31615	5.04846	4.35702	4.69117	4.57486	4.85792
ADD3	8.13784	8.27007	7.97672	7.99617	8.79918	8.84765	8.16863	7.7008	7.65901	7.60682	7.59432	8.33666	8.33949	8.50858	8.5337	8.66049	7.89912	7.94284	8.09354	8.18857	8.40303	7.60156	7.04855	9.3196	8.71828	7.46061	9.1256	7.74624	7.80402	7.98287	7.82317	7.7856	7.41512	7.73021	8.51035	7.66752	9.16484	8.37794	8.62898	8.43064	7.95691	8.76846	8.46861	8.89458	7.88088	8.40859	8.079	8.28791	8.49532
ADGB	2.93382	2.93382	2.40124	2.6018	2.75417	3.0927	3.38794	3.32913	3.36115	3.12055	2.8975	2.51939	2.73521	3.31957	2.78712	3.84223	3.30869	3.06536	2.34958	2.77143	2.72409	2.5114	2.29994	2.68642	2.93382	2.45224	3.46076	3.133	2.96437	2.80405	2.85873	3.82467	2.98833	3.43992	2.7919	2.58737	2.69268	2.55092	2.881	2.76153	3.05531	2.92187	2.49543	2.67216	3.01313	3.16403	2.65142	2.57497	3.05458
ADH1A	7.12376	6.25583	5.93835	6.22384	6.1198	6.22592	6.77115	6.64062	7.25928	5.54866	5.97114	6.04373	4.76644	6.42697	6.00284	6.28385	6.96099	6.53179	6.73236	5.9808	6.21979	5.93018	6.6316	6.94108	5.24824	6.51344	6.32895	6.38157	6.24488	6.05764	6.54263	7.00337	6.08375	6.15464	6.10987	5.92147	6.03525	5.93452	6.13225	7.21789	6.49838	6.57005	6.62654	6.61414	6.82509	7.32533	6.76627	6.15939	6.73227
ADH1B	7.8949	8.15065	8.91549	8.82717	8.925	8.62792	10.4635	9.28323	9.21814	9.02543	9.01391	7.96235	7.53804	10.0244	9.38822	9.79009	11.4637	11.5907	10.0424	8.0232	8.37666	8.34988	7.19572	9.56627	9.24617	10.5014	9.23459	10.3546	8.94439	8.32766	8.14241	8.16594	8.15105	8.14021	11.2409	8.11558	13.7751	9.6636	8.44564	9.8313	8.58295	9.53476	9.17275	9.69256	10.0761	11.4203	10.0478	8.8554	9.68378
ADH1C	5.0743	5.58186	4.93881	4.8814	7.02914	6.17601	6.6727	5.33641	5.78121	5.25389	4.93639	5.36357	5.542	5.50947	5.61715	5.62255	5.70066	5.59193	5.68501	5.04589	5.1918	5.43426	4.87417	6.18384	5.29612	5.25285	6.65233	6.15663	5.44538	5.514	5.42045	5.79685	5.514	5.82135	5.48282	5.16433	6.27569	5.514	5.43827	5.514	5.5684	5.56321	5.88115	5.93933	5.87472	6.51184	6.20473	5.60843	6.08945
ADH5	7.77908	7.60377	7.43328	7.57555	8.52972	8.41675	8.44142	8.16103	8.33764	7.88553	8.00678	8.40412	8.27992	8.18174	6.86441	7.31906	8.72528	9.12514	9.46322	8.32739	8.71583	8.54298	8.13917	9.22022	8.50318	8.62923	8.09835	8.85451	8.87403	7.85121	8.2753	8.26834	8.22084	8.28688	8.02849	7.99257	8.80019	8.39233	8.45258	8.52094	7.86233	8.50244	8.91111	9.28559	8.21692	8.79985	7.94172	8.19182	9.03768
ADH6	4.03417	3.27266	3.47249	3.17718	3.10934	3.03877	3.50319	3.41244	3.74545	3.94745	3.4218	3.47992	4.02606	3.80757	3.50906	3.73547	3.8293	3.60949	3.29607	3.53326	3.04281	3.46431	3.90944	3.13048	2.85289	3.78848	3.08296	3.99455	3.65733	3.39343	3.564	3.48161	3.46421	3.66379	3.3737	3.3853	3.3621	3.35514	3.60809	4.01885	4.11825	3.18476	2.99602	2.76303	3.36035	3.92213	2.83817	3.5118	3.68942
ADH7	3.49219	3.49219	3.47886	2.96803	2.61099	3.49368	3.39024	3.14136	3.68512	3.20729	3.44157	3.41892	2.84674	3.2431	2.86166	4.39263	3.43662	3.2431	3.17412	3.2431	3.84469	4.07135	2.57203	2.91492	3.2431	3.90473	3.15634	3.10004	3.12637	3.15061	3.21775	3.52432	3.56908	3.25803	3.42586	3.0611	3.08572	3.09914	4.08154	3.05886	3.59848	3.40279	3.42268	3.30309	2.72649	2.91944	3.20233	2.65742	3.728
ADI1	6.38286	6.68283	6.68201	7.00187	7.34073	7.39501	7.08153	7.29893	7.11458	7.24527	7.22377	7.65368	7.73225	7.97565	6.91919	6.80704	8.37402	8.43107	8.27312	7.14209	7.32357	8.65769	7.40175	7.97466	8.13177	7.61863	7.35559	7.85084	8.13473	7.00662	8.06295	8.16253	7.43879	7.60215	7.41926	6.96953	7.62493	6.99231	6.89403	8.21395	6.52687	6.58318	7.57885	7.81468	7.34442	7.6634	7.61337	7.30889	7.54307
ADIPOQ	4.38942	4.11647	4.93922	4.46436	4.36768	4.07341	3.69503	3.72997	3.59873	3.88486	4.03407	3.47376	3.57409	3.82239	4.34608	4.38942	3.72965	3.69373	4.31528	4.41449	4.31508	3.16344	3.66379	4.01154	3.93774	3.32597	7.88462	3.63267	4.66159	4.14887	4.51454	4.3182	4.2004	4.22249	4.13659	3.81755	3.95008	3.78319	4.15623	4.13659	5.29906	3.84175	4.3571	4.74456	4.02953	3.24652	3.19819	3.18007	4.42856
ADIPOR1	8.65423	7.95871	8.17909	7.78907	8.13396	7.76742	7.78947	8.67355	8.11077	8.37652	7.98616	8.36114	8.09869	7.16003	8.6998	8.93154	8.63645	8.18655	7.68517	8.14517	8.10176	7.66022	8.18683	8.03809	6.70741	7.9755	8.61296	8.02776	8.21662	8.07298	8.9912	8.33237	8.39352	8.27615	7.79189	7.65283	7.57688	7.74455	7.54927	8.61642	8.12881	8.61044	7.8892	7.45459	8.20284	7.57444	7.43047	8.04655	8.19343
ADIPOR2	6.4819	6.67394	7.02052	7.08897	6.607	6.59905	6.66875	7.12376	6.97157	6.50162	6.42629	6.20324	6.31055	6.04938	7.06681	7.09117	6.61608	6.74143	6.71094	6.68326	6.76476	6.31935	6.29827	6.43976	6.89397	6.40268	7.21787	7.04873	6.86193	6.68631	6.55027	6.67585	6.64576	6.98457	6.67585	6.32134	6.27163	6.55812	6.65753	7.34823	6.43312	6.66691	6.73811	6.84068	6.36787	6.44481	6.2389	6.7283	6.6185
ADK	6.19937	6.3478	6.25948	6.03352	6.62684	6.53537	5.75339	5.81457	5.83479	5.86418	5.99425	6.30007	6.08167	6.01544	6.07602	6.1367	5.66475	5.92794	6.51234	6.14106	6.45061	5.65763	5.83089	6.88834	6.11501	5.92631	6.59052	5.88088	6.13765	5.7077	6.62414	6.26596	6.27384	6.26544	5.58376	6.17563	5.89519	6.02648	6.11944	6.43087	6.06692	6.28311	6.24552	5.91149	6.48773	6.30018	5.72725	6.26021	6.2663
ADM	6.93607	6.80763	7.84192	7.96864	8.07787	8.08666	7.90414	8.92522	8.69686	7.26426	7.17935	8.42021	8.36186	8.24497	8.37262	8.34778	7.37908	7.30375	7.06255	6.55718	6.79904	7.83741	7.26914	8.5008	7.26031	8.97543	6.94463	8.08153	6.16414	8.84035	8.71449	7.92869	8.62566	7.50142	7.35652	7.09424	6.87108	7.52257	7.39037	6.74946	7.72819	6.82834	6.9262	6.43907	7.63587	6.42496	6.44623	6.63763	6.81859
ADNP	7.08387	7.53731	7.50817	7.27179	7.53294	7.57211	7.66515	7.57551	7.61652	7.48242	7.58866	7.43538	7.24796	7.56236	6.89834	7.2576	7.74427	8.09004	8.78385	7.49599	7.73916	7.41607	6.31353	7.99718	8.28725	8.0999	7.60376	8.55515	8.17512	6.95492	7.41926	7.74272	7.45895	7.68616	7.21785	7.80324	8.3539	7.77447	7.69708	7.72684	7.12138	8.2019	7.85244	8.32805	7.58704	8.4879	8.58676	8.12738	8.26883
ADNP2	6.13607	6.19233	6.11665	6.33641	6.42606	6.03118	5.99425	6.39717	5.86483	5.91705	5.86719	6.32807	6.21063	5.4097	6.15803	6.2918	6.37585	6.44885	6.30635	6.24613	6.461	6.36073	5.98755	5.97514	6.02619	6.33681	6.6319	6.90072	6.28281	6.22063	5.88877	5.88185	5.91063	6.05852	6.33137	6.54812	6.06617	6.54848	6.71459	5.95944	6.16183	7.01419	6.5712	6.74402	6.41006	6.49757	6.19202	6.73653	6.90303
ADO	6.28167	6.88167	7.38137	7.41041	6.65693	6.22379	6.50702	6.56415	6.25884	6.60821	6.72214	6.74916	6.80797	6.20604	6.81297	6.91051	6.24044	6.83742	7.39116	6.73707	6.97356	5.88723	5.90291	7.38398	7.02522	6.19354	7.48092	6.91972	6.71055	6.186	6.44879	6.50504	7.08686	6.84086	6.55625	7.00458	6.25065	6.63517	6.87613	7.42101	6.8037	6.44887	6.31613	6.14828	6.81192	6.22776	5.74608	5.88516	6.5162
ADORA1	5.31386	4.62091	4.61765	5.36324	4.71179	4.70154	5.68172	5.45967	5.17851	5.43763	5.27232	5.08671	5.56382	4.87028	6.02216	5.61731	6.11625	4.79316	4.73485	4.94089	4.75447	6.58142	4.95967	4.45286	4.63973	5.33747	4.65165	5.65555	5.40412	4.80862	5.33604	4.98966	5.48475	6.21999	5.28062	5.15407	4.76059	4.84926	5.10604	5.14484	5.83113	4.47845	4.91439	5.0601	4.84245	4.53188	4.57073	4.48263	4.98771
ADORA2B	5.88799	5.77835	5.88083	5.94456	5.03722	5.40289	4.69479	5.66304	5.61313	4.89693	4.93086	4.9516	5.22145	5.21078	4.8704	5.59923	4.15761	4.89465	4.90628	4.72391	5.03722	4.49549	4.97885	5.18933	4.75533	4.08446	5.24834	4.4434	4.83498	5.31158	4.77081	6.13385	4.84816	4.72282	5.16045	5.24282	4.44777	4.97566	5.93473	4.44634	5.48892	5.11428	4.87283	4.72533	4.70402	4.53701	4.5022	4.91847	4.5717
ADPGK	7.38144	7.62085	7.30121	7.01841	7.48197	7.20754	6.42777	7.11421	6.89762	6.79002	6.61143	6.71438	6.66838	6.68745	7.26985	7.50467	6.50631	6.80279	6.4964	6.66668	6.68533	5.75184	6.68608	6.79164	6.78122	6.20932	7.36128	6.73375	6.30206	7.51711	7.40794	7.05132	7.25511	7.13623	6.37641	6.31964	6.52634	6.67772	6.38466	6.60688	6.73465	6.65606	6.08742	5.37698	6.50679	6.26717	6.60183	6.64116	5.75007
ADPRH	5.25542	5.27491	5.76317	5.44141	5.3946	4.94306	4.90002	5.39476	5.47364	5.3122	5.37111	5.35384	5.15296	5.00002	4.87601	5.05417	4.97595	5.06583	4.91412	5.25138	5.20569	4.10891	5.24921	4.94379	4.343	4.85101	5.58271	4.82006	5.05535	4.8171	5.30707	5.43712	5.01309	5.53002	5.33731	4.86154	4.70052	4.83531	4.68377	5.72345	5.01977	4.97185	4.65776	4.39929	5.25696	4.61865	4.38611	4.42892	4.97961
ADPRM	4.51279	5.20563	4.98866	5.34375	5.94263	6.05918	5.13769	5.51835	5.41736	4.57761	4.68254	5.51476	5.75965	5.19705	5.52172	5.32094	4.92949	4.92864	5.92042	5.00368	5.27644	4.65008	5.11659	6.61055	5.18954	5.55214	5.76665	5.29943	5.41034	5.18855	5.2597	5.6441	5.08084	5.3931	5.17867	5.14606	6.10458	5.26069	5.34666	4.86838	4.84337	5.17091	5.33928	5.36693	4.98153	5.23647	5.02766	5.26548	5.81341
ADRA1A	4.02476	3.98393	3.64862	3.64636	3.56149	3.64283	3.90962	4.52588	4.0841	4.28786	4.7593	3.8384	4.43508	4.16655	3.60281	3.77748	3.82439	3.69024	3.41018	3.91587	3.6354	4.65078	4.31791	3.63781	3.55997	3.35476	3.69531	4.55161	4.17157	3.86264	3.89971	4.54123	4.04081	4.04379	3.84769	3.80405	3.82019	3.7897	3.91166	3.84889	3.6648	4.57887	4.5664	6.20252	3.67381	3.65917	4.95541	4.61453	3.81359
ADRA1B	4.91071	4.57759	4.51562	5.10238	4.78414	5.186	5.57441	5.009	5.38969	4.99676	5.87129	4.90629	4.73792	4.85129	5.02031	5.01686	5.5304	4.94168	5.54296	5.06066	4.718	6.00982	5.89648	5.09273	5.30218	5.55208	4.89746	4.80267	6.06164	5.15976	5.1723	5.29021	5.19237	5.21244	5.15976	5.15474	5.15223	5.0569	5.18986	5.15474	5.42849	5.63919	6.07409	6.466	5.96444	6.46729	6.08454	5.56442	5.93999
ADRA1D	4.69126	4.61335	4.7099	4.81188	4.38448	4.77745	5.05867	5.15286	4.97788	5.29601	5.12559	4.68654	4.82142	5.27148	4.31522	4.38989	5.82055	5.1286	4.7664	5.09902	4.51664	6.94405	5.37722	4.99069	5.07253	4.73714	4.00939	4.95269	4.99777	4.77861	4.83615	6.05062	4.91938	4.95945	4.77759	4.80636	4.81355	4.71286	4.86389	4.97486	4.39944	5.22907	5.978	6.65293	4.41831	5.08749	5.07807	4.76644	4.99332
ADRA2A	6.32791	6.60605	7.57608	7.46401	7.04785	7.33327	5.73629	6.28056	6.53068	5.98277	6.20284	6.86432	6.81295	4.8228	5.65928	5.73496	5.434	5.46334	5.93915	4.61136	4.93613	5.12566	4.9798	5.7095	5.69268	4.53068	6.50222	5.86715	5.4387	5.94163	5.69459	5.39588	5.384	5.4903	6.45234	6.12097	5.37391	8.43163	5.48733	6.14057	7.26552	5.49282	5.51791	5.70294	5.69519	5.01463	5.23537	5.49604	5.68565
ADRA2B	6.09253	5.719	5.63834	5.88464	4.93429	5.24304	6.52843	5.9568	6.07151	5.75783	6.08913	5.49717	5.97221	6.79683	6.02793	6.43081	6.21592	5.17973	5.13202	5.64144	5.0195	5.91585	6.34478	5.85281	4.89764	4.8185	4.82321	6.095	6.46614	5.37489	5.92629	5.76156	5.67233	5.68377	5.6197	5.63801	5.6197	5.58996	6.3793	6.12305	5.96343	5.82608	5.4059	6.89328	5.00444	6.33943	5.19992	5.75374	5.57048
ADRA2C	5.88139	5.4209	5.41678	5.80184	5.55083	5.96851	6.93123	6.51988	6.53504	6.60249	6.56186	6.11302	6.25449	6.74233	5.90447	6.03865	7.41965	7.0924	6.8565	6.14566	6.20337	7.40851	7.5249	5.45816	7.29998	6.51068	5.25506	6.85918	7.00825	6.28892	6.60052	6.84981	6.92771	6.48478	5.81483	6.37127	6.37127	6.34901	5.9506	6.18876	6.00099	6.16398	7.83988	7.96036	5.8961	6.66391	7.37526	6.66845	6.89772
ADRB1	5.09211	4.98055	5.07168	5.04885	4.63308	4.869	5.89823	4.9835	5.14103	4.96546	4.94955	4.96724	4.91532	5.4612	4.95006	5.26862	4.79285	4.88069	4.94842	4.97481	4.46798	5.60769	5.37564	4.82273	4.75408	4.92001	4.85832	4.64064	4.86307	4.68872	4.58968	4.8241	4.71654	4.63196	6.03904	6.54506	4.79061	4.66999	4.57946	5.12038	5.6101	3.95091	4.5557	4.93176	5.20721	4.56977	4.37534	3.83737	4.64087
ADRB2	5.98464	6.3012	6.61712	6.7091	6.11271	6.21785	5.90771	6.07738	6.28625	6.10897	6.14845	6.12185	6.12052	5.45261	6.78165	6.63121	6.07169	6.09933	5.77307	6.60367	6.41413	5.6342	5.76012	6.79005	6.6061	5.35106	7.1088	6.03436	5.96751	6.05616	5.90219	6.19155	5.97492	6.84068	6.0786	6.05384	5.87976	6.07705	5.85577	7.18962	6.3528	6.53713	5.82799	5.63794	6.05116	5.88204	6.51015	6.32686	5.21327
ADRB3	4.52489	4.99524	4.03121	4.68787	3.64924	3.95423	4.35621	4.40116	4.33295	4.72074	4.65438	4.06832	4.42658	5.21653	4.70024	4.50001	4.25053	4.56182	4.45457	4.75975	4.44148	5.16082	5.54364	4.44111	4.64822	4.05082	3.96104	4.49787	4.61472	4.65174	4.50571	4.65298	4.49829	4.6109	4.42775	4.41166	4.31884	4.33988	4.47601	4.65545	4.49599	4.3729	4.37161	5.09315	4.5557	4.46629	4.66933	3.97377	4.60373
ADRM1	6.89983	7.06403	7.33771	7.45271	6.57929	6.7035	7.52524	7.49243	7.00751	7.17434	7.40435	7.17401	6.96282	6.9678	7.34688	7.22622	7.60862	7.09418	7.19432	7.4035	6.85796	7.72983	8.16351	6.74604	6.35436	6.2305	7.39471	7.34386	8.20132	7.14479	7.55118	8.11461	7.6923	7.19572	6.43493	6.99836	7.39944	7.05247	6.81373	6.67791	7.53217	6.24522	7.091	6.56824	7.50816	7.13756	7.49832	7.20808	7.34155
ADSL	6.51693	7.02268	6.81739	7.05416	7.57282	7.65962	6.8138	7.13171	6.87976	6.78656	6.75017	7.15606	7.39993	7.44147	7.1456	7.05931	6.66043	6.438	7.74602	6.64653	6.85215	7.18949	7.25372	7.5106	7.29138	6.78181	7.28738	7.26705	7.24772	6.74333	6.85483	7.37713	7.41653	7.24131	6.55386	7.29245	6.92693	7.26059	7.33521	6.8104	7.05998	6.46348	6.78208	6.52361	7.33083	6.79332	6.86998	7.18695	6.777
ADTRP	6.10865	5.25235	6.29966	6.06512	4.94669	5.04457	4.22638	5.54379	5.1979	6.03196	6.12847	4.9339	4.94346	5.45353	6.47296	5.79943	4.48223	4.7293	4.45987	4.72704	4.51827	4.6161	5.4765	5.16472	4.59829	4.3931	5.3036	4.93038	4.36488	5.73647	6.34634	5.15123	5.15836	5.11688	6.16876	4.96522	4.40007	4.51738	4.44997	5.08966	4.67511	5.10331	4.38308	3.47411	4.84689	4.59481	4.94225	5.57106	4.54418
AEBP1	11.4244	10.7681	10.1026	10.4033	10.8645	10.2783	10.5866	12.0198	11.0744	10.2433	10.5477	11.0883	11.1234	8.21763	9.93401	9.24257	11.5359	11.2478	9.85236	11.2721	10.5547	10.8989	10.7403	9.39732	8.52171	10.0529	9.12213	11.2742	10.7171	10.1856	9.8779	9.76405	9.80352	9.80605	10.6283	10.2726	13.5015	10.2625	10.2331	10.7093	9.89085	10.2603	11.721	10.7562	12.0668	11.4075	11.6716	11.3808	10.858
AEN	5.89747	5.90097	5.80627	6.62875	5.34357	5.79073	6.7852	6.4726	6.43364	6.57279	6.09339	6.06825	6.27846	6.75287	6.65542	6.55817	6.72645	6.07831	6.11497	5.98713	6.07523	6.37177	6.27721	6.00956	5.86629	6.07623	5.79754	6.42569	6.74203	6.17799	5.90797	5.89278	6.17967	6.01598	6.01766	6.66064	6.7332	6.11723	6.1763	6.5847	6.83201	5.57757	6.18044	6.27474	6.0559	5.92763	5.77793	6.41526	6.49826
AFAP1	5.6139	5.8671	5.81217	5.83344	6.81981	5.81834	5.2909	5.48646	5.58446	5.57272	5.28337	6.01976	5.48646	5.17864	5.53186	5.7497	5.12175	5.27626	6.30067	5.78582	6.15297	5.43413	4.82725	6.478	5.82768	5.6098	6.14796	5.80724	5.88154	5.41898	5.4943	5.09229	5.33975	5.12359	5.69579	5.78773	6.41373	5.92369	6.22789	6.39515	5.50896	6.45916	6.1534	5.76255	6.72872	5.96426	6.13568	6.28244	6.29495
AFF1	7.7965	7.68923	7.75715	7.80861	7.74281	7.35891	7.93488	7.77561	8.18199	7.54811	7.42949	7.15822	7.47105	7.14925	7.54177	8.19606	7.94426	7.69563	6.90905	7.66806	6.96721	8.0557	6.543	6.87443	7.41413	7.15904	7.27469	8.77566	7.83403	7.5518	8.06745	7.41054	7.26169	7.88063	7.3027	8.04391	7.41054	7.5685	7.53737	7.31258	7.68932	8.55311	7.15064	7.28122	8.29137	8.33544	8.16699	8.42916	7.30259
AFF2	4.55176	4.14336	4.00862	4.09063	3.80835	3.71726	4.23298	4.26139	4.49049	4.48103	4.14426	4.02788	3.82583	4.69154	4.1839	4.5015	4.36131	4.53062	3.92087	4.68514	3.75323	4.89942	5.31752	4.15137	4.25282	4.31857	3.91181	4.07111	4.29155	4.37438	4.26761	4.55835	4.27418	4.28814	4.26843	4.16988	4.1707	4.1206	4.24379	4.18795	4.64329	4.11516	4.05473	4.53808	4.27927	3.34582	3.55488	3.92029	4.42233
AFF3	4.32468	4.27141	4.22844	4.07469	4.15818	4.52863	4.87342	3.99054	4.17539	4.59154	4.86746	4.32227	4.62328	4.20845	3.97185	4.36614	4.70629	4.53258	5.06102	4.87545	5.18688	5.19125	5.02299	4.97381	5.15339	4.58599	4.1393	4.57284	4.9188	4.38257	4.40051	4.52907	4.41623	4.43504	4.53625	4.37119	6.09257	4.37107	4.39866	4.42378	4.40132	4.86481	5.24057	6.42993	4.91334	4.73888	4.92713	4.79727	5.43682
AFF4	7.18744	7.52254	7.14186	7.18161	7.49515	7.10083	6.94994	6.79373	6.82344	7.2389	7.09053	7.41089	7.4775	7.01737	7.94416	7.9516	7.71526	7.47413	7.1164	7.90936	7.98242	6.87188	7.61443	6.74212	7.60941	8.61138	7.49343	7.58184	6.7486	8.11616	7.71036	7.26103	7.10368	7.31726	7.57356	7.49353	7.01014	7.29563	7.3689	6.91443	7.15688	8.5427	8.15654	8.35792	7.58457	7.61398	7.66687	8.17985	7.7079
AFG3L2	6.7013	6.88113	7.05733	7.18432	7.08195	6.85765	6.83435	7.11319	6.79025	6.76349	6.93208	6.74407	6.86424	6.89163	7.10334	7.08887	6.83351	6.78496	7.20277	6.69606	7.04277	6.94327	6.09792	6.92415	7.25898	6.61525	6.99615	7.23786	6.95354	7.10034	6.76056	6.65703	6.76678	6.73732	7.08872	6.99573	6.6346	7.09683	7.4012	6.70866	7.09437	6.85247	6.81615	6.90283	6.85313	6.87494	6.87413	6.84085	6.90248
AFM	3.23338	2.71875	3.30578	2.87221	2.77956	3.59091	3.48762	2.80444	3.53155	2.28552	2.96034	2.43078	2.56419	3.86408	2.51233	2.57465	2.19751	3.3289	2.81269	2.80566	3.04921	3.07716	3.6009	3.08232	2.86332	2.71972	3.16248	2.97653	3.23338	2.97062	2.97814	3.15853	3.02574	3.02324	2.93555	2.95309	2.93555	2.89546	2.99568	2.94306	3.13059	2.4151	3.15707	3.31677	2.20116	3.19499	2.97056	2.7139	1.96074
AFP	3.0634	2.88374	3.01565	2.8203	3.12442	3.14683	3.99242	3.18182	3.61228	4.04673	3.58379	3.05498	3.37374	3.52141	3.40897	3.78541	3.59709	3.17836	3.07292	2.982	3.12526	4.12073	3.61957	3.65015	3.52206	2.78216	2.64734	3.2989	4.16106	3.22276	3.28391	3.43024	4.09857	3.34943	3.23149	3.15724	3.24242	3.17908	3.27954	3.46301	3.37756	3.24327	3.54282	3.57855	4.05812	2.97971	2.95814	2.94539	2.96614
AFTPH	8.124	7.87591	7.70382	7.98964	7.83961	7.69881	8.01332	7.70727	7.68808	7.5522	7.36163	7.94526	7.77393	7.90944	7.5267	7.62718	8.24891	8.71485	7.70556	8.11471	8.2189	6.86245	7.09483	8.14816	7.99154	7.57108	7.87069	7.69743	7.2499	7.60297	8.02405	7.63763	7.9558	7.87284	7.95265	7.78884	7.19134	8.09441	7.90645	7.57147	7.32918	8.57268	7.75819	7.95043	7.47614	7.47993	7.13482	7.67156	7.68724
AGA	6.37488	6.76668	6.3554	6.33753	7.58293	7.39611	6.36585	6.64276	6.56421	6.14593	6.35111	7.17752	7.18254	6.5707	6.27377	6.66985	6.33657	6.478	7.33492	6.75549	7.18415	6.33317	5.98848	7.9641	6.26067	6.82118	7.13085	6.51467	6.80396	6.12598	6.83772	6.89197	7.02379	6.79269	6.77425	6.68149	5.84715	6.74441	6.81222	7.28093	6.09795	6.66557	7.05813	6.47651	7.04811	6.8845	6.26111	6.55629	7.00317
AGAP1	5.65399	5.63339	5.45724	5.69763	5.87536	6.04807	5.61246	5.98697	6.10663	5.58694	6.04023	5.19888	5.49291	5.76846	5.98364	5.80805	5.75869	5.16514	5.97891	6.04978	5.97424	5.49303	5.69611	5.94879	6.22494	5.01385	6.11716	6.41501	5.7689	5.61873	5.65542	5.42551	5.42878	5.51574	5.60541	6.23941	5.6565	6.32365	6.46224	5.63368	5.72335	5.95192	5.61611	6.18858	5.80188	5.89809	5.74538	6.55666	6.31072
AGAP2	5.70379	5.21049	5.10945	5.29971	4.65649	5.08237	6.17394	5.58123	5.5026	5.63129	5.45764	5.22388	5.4604	5.18294	5.35492	5.44557	6.1617	5.14302	5.12195	5.26037	4.94511	6.86428	5.5342	5.05952	4.64069	5.56507	4.72645	5.54905	5.697	5.58243	5.72273	5.36334	5.37385	5.88705	5.29807	5.02796	5.12325	5.29132	5.36184	5.31307	5.92646	5.09171	4.96218	5.29069	5.03529	4.56156	5.03519	4.93503	5.39332
AGBL2	3.52275	3.36032	3.36939	3.71063	3.35177	3.67926	3.57685	3.46296	3.35818	3.2656	3.80066	4.10972	3.90985	3.52025	4.54775	4.19968	3.43054	3.479	2.93446	3.85903	3.57107	3.19636	3.23736	3.41413	3.81899	2.92378	3.40582	3.53311	3.97312	3.43041	3.40129	3.44983	3.85757	3.30259	3.40129	3.37216	3.40129	3.35598	4.79764	3.55662	3.4601	3.56378	3.89781	3.32589	3.52431	3.97975	4.00795	3.18247	4.09797
AGBL3	3.09389	3.09007	3.11039	3.10534	3.40926	3.55786	3.01231	3.00235	2.80135	2.63417	2.73396	3.05222	3.27685	2.97519	3.13279	2.70611	3.05343	3.10929	3.18378	2.99249	2.98354	2.96003	3.2155	3.27384	3.42861	3.33186	3.32294	2.51049	2.76036	2.88952	2.93766	3.03117	2.78861	2.88906	2.89693	2.98256	3.54869	3.40103	3.76024	2.61363	2.86659	3.13696	3.16709	3.3429	3.32514	3.99335	2.66587	2.78051	3.45301
AGBL5	4.90145	5.11249	5.16215	5.57689	5.25137	5.15086	5.56803	5.13253	5.24476	5.23403	5.15673	5.31689	5.77275	5.68207	5.21316	4.85824	5.11429	5.06219	5.63617	5.14273	4.88667	5.81512	5.38242	5.39196	5.10866	4.65005	5.47587	5.69853	5.64102	4.99506	5.1985	5.29758	5.58192	5.23426	5.17915	5.23015	5.54792	4.90184	5.28702	5.6939	5.46331	5.49033	5.84869	5.6453	5.70353	5.60648	5.50768	5.49219	5.72899
AGER	4.9562	4.84341	4.96683	5.36099	4.94065	5.0439	5.59345	5.54445	5.15268	5.69488	5.17002	5.07572	5.67052	5.5245	5.51521	5.09224	5.711	5.0815	5.10661	5.10076	4.85808	6.43436	5.43492	4.80227	4.82811	5.42108	4.70599	5.2966	5.18523	5.42769	5.23771	5.53195	5.26204	5.43001	4.92377	5.18211	5.20527	5.16936	5.24234	5.10912	5.57893	5.39262	5.57753	5.01349	5.08528	4.96697	5.53186	5.28043	5.0724
AGFG1	7.68724	8.00016	8.28545	7.95289	8.04654	7.67887	7.28677	7.88279	7.87454	7.7111	7.91034	7.70227	7.70057	7.58895	8.10654	8.3948	7.86266	7.90618	8.25136	7.69638	7.92322	6.81949	6.9941	8.08189	8.05694	7.73519	8.25305	8.17088	7.86407	7.67246	7.957	7.72873	7.5688	7.785	7.97978	8.25293	7.33461	8.39053	8.24473	7.38883	8.48251	7.84435	7.31257	7.1627	7.64203	7.50191	7.27919	7.72735	7.53009
AGFG2	5.34714	5.02767	4.98516	4.98739	4.99513	5.01566	5.15215	5.15093	5.3641	5.30443	5.27294	5.0941	5.09557	5.58227	5.2121	4.98027	5.75751	4.95008	5.12901	5.06112	4.76704	5.60606	5.81863	5.09998	5.11906	5.24808	4.69117	5.36247	5.62335	4.98993	5.03483	5.34816	5.20218	5.12553	5.10843	5.19791	5.13835	4.97375	5.79373	5.28616	5.08146	5.11179	5.18117	5.66316	5.31568	4.80439	5.48399	5.16928	4.95926
AGGF1	6.46507	6.59185	6.69736	6.69466	6.86544	6.87924	6.71534	6.76262	6.58206	6.37341	6.52771	6.78146	6.5986	6.54171	6.57604	6.60872	6.64916	6.75917	7.13395	6.48742	6.66648	6.17202	6.20167	7.06084	6.71946	6.59317	6.88207	6.69377	6.86247	6.47988	6.52254	6.6091	6.59563	6.63042	6.64264	6.79008	6.41755	7.22329	6.79837	6.52191	6.58672	6.6457	6.5273	6.62493	6.58746	6.69186	6.27746	6.41478	6.71463
AGK	6.28971	6.18264	6.44537	6.43701	6.29639	6.21647	6.02183	6.0836	6.01974	5.73368	5.68707	6.31968	6.32748	5.84629	6.21558	6.22404	6.19655	6.1147	6.63819	6.19255	6.41718	6.01873	6.30944	6.3552	6.45794	6.36723	6.83482	6.17339	6.45478	6.03649	6.22626	6.50219	6.54949	6.36366	6.01734	5.90303	6.39576	6.06465	6.23471	6.30285	6.08113	6.49612	6.30695	6.25128	6.00849	6.32653	6.0684	6.35341	6.67869
AGL	6.70162	7.37657	7.42087	7.22364	7.77243	7.69233	6.26959	6.69345	6.87933	7.18915	7.32559	7.34002	7.07851	6.79077	6.75629	7.00845	7.30481	7.79792	7.9508	7.35679	7.93646	6.30931	5.88817	7.88547	8.38196	7.93865	7.6687	7.28631	6.83697	7.0577	6.64245	6.77035	7.10089	6.91818	7.81345	7.5942	6.84011	7.79518	7.99118	7.10089	6.79624	8.13293	7.89765	7.66915	7.29321	7.82027	7.39836	7.35295	8.1826
AGMAT	4.78138	4.19914	4.29422	4.75435	4.31832	4.42667	4.15772	4.26569	4.58424	4.52458	4.72225	3.73893	4.50554	4.50878	4.60218	4.54283	4.39262	4.20995	3.78055	4.32766	4.45244	4.77022	4.78144	4.78377	4.60307	3.87178	4.3137	4.20128	4.25295	5.29918	4.92133	4.34268	4.30312	4.44477	4.07295	3.98442	4.58378	4.14603	3.99647	4.37847	4.88189	4.23531	4.3664	4.09876	4.66013	3.97142	4.36145	3.89251	4.37062
AGO3	6.20428	6.37688	6.46247	6.64661	6.36862	6.49148	6.19024	6.62457	6.35986	6.2075	5.89166	6.46748	6.74184	6.60489	6.27549	6.48533	6.58579	6.46906	7.1877	6.25915	6.26453	5.77916	6.27442	5.6534	6.63374	6.61349	6.67911	7.40095	6.57251	6.17174	6.09128	5.88525	6.08122	6.19616	6.78897	6.8608	6.67345	6.96023	6.9019	6.24243	6.0854	7.22883	6.86729	6.81396	6.35493	7.16053	6.61193	7.03636	6.76314
AGO4	6.59646	6.81681	6.74299	6.63556	7.09714	6.88513	6.24684	6.97117	6.41132	6.82438	6.93518	6.85889	6.64284	6.51947	6.70284	6.95413	7.16349	6.95132	7.39991	7.02819	6.78724	6.11515	6.33898	6.96628	7.05885	7.16475	6.69783	6.93948	7.06222	6.90022	7.18403	6.71831	6.81617	6.74186	7.20758	6.80114	6.2323	6.94772	6.87707	6.5153	6.85355	7.17932	7.14169	7.01573	6.3949	6.89865	6.77881	7.21876	6.63767
AGPAT2	7.10668	6.59413	6.88715	7.02341	6.48637	6.70451	7.05573	7.24799	7.22061	7.11795	7.20835	6.69708	6.76864	7.12334	6.79585	6.64451	7.07468	6.69413	6.87798	6.66711	6.52434	7.537	7.29777	6.34185	5.73152	6.38235	6.84136	6.58857	7.36561	6.80338	7.14246	7.3201	7.12745	7.24988	6.72356	6.8892	6.52311	6.17562	6.33586	6.98042	6.98877	6.50026	6.68476	6.0351	7.01514	6.29149	6.48883	6.60978	6.62745
AGPAT3	5.83555	6.04654	6.2443	6.56442	6.15073	6.08144	6.05328	6.32617	6.2762	6.24743	6.35135	5.84041	6.11388	5.74827	6.09945	5.82699	6.02598	5.74473	5.97408	6.00776	5.76452	6.02199	5.90994	5.49305	6.01176	5.64712	5.43149	6.23619	6.23086	6.01496	5.97863	6.33349	6.20673	6.21193	6.15046	5.81308	5.50957	6.02698	5.90214	5.96415	6.10135	5.91683	5.96493	5.85756	6.09288	5.65626	5.87839	5.69134	5.76248
AGPAT4	6.04124	6.38294	6.27736	6.64106	5.93602	5.38037	5.68885	5.66595	5.50133	5.66787	5.67359	5.16391	5.86667	5.53483	6.2282	6.26057	6.09651	5.84548	5.41078	6.00119	6.06659	5.96938	4.68117	5.88523	5.4997	5.5552	6.19489	5.66153	5.80455	6.96645	6.18667	5.53297	5.67635	5.56839	5.97217	5.83248	5.29807	5.77836	5.74945	5.41368	5.27682	5.65988	5.63414	5.2203	5.84558	5.62279	5.61286	6.04982	5.6065
AGPAT5	6.17506	6.37304	6.39674	6.37813	6.43088	6.27576	5.77802	6.02496	6.14767	6.09037	6.3708	6.16066	6.02157	5.77826	6.07912	6.28122	5.73737	5.98259	6.92027	5.87478	6.22674	5.59915	5.10845	6.24862	6.03565	5.75545	6.77819	5.9698	5.86944	5.78232	5.99507	5.64335	6.00165	5.93184	5.95291	6.56348	5.9595	6.66161	6.5424	6.09386	6.66484	6.19801	6.07552	6.20474	5.81955	5.98948	5.31731	6.05857	6.25355
AGPS	7.82168	8.0255	8.17882	7.71655	7.99772	7.68198	6.7312	7.31659	7.12386	6.8945	7.38824	7.51639	7.10763	6.81913	7.50691	7.74067	7.104	7.19865	8.05351	7.82098	8.16033	6.85967	6.65318	8.333	7.63404	7.04423	8.68178	7.60776	7.58793	7.11224	7.89138	7.9987	8.30687	7.53056	7.58969	7.33254	6.72914	7.3135	7.30702	7.77921	7.38198	7.87219	6.74972	6.73524	7.35703	7.10511	6.40389	7.4491	7.39874
AGR2	3.30237	3.44909	3.02841	2.89934	2.84547	3.87691	3.36519	2.91226	3.68087	3.76149	3.45428	3.42447	3.05224	3.63337	2.92268	3.24998	3.114	3.74709	2.6837	3.4677	3.03276	3.97379	3.89531	3.18271	3.20901	3.13353	2.31447	3.1497	3.33801	3.50692	3.25264	3.42258	3.28489	3.37172	3.17574	3.15837	3.19434	3.18194	3.39281	3.15837	3.69016	2.50826	2.56994	3.26569	2.91264	2.52967	2.57096	3.12738	3.39507
AGRN	6.56542	6.02799	5.9674	6.17608	5.98683	5.61642	6.50348	6.6448	6.15659	6.76137	6.10947	5.87883	5.91903	6.12612	6.55191	5.97998	6.02193	5.62208	5.67298	6.21368	5.68755	6.51806	5.53024	5.49855	5.36483	5.81189	5.4032	6.06243	6.21372	6.09662	5.95463	6.24642	5.91555	5.88255	5.32894	6.42401	5.93553	6.21863	6.5039	5.6928	6.28922	5.70297	6.16534	5.86122	6.64592	5.99492	6.55069	6.01816	5.98768
AGRP	5.49337	5.10607	5.45352	4.3578	5.16	5.31675	5.55546	4.72544	5.59483	5.85104	5.8974	5.22837	5.63623	5.69467	4.94901	5.46506	5.50769	5.64338	5.54439	5.6304	4.92701	6.38898	5.96378	5.23364	6.00034	5.74374	5.37053	5.73743	5.45976	5.42265	5.48526	5.5604	5.50029	5.50029	5.47274	5.50279	5.47274	5.33249	5.51031	5.42015	5.49698	5.79553	5.49741	5.38313	5.27568	5.28589	6.04833	5.8019	5.80097
AGT	8.37507	8.39205	8.78566	8.84589	9.28683	8.99437	7.47904	10.6623	9.97833	6.22934	6.2474	8.45823	8.91578	2.99435	4.14785	4.38789	9.95217	9.2023	4.02672	7.50312	7.72432	6.76395	7.50312	3.92336	2.67593	5.5356	6.58983	7.08785	4.39411	6.25091	6.19329	6.17543	6.32437	6.31999	6.33818	6.31527	17.1518	6.31291	6.28326	6.93021	7.96439	3.35439	5.29095	5.0697	5.45325	6.21735	8.43625	8.29492	11.015
AGTPBP1	6.6723	6.83502	6.4894	6.48535	6.6268	6.65411	6.14397	6.37915	6.54783	6.59918	6.34598	6.53331	6.37621	6.16903	6.69976	6.71541	6.51997	6.74095	7.02567	6.57678	6.77667	5.69457	5.68231	6.81452	6.55403	6.75299	6.9188	6.38401	6.49563	6.55286	6.48964	6.2192	6.29471	6.55871	7.25882	6.35383	6.3913	6.45101	6.88711	6.30993	6.94313	6.99998	6.68301	6.78289	6.22456	6.46301	6.19462	6.49721	6.78983
AGTR1	4.49176	4.99278	4.73225	4.67955	5.3218	5.28947	5.25923	4.90581	4.86504	4.3434	4.67024	4.78366	4.59034	4.66425	4.50405	4.72501	5.24013	5.75941	5.805	5.09943	5.31903	5.12648	5.23311	5.84544	6.34324	3.63419	6.12337	5.9802	5.73645	4.92564	4.96774	5.47292	5.03991	5.1229	4.98699	4.95692	5.43684	4.87152	5.10486	5.19627	4.42691	4.99558	5.5851	8.12887	4.95624	5.75181	5.74481	5.86627	5.83305
AGTR2	3.49622	3.26093	2.65494	2.62943	2.8596	2.93996	3.25725	2.84436	3.08095	3.5224	3.54447	2.82546	2.91482	3.87034	3.18187	2.5888	2.90569	3.10026	3.11931	3.06314	3.31432	2.97062	3.79918	3.20707	2.74832	2.81601	2.86084	3.05353	3.1219	3.14083	3.04233	3.15242	3.12842	3.2948	2.9579	2.81138	3.06054	3.18553	3.08289	3.16318	3.98294	3.06458	2.76023	3.06177	3.3921	3.11318	3.80589	3.50332	3.01786
AGXT	4.4915	4.36362	4.41324	4.89188	4.58872	4.73559	5.40102	4.81534	5.15905	5.1724	5.01967	4.73495	4.81532	5.00618	4.52849	4.49234	4.89976	5.24587	4.31751	4.50829	4.22173	5.9643	5.89081	4.44444	4.86904	4.70086	4.17795	4.95996	4.46304	4.66555	4.6886	5.94079	4.89664	4.72415	4.64383	4.62934	4.68596	4.54047	4.68728	4.77813	5.5974	4.85542	4.35448	5.52105	4.54884	3.99966	4.3616	4.1136	4.26272
AHCY	6.38841	6.77726	6.91404	7.39277	7.41966	7.55381	6.46293	7.03215	6.85584	6.59947	6.73223	7.23928	7.29046	6.59721	6.91496	6.91397	6.48503	6.74023	6.95701	6.62017	6.42937	6.87313	6.44004	6.92661	6.70445	6.18314	7.18028	6.82565	7.27593	6.83733	6.93799	7.644	7.12908	7.11084	6.50694	6.68417	6.49818	6.50037	6.46463	6.93288	7.04883	6.40583	6.87772	6.3843	7.0677	6.67496	6.80642	6.76845	6.65651
AHCYL1	7.41662	7.5695	7.23117	7.32437	7.10285	7.08618	7.86439	7.70717	7.77749	7.15191	7.20704	6.95675	7.15361	7.15443	7.156	7.03803	8.04679	7.69814	7.90123	7.60026	7.65083	7.48934	7.27201	7.47166	7.73028	6.93045	7.75738	7.84657	7.73356	7.16139	7.35165	7.69139	7.28293	7.42037	7.44571	8.09683	7.20391	7.65703	7.18329	7.39031	7.4259	7.16859	7.84949	7.82531	7.63315	7.14009	7.19719	7.52094	7.75176
AHCYL2	6.00985	6.39643	5.88845	5.79637	6.14231	6.03017	5.88679	5.98184	6.24468	6.10602	5.59431	5.78505	5.88196	6.02349	5.90376	5.92181	5.96903	6.28016	6.41137	6.12784	6.03381	5.63654	6.27902	6.36524	6.31434	6.02536	6.28516	5.94288	6.32285	5.86275	5.99529	5.95875	6.38425	6.00706	5.80143	6.04174	5.94636	5.88752	6.20897	6.46415	5.72017	6.2007	6.31176	6.08929	6.05439	6.60311	6.2099	6.35027	6.00388
AHDC1	5.52876	5.63097	5.81564	5.86345	5.39947	5.41061	5.81468	5.94141	5.75295	6.07849	6.0761	5.56652	6.02181	5.20519	5.62833	5.44709	6.20452	5.50229	5.32593	5.79742	5.33964	6.82186	5.77525	5.3242	5.24361	5.67305	4.77137	5.85027	6.16868	5.41767	5.46705	6.34364	5.56644	5.64981	5.50296	5.56452	6.0493	5.8922	5.67738	5.47026	5.72472	5.61156	6.67103	6.3571	6.32348	6.31775	6.37717	5.93456	6.04737
AHI1	5.87136	6.02931	5.97123	5.88005	5.68239	6.05618	6.35835	5.51645	5.71071	5.7671	5.6643	5.94461	5.7934	6.50489	6.59787	6.15345	6.18467	6.17889	6.49374	6.03349	6.27799	5.57537	5.68926	6.1258	6.43979	6.25116	6.0545	5.95559	6.26065	6.41203	5.63946	5.84765	5.89739	6.10681	6.01008	6.52349	6.21305	5.83475	6.29596	5.61551	5.64632	6.39383	6.39264	6.64988	5.89844	6.72264	6.26095	6.4674	6.67057
AHNAK	8.8187	8.56022	8.67025	8.60841	8.99498	8.82452	9.18834	8.83938	8.47955	9.32853	9.22065	9.46915	9.10939	9.24998	9.18436	9.35347	9.40913	8.87917	9.16188	9.27422	8.90188	9.29409	8.99955	9.01857	8.33065	10.0222	9.16001	8.96832	9.29986	8.87948	8.78178	8.80685	9.13474	9.27336	9.21198	9.57517	9.00225	9.21045	8.8002	8.95468	8.74729	9.42868	9.71409	9.60889	9.65847	9.7835	9.50629	9.55371	9.56772
AHNAK2	7.48182	7.25968	7.53265	7.94282	7.03222	7.18123	7.99263	8.30625	7.91861	7.90436	7.69051	7.07445	7.63745	6.13166	7.74941	7.49515	7.64782	7.00061	5.82863	7.28843	7.13661	7.23811	6.90757	6.51321	5.75616	7.20917	6.95699	7.1125	6.28941	6.71032	6.84327	6.6931	6.94514	6.81387	7.02831	9.40942	7.12933	7.34545	7.83819	6.82584	7.01685	7.64564	6.85302	6.31145	9.15222	7.53853	7.8117	8.07119	8.20651
AHR	8.73475	9.00099	9.06539	8.49522	9.17104	8.81789	8.25485	7.6797	7.92224	8.2334	8.08538	8.25332	7.95378	7.39767	8.73281	8.78957	7.50453	7.74388	8.51473	8.51381	8.83823	7.40622	6.91467	9.46132	8.25485	7.4409	9.89504	7.92703	7.62324	8.05395	8.73698	8.59062	8.52501	8.39883	7.79487	7.4113	8.92035	7.95133	7.63673	9.26523	9.57014	10.045	7.64259	8.05396	8.28582	8.09977	7.70997	8.69541	8.01321
AHSA1	7.73489	7.72524	7.48687	8.18531	7.06122	6.73475	8.29603	7.77777	7.40461	8.0029	7.56938	7.17487	7.64299	7.57179	7.71264	7.76909	8.43793	7.80157	7.66607	8.48534	8.62437	8.29592	8.22903	7.37424	7.75066	7.49963	8.07052	8.22283	7.87938	7.84936	7.67225	8.29383	8.00774	7.94473	7.86809	7.79998	7.6399	7.38956	6.95361	8.29554	7.4086	7.34117	8.05804	8.09015	8.08503	7.85007	8.03846	8.08077	8.26025
AHSG	3.68725	3.65534	3.82971	4.11445	3.6975	3.55738	4.36483	3.88995	3.98921	3.89679	3.74248	3.38652	4.25584	4.63722	4.28863	3.50523	4.35923	3.76101	3.5472	3.77091	3.27239	4.73497	4.01543	3.55526	3.18579	3.51643	2.44194	3.66528	4.54185	3.90473	3.6947	4.3703	4.08676	3.95374	3.59085	3.54885	3.73904	3.53835	3.71687	3.9374	4.17445	4.44485	4.16225	3.64681	3.66075	3.67669	3.10494	3.24056	3.55494
AHSP	3.74829	3.42116	2.86486	3.61294	2.62736	3.41932	3.16212	3.53859	3.90281	4.18974	4.26493	3.29789	3.34693	4.17229	4.87697	4.50664	4.37594	3.50914	3.47126	3.34473	3.2729	4.12238	4.69833	3.24203	4.43618	4.04184	2.83466	3.46452	3.63318	3.44764	3.87987	3.71956	4.87418	3.64245	3.62825	3.49432	3.58157	3.10471	3.78855	3.60389	4.3136	3.28501	3.65327	4.21236	3.64049	3.3384	3.59371	3.3781	2.71922
AICDA	4.40185	4.28198	3.6325	3.31857	3.63792	3.89963	3.37209	3.42825	4.05416	4.08291	3.58945	3.41882	3.68535	4.49733	4.04312	3.75442	3.59193	4.51877	3.07606	3.89678	3.92609	3.50835	4.37915	3.58237	3.77163	3.62156	3.82102	3.68219	4.10804	3.49679	4.46977	3.58971	4.08022	3.54415	3.48696	4.91561	3.4825	3.44676	3.52985	3.98552	3.91453	3.89906	3.45049	3.98723	4.19447	3.36248	3.18664	3.37904	3.63024
AIDA	6.2107	6.41645	6.15338	6.04755	6.58988	6.39916	5.86251	6.2768	6.0685	6.05214	6.12934	6.35521	6.09632	6.32162	5.90923	6.023	6.58718	6.68342	6.85671	6.65197	6.82063	5.8761	5.09753	6.96967	6.16633	6.47452	6.92767	6.4118	6.47968	5.93731	6.69667	6.74652	6.27648	6.25601	6.1198	5.97381	5.99606	6.67352	6.02099	6.45542	5.98881	6.06522	6.02136	6.69742	6.5418	6.96942	6.37359	5.92926	6.73128
AIF1	8.89223	8.66612	8.15226	8.27118	8.59142	8.67934	7.38741	8.15166	8.18653	8.15952	7.96665	8.35899	8.37818	8.40764	9.0549	8.95018	6.83167	7.3381	7.11379	7.60386	7.49414	7.09262	7.50556	7.74116	7.24322	7.76241	8.21176	6.97145	7.17216	8.25722	7.64614	9.18271	7.73134	8.13916	7.95882	7.60982	7.16178	7.86541	8.14262	7.70799	7.85003	7.06706	6.30786	5.15657	7.58727	6.97593	7.11727	7.54376	6.51076
AIFM1	6.45595	6.4503	6.64094	7.4092	6.6244	6.41554	6.342	6.64672	6.07783	6.52776	6.45492	6.3973	6.19153	6.08909	6.70898	6.83581	6.58324	6.3064	7.02762	6.39159	6.59038	6.71625	6.50163	6.72927	6.5925	5.90959	7.15864	6.32873	7.5876	6.91192	6.75644	6.96562	6.71169	7.07188	6.42198	6.1647	5.81123	6.64682	6.46449	6.375	6.61383	6.29963	6.09414	5.67346	6.49182	6.25098	6.13181	6.39428	6.46584
AIM2	5.04544	5.2621	5.84851	5.28602	6.01041	5.45287	4.17212	5.08727	5.56482	4.70483	5.054	5.35502	5.96224	4.96327	4.86061	4.90094	3.82609	4.01414	4.42489	4.41729	4.63844	4.7253	5.95641	4.8669	5.09467	5.09025	5.0665	4.28286	4.65196	4.85257	4.92214	4.59947	5.39587	4.7512	6.82304	4.59019	4.54249	5.1335	4.85257	4.53851	4.54159	5.00896	3.90225	3.48401	4.04181	4.22201	4.45318	4.77154	3.2701
AIMP1	6.12229	6.39252	6.26059	6.10484	6.98031	6.69337	6.16984	6.56776	6.17468	5.70747	5.74681	6.80632	6.6458	6.08437	6.30683	6.46334	6.33382	6.68673	7.82605	6.84487	7.23839	6.26546	6.26984	7.38621	6.75794	6.84265	7.2468	6.90484	7.07883	6.33196	6.15761	6.52519	6.52708	6.13872	6.70017	7.25407	6.80214	6.9702	6.75745	6.18027	5.95219	7.20965	7.28323	7.5082	6.47292	6.85939	6.26726	6.74223	7.32408
AIMP2	6.27828	6.53325	6.72329	7.07971	6.52256	6.63086	6.92788	6.653	6.52848	6.91067	6.80005	6.68143	6.79062	5.7968	6.88128	7.01925	6.45276	6.76764	7.2129	6.32305	6.51864	6.6859	6.48354	6.82671	6.68112	6.30449	6.93638	7.03641	7.6178	6.2396	6.58206	7.08889	6.87853	6.71953	6.64712	7.32714	6.44459	6.69067	6.69115	6.42404	6.84046	6.31245	6.15877	6.25511	6.55516	6.11596	6.43697	6.19116	6.60878
AIP	6.97833	7.00837	6.91199	7.23716	7.52166	7.41162	7.43035	7.5633	7.25061	7.13289	7.13046	7.31598	7.70613	7.32653	6.77198	6.88748	7.6501	7.23352	7.09445	7.20451	7.16195	7.69758	7.82041	7.58076	6.87072	7.04328	7.4348	7.32686	7.20529	7.14899	7.21602	7.77495	7.2473	7.49977	6.86561	7.09164	7.68893	7.07787	6.90248	7.28863	7.34416	7.13272	7.55375	7.51977	7.64097	7.45806	7.54601	7.54063	7.28943
AIPL1	5.23138	4.41284	4.62176	4.42436	3.98807	4.08066	5.63278	5.01469	4.70669	5.68931	5.21287	4.5289	5.03171	6.51737	5.13305	5.47962	5.22935	4.58367	4.24868	5.02786	4.42944	4.88763	5.88233	4.49204	4.73938	4.46812	4.42014	4.96094	5.10415	4.85442	4.86565	5.00164	4.90308	4.92179	4.84194	4.81574	4.82572	4.80202	4.8931	5.27612	5.08038	4.25195	4.80305	5.43222	5.25299	3.64832	4.64498	4.14372	4.33431
AIRE	5.36666	5.18711	4.9152	5.64694	5.25303	5.48067	5.2956	5.69992	5.69945	6.20912	5.46259	5.14346	5.68821	5.77461	5.64876	5.18037	5.97451	5.05813	5.34686	5.33639	4.71751	6.77262	5.84081	5.69151	4.31979	4.99714	5.29813	5.2666	5.37459	5.21267	5.64901	6.02136	5.42211	5.9147	4.69681	5.31351	5.38332	5.37751	5.41823	5.41048	5.82514	5.41535	5.43614	5.42169	5.66495	4.58502	5.20723	5.19151	5.32436
AJAP1	4.025	4.009	4.18432	4.3279	3.29191	3.7524	4.0824	3.63796	4.09939	4.42496	4.30019	3.54533	4.21495	4.64732	3.77334	3.51753	4.24733	3.8271	3.50638	3.84433	3.59107	4.55518	4.64909	3.95168	3.8857	4.04985	3.83245	4.2299	4.40835	3.90278	4.18141	4.0513	3.94267	3.95618	3.89849	3.88621	3.89296	4.12925	3.95127	4.42138	4.36927	3.53489	3.53927	4.52271	3.86756	3.14188	3.14975	3.12576	3.36277
AK1	6.71263	6.78236	6.93069	7.28808	6.86612	6.76829	7.55596	6.55973	6.39801	7.15113	7.17099	6.94079	6.97212	6.97822	6.52275	6.63226	7.41583	7.10438	6.82996	7.4126	7.12426	6.88324	6.75417	7.29824	6.4716	6.49448	6.97392	6.73285	7.22393	6.80309	6.98457	6.84479	6.73279	6.63265	6.71154	6.87381	7.85558	6.88648	6.81045	6.958	6.84269	6.75112	7.3258	7.02244	7.97411	7.57471	7.46773	7.1929	7.27298
AK2	7.70437	7.79253	7.91073	7.75043	7.89318	7.90436	7.25918	7.66447	7.65268	7.29938	7.58177	7.7225	7.78568	7.57308	7.72681	7.81972	7.46468	7.48893	7.83558	7.66475	7.60131	7.26	7.56298	8.09308	7.62843	7.30206	8.41255	7.6471	7.56273	7.36827	7.99068	7.88982	7.83063	7.81051	7.66281	7.5585	7.80017	7.51654	7.58781	7.43752	7.72656	7.35351	7.43989	7.13711	7.87159	7.50254	7.67509	7.60819	7.63193
AK5	5.36795	5.25243	4.40134	4.73058	4.86097	4.96715	3.99635	5.04437	4.59772	4.48381	4.06023	5.85082	5.01908	5.87485	5.18548	5.41463	5.62468	4.97485	3.94908	7.53019	7.01217	6.22152	6.02636	5.05122	3.57301	4.59417	6.90595	5.70185	4.56701	4.64112	4.66309	4.67369	4.87048	4.68411	4.64813	8.81621	4.73279	6.12732	5.14548	5.0701	3.62145	6.18429	6.53638	7.16523	5.33434	5.52634	5.98315	5.88714	7.78464
AKAP1	6.06426	6.19464	6.55317	6.66323	6.58691	6.67479	7.03093	7.23662	7.00545	7.02941	7.05354	6.937	7.03979	6.81848	5.8779	5.84141	7.23432	7.14638	7.11839	6.8057	6.74142	7.62168	7.6097	6.40996	7.0518	7.15049	6.0978	7.50397	7.25894	6.48693	6.71911	6.62916	6.90463	6.82705	6.81412	7.06822	6.99963	7.22844	6.99401	6.47513	6.46656	7.28177	8.2234	8.25309	7.17501	7.92818	7.69733	7.60074	7.60226
AKAP10	6.37449	6.60705	6.6079	6.62086	6.91007	6.72943	6.513	6.34793	6.29574	6.26334	6.41626	6.79932	6.62174	6.82769	7.22136	7.35887	6.5692	6.57852	6.48613	6.36035	6.54557	6.37495	6.14366	6.53214	6.83202	7.11705	6.60948	6.30053	6.12793	6.86251	6.80324	6.3527	6.27243	6.53823	6.36705	6.62568	6.71978	6.93029	6.95103	6.05925	6.47115	6.84039	6.61707	6.66768	6.08639	6.77754	6.54117	6.71366	6.46223
AKAP11	6.48724	6.74313	6.79996	6.74309	6.99826	7.01866	6.6269	6.78431	6.7645	6.59244	6.37883	7.06643	6.9557	7.19033	7.27355	6.93495	7.05767	7.25901	6.98693	6.70914	6.94773	6.87386	6.28504	7.12368	6.89572	7.76778	7.23266	7.17951	6.73499	6.94016	7.12872	6.69235	6.47147	6.79163	7.31804	6.5923	7.30265	7.05253	6.95094	6.73853	6.63251	7.43639	7.14124	7.2242	6.79257	7.289	6.99568	7.13087	7.35125
AKAP12	6.60952	7.09904	7.62816	7.72406	7.21242	7.40203	6.35974	6.88283	6.83349	6.41896	6.64462	6.85499	6.93078	6.97938	7.17025	7.27423	6.4362	6.77158	6.34933	7.68389	7.88313	6.54724	5.97223	8.24244	8.51181	7.04225	7.87736	8.3218	6.05944	6.84517	6.85411	6.57351	6.57665	6.55966	8.69875	6.68129	8.23668	6.72265	6.75891	7.64846	7.18245	8.30936	7.69272	8.02618	7.57332	8.16151	8.12622	7.98326	8.52786
AKAP13	8.62595	8.54741	7.9838	8.24717	7.74744	7.76587	8.10188	8.70444	8.36099	8.35407	8.00504	7.79363	8.04162	7.5879	8.33922	8.33488	7.83843	7.66745	7.12192	8.53533	8.52762	7.68883	7.76115	6.60861	8.3765	7.78687	8.04212	8.36372	7.48443	8.23699	7.63898	7.55161	7.49455	7.57522	8.64687	8.80767	7.69877	9.04182	7.94313	7.51124	8.39857	9.07584	9.37912	8.20484	8.1015	7.90999	8.31454	9.0429	7.78272
AKAP3	4.57616	4.33875	4.29521	3.82862	4.05714	4.20301	3.71575	4.55211	4.89054	4.85591	4.33033	4.37882	3.67195	4.98851	4.38859	3.80717	4.17533	3.822	4.00707	4.20663	4.34431	4.82983	4.14809	4.28094	3.93755	3.72759	4.20291	3.93076	3.8957	4.10456	4.45948	4.25699	4.13413	4.14323	4.13413	4.10911	4.09773	4.10456	4.16599	4.71885	4.09404	4.74954	3.73272	4.45297	4.11205	3.66968	4.40337	3.64407	4.00751
AKAP4	3.66502	3.89631	3.01591	3.82191	3.36603	3.24542	4.41998	3.91882	3.19744	4.19576	3.94927	3.71632	3.96881	4.47687	3.77104	3.59041	3.66502	3.13546	3.55991	3.66502	3.29933	4.06468	3.22856	3.46551	2.82473	4.52952	2.97866	3.88454	4.20663	3.53525	3.58991	5.49157	3.57117	3.57586	3.51885	3.23145	3.52744	3.53525	3.55009	3.49151	3.74291	3.22722	3.42221	3.93212	2.81382	3.34934	3.16081	2.34611	3.22692
AKAP5	4.57145	4.56258	3.91193	4.24038	4.19503	4.36493	4.78861	4.70556	4.40661	4.66708	4.56779	4.50064	4.87047	5.13174	4.8194	4.51325	4.80486	4.89044	5.56296	4.54589	4.18342	5.00401	5.18766	5.14375	3.60374	4.83891	3.90879	4.74191	5.09078	4.42716	5.04454	5.10968	4.89968	5.03968	4.37661	4.2541	4.31049	4.18507	4.93954	4.42036	4.28772	5.48955	6.31487	5.88907	5.53008	5.44383	5.01632	5.07209	5.9323
AKAP6	6.28013	6.66805	5.8342	6.36286	6.17333	6.40011	6.46694	6.52609	6.54479	6.36449	6.59594	6.42234	6.55403	6.72714	6.13409	5.7908	6.94152	6.78077	6.61546	7.31156	7.40903	7.19371	7.90909	6.14381	7.03581	7.08047	5.15368	7.3625	6.47187	6.22583	6.19643	6.61092	6.44532	7.01854	7.38893	6.89998	7.10085	6.27286	6.31205	6.16997	6.43594	8.06256	8.30075	8.11879	7.22197	7.80133	7.78047	7.56298	7.93745
AKAP7	4.88846	5.09981	5.42145	4.90549	5.55835	5.73014	4.97769	5.55958	5.34681	4.95269	4.92641	5.50834	5.65509	5.01737	5.6059	5.30862	5.16982	5.42516	6.11114	4.86809	4.85141	5.2929	4.78384	5.75929	5.40709	5.57759	5.8403	5.14427	5.39081	5.1646	5.24489	5.35589	5.5401	5.89907	5.43796	4.8381	4.97507	4.98098	5.12799	5.82822	5.38587	6.12348	5.3218	5.08857	5.20276	5.87349	5.22136	5.14292	5.64287
AKAP8	6.31524	6.45337	6.64194	7.00892	6.92768	6.68108	6.79991	6.90876	6.81067	6.41203	6.62047	6.73622	6.75317	6.61096	6.89332	6.58466	6.58431	6.50696	6.97408	6.41093	6.51534	6.6061	6.65743	6.79239	6.93877	6.79627	6.94086	7.27389	6.93954	6.81045	6.41812	6.40778	6.66058	6.72647	6.63732	6.80055	6.66015	7.01502	7.15154	6.58005	6.87412	6.76012	6.80714	6.74223	6.66024	6.82462	6.88406	6.89717	6.76893
AKAP8L	6.47088	6.02632	6.13786	6.47826	6.15634	6.20701	6.75884	6.82566	6.46704	6.53234	6.65473	6.52993	6.74158	6.89088	6.46384	6.38006	7.1109	6.73666	6.34682	6.40597	6.1682	7.08929	6.57708	6.19765	6.1893	6.38347	6.02829	6.43783	6.57466	6.65022	6.16446	6.5906	6.61555	6.27173	6.92308	6.72605	6.62657	6.16446	6.11975	6.43311	6.80972	5.83951	6.73177	6.66543	6.51095	6.97927	6.52754	7.04314	6.46067
AKAP9	6.09115	6.39792	6.30019	6.09435	6.54173	6.445	6.38342	5.97988	6.21113	6.02065	6.18214	6.40425	6.26978	6.12054	7.0089	7.15075	6.67108	6.93427	6.39149	6.35784	6.4201	5.79937	6.20879	6.2217	6.66837	7.20397	6.42189	6.0814	6.04772	6.7447	6.8761	6.03671	6.12265	6.22408	6.08418	6.22508	6.77467	6.329	6.5998	6.20959	6.25452	7.0777	6.63581	6.6209	6.19975	6.94075	6.53544	6.8939	6.85934
AKIP1	6.45697	6.69381	6.57055	6.70044	6.82451	6.56525	6.20137	6.49389	6.4459	6.21706	6.31014	6.648	6.5716	6.17598	6.27648	6.1447	6.34268	6.44591	6.83672	6.5283	6.65774	6.33944	6.28081	7.01008	6.35454	6.49621	6.6592	6.32639	6.96313	6.26327	6.42154	6.8702	6.59548	6.7948	6.40138	6.47454	6.3006	6.29985	6.38272	6.60817	6.23303	5.91514	6.41838	6.20276	6.52976	6.67382	6.35186	6.5421	6.60999
AKIRIN1	7.65969	7.76226	7.54815	7.34348	7.53731	7.18341	6.96787	7.39228	7.15057	7.33493	7.42152	7.2197	7.11428	6.83375	6.54626	6.91492	7.56242	7.56257	8.66317	8.29993	8.25507	7.36242	7.42465	7.82973	7.21039	6.83405	7.47587	8.18239	8.11299	7.79033	7.47793	7.82954	7.45993	7.41107	7.69712	7.91632	6.64484	7.26065	7.34358	7.40593	8.12026	7.57898	7.6536	7.77641	7.31047	6.40821	7.11088	6.30356	7.59912
AKR1A1	8.5787	8.72203	8.30918	8.84046	8.9734	8.89422	8.18986	8.62659	8.34591	8.37727	8.43579	8.60593	8.75236	8.11305	8.62384	8.47134	7.33364	7.40978	8.3562	7.89481	8.22906	7.92973	6.93339	8.82078	7.60604	7.34096	8.4315	7.62037	8.11182	8.16571	8.4396	8.8691	8.89555	8.79129	7.6942	7.80624	7.63973	7.84048	7.84981	8.54386	8.14614	7.02735	7.37808	6.80319	7.81715	7.62122	7.74766	7.96932	7.13712
AKR1B1	8.51747	8.63258	8.73601	9.00008	8.55925	8.69588	8.15298	9.33899	8.67653	8.64289	8.68473	7.91074	7.92973	8.62446	9.28086	9.40884	8.02841	7.85127	8.22979	8.09482	8.01106	7.68384	7.34712	8.50977	7.87109	6.99764	9.07757	7.9115	8.2905	8.64054	8.94426	9.06603	8.73712	8.62375	8.12688	7.58243	7.90295	7.82317	7.68601	8.84769	8.09999	7.57899	7.26122	6.41177	8.08363	7.78401	8.47329	8.5445	7.29235
AKR1B10	3.18008	3.72092	4.51711	3.92166	3.58157	3.13944	3.67291	3.57052	3.29003	4.03761	4.05886	2.63891	3.28801	4.20052	3.89084	3.29738	3.57598	2.9707	4.0685	3.44334	3.08972	2.95699	3.59853	3.10531	3.7779	2.25655	3.66373	2.97383	4.16083	3.447	3.45428	4.02283	3.47372	3.52475	3.44457	3.43242	3.43485	3.40083	3.46886	3.46886	3.9184	3.23468	3.71871	2.73371	2.97605	4.04899	3.19802	3.34212	3.30934
AKR1C1	7.67191	7.23176	7.74366	7.65482	6.67787	6.71386	8.38006	7.20358	7.18325	7.55633	7.49016	6.4766	6.81628	7.4181	7.24978	7.45026	7.91348	7.87017	7.48955	7.50952	7.46442	6.20793	5.89377	7.23285	7.43398	6.27157	7.43738	7.03598	7.55345	6.83174	6.85985	7.3031	6.93211	6.93063	7.17519	7.57053	9.08989	6.99766	6.98856	7.11965	6.85264	7.19832	7.87127	7.5824	7.5699	8.34855	7.76489	7.63462	8.18499
AKR1C3	7.95069	8.21337	8.28196	8.31006	8.30203	8.02655	9.26259	7.90131	7.69649	7.66426	7.67278	7.69813	7.85971	8.64411	7.99382	7.95069	7.21912	7.42286	9.68759	8.03266	8.36378	7.51681	6.24383	8.81967	8.50156	7.52867	8.16583	7.63026	9.11797	7.28972	7.32681	8.33312	8.49277	7.27843	7.98075	8.61211	9.70147	7.66628	7.93076	7.96624	7.68922	7.72029	7.71831	7.914	7.98176	8.89123	6.91997	7.16735	8.96395
AKR1C4	3.36249	3.58636	2.70885	3.49682	3.18664	2.78511	3.51613	3.25558	3.17986	3.6321	2.89443	2.3617	3.37875	3.0226	2.77095	2.58792	3.22799	3.21397	3.7374	3.22799	3.22799	3.64288	3.085	3.48006	3.57799	2.87411	3.04615	3.22799	3.52196	3.01766	3.08882	3.68383	3.25487	3.17383	2.96824	3.04336	3.99023	3.02359	3.09278	2.90894	3.58509	3.23599	2.92379	2.87066	2.69577	2.81561	3.08078	3.15629	3.25531
AKR1D1	3.18018	3.04074	3.36401	2.84326	2.90803	2.69122	3.27986	2.64108	3.02668	2.7998	4.17155	3.22387	3.02508	3.73712	2.83718	4.07193	2.7028	3.06739	3.61176	2.89218	3.17836	3.18341	3.19386	2.62499	3.40022	2.46823	3.20769	3.2047	2.71945	2.99949	3.04251	3.83116	3.17634	3.23847	2.92779	3.25042	2.88716	2.93735	3.09269	2.94691	3.3516	2.63022	3.36878	2.5192	2.16949	3.15078	2.64758	3.37118	2.20516
AKR7A2	6.90766	7.041	6.83252	7.10046	7.31423	7.33138	6.92949	7.14417	6.89721	6.49927	6.65775	7.21465	7.30781	6.40799	6.89202	6.76672	6.48827	6.52271	6.88738	6.87475	7.10642	7.3621	6.55229	6.73103	6.77924	6.6386	7.64374	6.91688	6.84507	6.5612	6.90643	7.34306	7.16423	7.06664	6.2876	7.21218	6.79982	6.76202	6.885	6.94987	7.09153	5.96875	7.04591	6.7027	7.20935	6.69219	6.78069	6.6355	6.82685
AKR7A3	5.70795	5.70137	5.65695	5.51374	5.66158	5.60575	5.69477	5.84109	5.83241	5.59427	5.58933	5.6331	5.38773	5.38639	5.70167	5.0297	5.26914	5.60725	5.34572	5.54828	5.61376	6.28162	5.76755	5.72515	5.26785	5.36185	5.38547	5.28433	5.83529	5.39802	5.62216	5.9879	5.72973	5.60966	5.0628	5.90735	5.54061	5.40002	5.58314	5.46606	5.79672	5.39326	5.63468	5.68172	5.64569	5.68344	5.8363	5.56013	5.52802
AKT1	7.62764	7.55468	7.48843	7.73957	7.34792	7.08899	7.74432	8.1744	7.4998	7.93211	8.03545	7.52715	7.56657	6.89454	7.49933	7.15562	8.1809	8.19591	8.05137	8.02224	7.84536	7.96427	8.48055	7.54029	7.11699	7.70033	7.33382	7.98756	8.76569	8.52531	7.70092	7.84992	7.87081	7.63965	7.99753	7.29568	7.37227	7.34721	7.19403	8.10755	8.01126	7.49273	8.02109	7.76534	8.09112	7.84244	8.06179	8.03632	7.93821
AKT2	6.41161	6.26567	6.22146	6.71094	6.48071	6.40734	7.13019	6.6928	6.58219	6.7365	6.49767	6.62582	6.958	6.65575	6.90603	6.61899	6.91642	6.80993	6.21307	6.35401	6.3561	7.29879	6.90684	6.39873	6.5209	6.75703	6.40883	6.57626	7.19663	6.85898	6.44545	6.44401	6.61566	6.5885	6.44603	7.03467	7.13003	6.53937	6.41482	6.54226	6.4016	6.46986	7.06979	6.86987	6.89734	6.82611	6.98083	7.00818	6.60953
AKT3	6.75826	7.22994	7.77446	7.41748	7.34238	6.95625	7.29459	7.45998	7.48766	7.53205	7.48527	7.17851	6.76889	7.71604	7.19374	7.29315	8.17549	8.17202	8.06503	7.63164	7.98269	6.13953	6.55038	7.14862	7.64952	8.25224	7.2214	8.17896	7.16324	7.08891	6.81035	6.99465	6.8912	6.9207	7.58874	8.20984	8.12401	7.99508	7.98933	7.06592	7.02097	8.69152	8.67647	8.89512	7.88493	8.48264	8.04917	8.10819	8.73079
AKTIP	6.82688	7.13712	6.84819	7.11218	7.61275	7.42905	6.86196	7.1648	6.9442	6.80749	6.78185	7.70605	7.73401	7.32237	6.5506	6.69091	7.47512	7.57936	8.2461	7.51826	7.69804	7.59564	7.09994	8.18658	7.43243	7.70334	7.45448	7.77496	8.10872	7.4926	6.85343	7.16888	7.0439	6.98217	7.95109	6.9242	7.21028	7.95937	7.52347	7.77191	7.3928	8.11987	8.1634	8.30872	7.60382	8.13726	7.71246	7.67537	8.33446
ALAD	6.16155	6.30367	6.1263	6.21322	6.45029	6.42462	5.77151	6.21485	6.13566	5.92428	5.99666	6.24018	6.44537	5.76324	5.80868	5.86009	6.2625	6.31073	5.94999	6.30618	5.97521	6.50939	6.18264	6.53111	6.17796	5.81719	6.38618	6.15211	5.96036	5.84913	6.09535	6.32606	6.29853	6.36709	6.09135	5.73953	6.20345	6.02278	6.0428	6.52524	6.28884	6.00018	6.49113	6.58141	6.3607	6.394	6.19934	6.13363	6.26427
ALAS1	7.30258	7.42029	7.57869	7.79576	7.25363	7.16954	6.3713	7.2098	7.28109	7.06934	7.26079	7.17001	7.02944	6.67243	6.74009	6.74293	6.84657	6.97647	7.42149	6.94323	6.88248	6.24126	7.04751	7.57493	6.24605	6.33874	7.61525	7.42448	7.30855	6.56473	7.23215	7.30352	7.45286	7.18325	7.11849	7.45815	6.32419	6.7524	6.80658	7.48854	7.07689	6.74233	6.67663	5.99407	7.1547	6.49223	6.80583	6.63218	6.51593
ALAS2	4.84752	4.65746	4.63878	4.70235	4.53386	4.45224	4.64537	4.59411	4.85424	4.85397	4.99229	4.55858	4.82778	4.75502	6.52456	6.16444	4.76778	4.74785	4.35143	4.73165	4.7179	4.76182	4.81036	4.49357	5.49897	5.07639	4.30417	4.27936	4.44562	4.79107	4.80476	5.07108	4.86076	4.85205	4.76493	4.75124	4.75498	4.74502	4.81098	4.77364	5.27124	4.84412	4.69728	4.62278	5.20302	4.21597	3.9965	4.41006	4.71358
ALB	3.01458	2.81078	2.94444	2.94313	2.62652	2.62704	2.991	3.02561	2.85294	4.32356	4.40857	3.02928	3.12465	3.14966	2.86705	3.0352	3.05935	2.69595	3.07635	3.0224	2.72319	3.36784	3.12731	2.7815	2.69847	3.08785	2.52275	2.78092	3.01693	2.95583	2.99128	3.48992	3.0814	3.19374	2.98287	2.91198	2.93721	2.85431	3.03393	2.88675	3.24763	3.00642	2.99434	3.29078	2.75992	2.99256	3.08457	2.91206	3.32403
ALCAM	8.77401	8.73293	8.02023	8.02834	8.78177	8.67606	8.08884	8.388	8.24851	9.33881	9.3084	9.6345	9.25439	8.57355	8.17833	8.67401	9.64759	9.5137	9.98263	10.037	10.1902	8.79896	8.64847	9.37438	8.35462	9.84942	7.49747	7.68574	9.27718	8.66508	8.39949	8.78726	8.12519	8.88964	8.69164	10.1249	8.55305	9.82068	9.78011	7.89775	7.88704	8.70513	10.0814	10.0858	9.89656	9.3303	8.73925	8.95918	9.53697
ALDH18A1	6.98601	7.28077	7.33203	7.21998	7.44676	6.90456	7.29023	7.2776	7.08682	7.13006	7.11149	7.18362	7.21709	6.45185	6.62203	6.66504	6.96818	7.13547	7.84661	7.63795	7.81996	7.64073	7.02243	8.00673	6.65918	6.77189	7.66424	7.49797	7.98916	6.93987	7.60542	7.24323	6.76259	7.00253	7.02698	7.34485	7.43655	7.30359	6.86422	8.03944	7.06823	6.72301	7.69865	7.22259	7.50577	7.08968	7.03394	7.35967	8.13451
ALDH1A1	8.13368	8.12139	7.39469	7.68278	8.66596	8.30723	8.08672	8.26399	7.54879	7.36982	7.40011	8.26697	8.40388	7.68086	7.82328	7.95518	8.07532	8.09353	7.4712	8.35667	8.52466	7.88983	7.13499	10.1048	7.9411	9.55591	9.11435	8.60357	7.66434	8.26598	9.39928	8.48213	8.19856	8.19856	8.11825	7.34884	7.47972	7.45493	7.4232	8.96896	6.91795	8.33066	7.41933	7.17639	7.28329	8.02271	7.80756	8.01344	8.04869
ALDH1A2	6.48768	6.42304	6.13656	6.53902	5.79739	6.15388	6.47486	6.02297	6.3667	6.60091	6.38853	6.18349	6.38927	6.99056	5.71312	5.88687	5.81982	5.95063	5.51174	5.95252	5.6881	6.58098	6.16361	5.82776	5.01122	5.31462	5.87968	6.23244	5.9908	6.0589	6.10762	6.15633	6.15633	6.16692	6.04408	5.61839	5.76876	6.06314	6.11397	6.70062	5.63162	5.56894	5.55872	4.67468	6.34514	5.95873	6.40829	5.58938	5.86404
ALDH1A3	6.48463	6.23506	5.6829	5.92375	6.1727	6.13685	6.39357	5.6183	6.03444	5.64159	5.69486	5.9803	6.16496	5.43617	5.1546	5.33419	4.58754	4.75638	4.71978	6.15352	6.05028	4.53207	5.19211	6.44963	5.8187	4.85372	5.9203	5.51846	5.01295	6.57552	6.59524	5.21543	6.01216	5.91805	5.67897	5.01132	4.96427	5.4774	5.41509	5.2752	6.90214	5.09376	5.03526	4.65165	5.54785	4.83403	5.05405	5.55604	6.35565
ALDH1B1	8.23761	7.95608	7.51888	7.33874	8.45681	7.98614	7.88815	8.21655	7.89183	8.16616	8.18702	8.3923	8.08693	7.56706	6.83002	6.95533	8.52632	8.10386	8.72053	8.85683	8.89979	8.93213	9.49801	8.71483	7.93401	7.70281	7.84299	8.65691	9.05325	8.13249	8.1244	8.42597	8.2931	7.88753	8.13133	8.69751	8.10013	7.70265	8.14173	8.4098	7.96696	9.2324	9.65692	9.48499	8.83632	8.67784	9.06136	9.24948	9.37611
ALDH1L1	3.95017	4.42512	4.71512	4.99416	4.85973	4.96724	5.53408	5.06806	5.12942	5.37049	5.30927	4.95057	5.06243	5.26736	4.8029	4.76519	6.07686	6.18882	5.4985	4.91139	5.00384	5.82822	5.84876	4.42398	6.54752	5.75575	4.75663	5.55855	6.1091	5.013	5.20671	5.23981	5.21897	5.23736	5.63335	5.31582	5.06204	5.17238	5.21161	5.1969	5.02979	5.26401	6.65329	6.05961	5.74885	5.88677	5.30428	5.28837	6.32561
ALDH2	8.36816	8.29612	7.31302	7.81312	8.04512	7.63641	8.84419	8.41266	8.04848	8.1189	7.62539	8.08715	8.26369	8.40417	8.2688	8.54971	9.78978	9.58017	8.67693	8.4417	8.52549	9.7283	8.32168	8.56779	9.33467	8.34051	9.02587	9.35616	8.92591	9.60696	8.17076	8.56853	8.74102	8.27636	9.09479	8.0634	7.60931	8.24468	8.45589	8.6583	7.9743	8.3485	9.25724	8.70758	8.78094	9.28926	9.30618	8.75696	8.84271
ALDH3A1	5.36597	4.9954	4.49305	5.66661	4.49208	4.99035	6.11505	5.30428	5.41324	5.82897	5.57056	4.97476	5.5362	5.84423	5.49932	4.75605	6.18636	5.13033	4.69857	4.81795	5.32522	6.74031	5.35649	4.61504	4.98575	4.94098	4.32398	5.52739	5.163	4.92037	5.70883	6.22855	5.45589	5.23655	5.25433	5.12193	4.91642	5.10019	5.03301	4.92827	5.89831	5.06863	5.29444	4.62917	5.21957	4.37804	5.33775	5.07365	5.08483
ALDH3A2	7.08036	7.29188	7.50462	7.56166	7.25949	7.3638	8.2362	7.3788	7.40759	7.30105	7.19636	7.31573	7.33082	8.37522	6.88435	7.10208	8.08564	8.19793	8.64798	7.33809	7.59535	8.15588	8.06115	8.41714	7.79059	7.58576	7.60178	8.32926	8.65003	7.39897	7.50007	7.89713	8.06498	7.70496	8.5149	8.452	6.99612	7.37119	7.31369	7.29633	7.12695	7.5371	7.54915	8.07974	7.79203	8.973	7.36221	7.42276	7.96749
ALDH3B1	7.36031	6.90767	6.93338	6.97158	6.70163	7.01172	7.02528	7.20612	7.23701	7.26921	7.28537	6.92078	6.81111	7.1533	7.22237	7.24967	7.13794	6.84119	6.4326	6.90573	6.53526	7.19799	7.45842	6.29543	6.49101	6.72931	6.7958	6.62847	6.89275	6.85427	7.29873	7.43077	7.20854	7.10169	6.5516	6.98834	6.87987	6.51097	6.68404	6.9079	7.13038	6.44466	6.39747	6.17698	6.94812	6.43561	6.91669	6.82411	6.61425
ALDH3B2	4.25253	3.80772	3.66493	3.77583	3.42825	3.61603	4.07919	4.23065	4.06254	4.36637	4.05559	3.95058	4.00214	5.19458	4.23578	4.2797	3.75035	3.71113	3.43102	4.15803	3.79129	4.56845	4.27732	3.68049	3.94871	3.66676	3.49336	4.56795	4.13283	3.9208	3.96524	4.22707	4.47569	4.09735	3.86314	3.89197	3.95322	3.87876	3.96644	3.88116	4.62956	4.01403	4.07903	3.63289	4.19267	2.9902	3.79962	4.16274	3.67023
ALDH4A1	5.37176	4.76886	5.24017	5.56454	5.02073	4.8758	5.80102	5.37368	5.14089	5.4599	5.70875	5.12937	5.41343	5.15239	5.51284	5.32711	5.8078	5.746	5.06054	5.36082	5.28632	6.37313	5.98956	5.05038	5.62483	5.37313	5.09294	5.79075	5.6185	5.3536	5.90981	5.46912	5.8328	5.6608	5.13967	5.39895	5.15764	5.15764	4.98307	5.46399	5.77326	5.08419	5.36668	5.38039	5.32638	4.99061	5.06169	5.16467	5.33625
ALDH5A1	4.46883	4.94755	5.63827	5.38963	5.86127	5.52414	4.89659	5.00821	4.66444	4.99321	5.18709	5.42434	5.5528	4.39065	5.11813	4.90325	4.99291	5.09702	5.74422	4.90905	5.07113	4.97968	4.59724	5.9242	5.36239	5.55706	5.54841	5.04404	5.52413	4.98731	6.4059	5.04431	5.26618	4.94656	4.87571	4.99743	4.98198	4.97665	5.00142	5.60498	4.53921	5.66484	5.93481	6.20246	5.49583	5.8565	5.92914	5.26879	5.74219
ALDH6A1	6.31424	6.45675	7.0122	6.75283	6.90554	6.78694	6.62687	6.97288	6.73609	6.55643	6.65533	6.99649	6.88067	6.52987	6.24441	6.32925	7.49345	7.41185	6.75031	6.56045	6.78819	6.69766	6.76139	6.80881	7.18553	7.02218	7.37788	7.55509	6.58057	6.48637	7.07714	7.04431	6.82652	6.94951	6.49784	6.63043	7.04895	6.39623	6.68929	7.3132	6.67563	7.24342	7.56627	7.78637	6.75968	7.25906	6.86823	6.75652	7.65795
ALDH7A1	6.63618	6.72165	6.89331	6.88895	7.42882	7.13417	6.76864	6.85962	6.48219	6.55474	6.84862	7.42307	7.22721	6.68185	6.98524	6.96099	6.96809	6.94512	7.22284	7.07853	7.24435	7.06179	6.81853	7.35668	6.93477	7.62975	7.87704	7.13581	7.01246	6.48372	7.01651	6.9961	7.0239	6.97851	7.19634	6.56888	7.70204	6.95915	7.21957	7.10942	6.49848	7.27582	7.28841	7.57203	7.30447	7.47752	7.34963	7.05495	7.64706
ALDH8A1	3.98261	4.13053	3.61566	3.71121	4.49848	3.85844	4.13817	4.46402	4.08439	4.01617	4.03817	4.29431	3.91463	4.01617	4.9743	4.181	3.85522	3.79382	4.93433	3.66182	3.58034	4.17522	4.0497	3.59724	3.54215	4.29893	2.87103	4.13431	3.98147	3.66973	4.00526	3.38728	3.76072	3.85266	4.95025	4.5787	4.77775	3.90764	4.29625	3.08776	5.2501	3.85586	4.40777	4.50855	4.36006	4.41366	4.50643	4.7641	3.66147
ALDH9A1	7.6677	7.65691	8.22793	8.34437	8.18984	8.29102	7.97931	8.35575	7.80053	7.20796	7.19597	7.95934	8.12941	7.06126	8.27324	8.24851	7.98244	8.28419	8.68418	7.65949	7.36708	8.37268	7.41299	8.54221	8.91033	7.90255	9.24671	8.39014	9.04828	7.8628	8.62337	8.26585	8.00783	8.2844	7.79028	7.37205	7.63682	7.59466	8.51375	8.8679	7.68387	7.48292	7.32891	8.00434	8.00557	7.71799	7.53374	7.67234	6.99459
ALDOAP2	4.88733	4.32128	4.97967	5.11885	4.06531	4.65561	4.81576	5.87765	4.76897	4.65959	5.29337	4.23923	4.71247	4.9357	5.12173	5.32172	3.83656	4.58807	4.63574	5.0771	4.32527	4.65959	5.19501	4.33911	4.59269	5.84773	4.31307	4.62437	4.65959	4.67937	4.7348	5.02637	5.1083	4.99745	4.69383	4.65287	4.66492	4.61431	4.75407	4.62395	4.88283	4.38056	4.91922	5.00467	4.94642	4.67394	4.95252	4.41441	4.7966
ALDOB	4.12275	3.59797	3.40102	3.68934	3.51243	3.53882	4.3046	4.00353	4.16828	4.11923	3.97514	3.74443	3.87051	4.32366	4.09484	3.95526	3.9394	4.03285	3.58105	3.80498	3.58491	4.60456	4.48432	3.46549	3.8421	3.69182	3.65795	3.89302	4.07308	3.79963	3.84551	4.53799	4.01732	4.00967	3.79605	3.85674	3.74778	3.73894	3.83667	3.72054	3.78828	4.01422	4.21702	3.7789	3.87671	3.32577	3.64496	3.46629	3.70546
ALDOC	6.65639	6.55703	6.41798	6.46609	6.53378	6.85105	7.16759	7.4461	7.34447	6.54975	6.67641	7.11352	7.3034	6.51459	6.30644	6.08542	6.94556	6.8549	6.53584	7.40162	7.15733	7.2205	7.85596	6.81725	6.69923	6.85731	6.92206	6.69698	6.6618	6.63384	6.78337	6.64965	6.49437	6.60508	7.16152	6.78337	7.79847	6.64534	6.792	6.86245	6.7444	7.03499	7.41944	7.76263	6.89257	7.2844	6.78983	7.01441	7.01119
ALG12	6.24197	5.99745	5.94118	6.55503	5.66331	6.26246	6.33638	6.60784	6.13514	6.62487	6.54197	6.18851	6.26658	6.13281	6.24197	6.15512	6.93655	6.07989	5.92161	6.27957	5.97698	7.36795	6.47956	5.74524	5.52936	6.2127	5.82833	6.17674	6.60977	5.88573	6.54232	6.73626	6.73192	6.006	5.98324	6.20211	6.44805	5.74813	5.74271	6.61708	6.36974	5.29191	6.80712	6.07882	6.46123	6.19077	6.24362	6.27573	6.51066
ALG13	5.87734	6.46269	6.36619	6.06166	6.77381	6.34481	5.14267	5.64517	5.78536	5.57239	5.59846	5.90053	5.5682	5.71363	6.3572	6.35434	5.48432	6.05124	6.73733	6.2292	6.65214	5.18198	5.07923	6.53017	6.79916	6.89696	6.4296	5.7891	5.50397	5.8038	5.97686	5.95969	6.05877	5.94339	5.63691	6.31681	6.14023	6.45552	6.49119	5.56777	5.23462	6.97891	5.96862	5.6642	5.42234	6.87114	6.54393	6.97063	5.96625
ALG3	7.54196	7.27134	7.18794	7.61452	6.79892	7.20998	7.34659	7.6075	7.74899	7.51721	7.57476	7.03808	7.31124	7.17563	7.37988	7.06587	7.52566	7.08317	7.17493	6.98591	6.90747	7.32762	7.88001	6.82429	6.58605	6.86304	7.12298	7.14627	7.5777	7.15777	7.28273	7.84503	7.67165	7.23587	6.96409	7.11404	7.14527	6.88209	6.76572	7.61308	7.39007	6.91412	6.83675	6.2805	7.49771	7.02565	6.96888	7.25285	6.99982
ALG5	5.81625	6.1738	5.68918	6.12095	6.15794	6.39614	6.37913	5.553	6.22007	5.69434	5.72241	5.87251	5.88287	6.19295	6.45761	6.9305	5.14916	5.62144	6.39729	5.46345	6.30972	5.24142	6.07513	6.67494	6.24062	5.61017	6.95392	5.96546	6.1722	5.9649	6.02762	6.34505	6.34658	6.00161	5.81115	5.97407	5.74614	6.14541	6.34505	5.7599	6.01614	5.82598	5.30612	5.46122	5.91552	5.88637	5.89098	5.67484	5.81876
ALG6	5.36591	6.03615	6.08314	5.59345	6.16657	5.99277	5.38136	5.31897	5.3204	4.75756	5.13006	5.42734	5.44317	4.93616	5.96387	5.79866	5.04691	5.38274	5.66123	5.30103	5.56151	4.76079	4.17372	5.97544	5.93277	5.3681	6.28187	5.12296	5.17116	6.07075	5.48169	5.59085	5.48169	5.0986	5.18716	5.35399	4.95031	5.59703	5.53318	5.66912	4.96294	5.52061	4.78354	4.91655	4.97541	5.25211	4.98513	5.17693	5.30171
ALG8	6.97349	7.20773	7.14643	7.01402	7.29491	6.89672	6.90481	6.46253	6.98848	5.82084	6.44612	6.90499	7.05132	5.45154	6.65771	6.73638	6.0304	6.05536	7.03377	6.66814	6.60309	5.70059	5.90463	7.05892	6.55893	6.37993	7.63918	6.22534	6.77614	6.3705	6.58463	6.86729	7.49427	6.36536	6.40818	6.41161	6.10326	6.57949	6.43388	7.41718	6.39638	6.14103	5.99382	6.19871	6.10772	6.43111	5.65918	5.98442	6.57716
ALG9	5.46878	6.21367	6.74508	7.32256	7.10346	7.03867	6.66131	6.67179	6.42076	6.1335	6.56378	7.01381	7.01572	6.34769	6.80684	6.87977	6.49175	7.39351	7.65475	6.38881	6.70802	6.46476	6.99319	7.15512	7.10379	7.26963	7.48215	7.10053	7.07883	6.36793	7.52728	7.31475	7.08881	6.59961	6.55557	6.4809	6.72024	6.82363	6.85618	6.67046	6.17248	7.5214	7.06422	7.46619	6.78655	6.97529	6.35611	6.61358	7.1452
ALK	5.54199	4.9993	4.42014	4.4025	4.40654	4.48987	5.0287	4.91735	5.05566	5.32265	4.9582	4.16946	4.81966	5.28057	4.67305	5.6649	5.24941	4.67589	4.03487	4.2803	4.34455	4.32418	4.75958	4.57795	4.96847	4.62209	4.41153	4.43752	4.47257	4.60239	4.4705	4.35426	4.91287	5.02269	4.52413	4.31603	4.62343	4.25675	4.78124	6.39215	4.48391	5.05751	4.57388	4.30311	4.67537	4.05468	5.01366	4.34609	4.78651
ALKBH1	5.60066	5.77753	5.81567	6.1621	6.24664	5.82919	5.27088	5.62744	5.4816	5.09401	5.25444	6.01664	5.79528	5.61416	5.81655	5.76658	5.42071	5.73884	5.15681	5.45676	5.81128	4.96492	5.72942	6.78951	5.92159	5.78837	6.48949	5.95387	5.4369	5.27876	5.76047	5.83791	6.01182	5.82609	6.76784	5.3562	5.40936	5.51371	5.43824	5.70403	5.50169	6.55599	6.10653	5.41644	5.01882	6.01459	5.59762	5.39225	5.9612
ALKBH4	5.56172	4.72576	5.00784	5.55002	4.85802	5.23131	6.47063	5.88793	5.77523	5.67903	5.57449	5.66475	6.32074	6.19196	5.87508	4.92722	6.80528	5.10326	4.90916	4.85861	4.5864	6.2467	5.42099	4.70821	4.24188	4.62594	4.64098	5.48577	5.57771	4.82572	5.17293	6.83923	5.5353	6.13723	4.88334	4.91215	5.27148	5.27148	5.27452	5.27148	5.54364	4.4136	5.7957	5.35371	5.61412	5.06554	5.58654	4.53641	5.06343
ALLC	3.65102	3.54647	3.61507	2.96971	3.31293	3.66069	3.81457	3.13702	3.95288	3.93443	3.42178	3.74241	3.5067	3.04645	3.7769	3.60666	3.51522	3.48531	3.1294	3.22145	3.67836	4.36545	4.46539	3.10981	3.153	3.07733	4.12904	2.96304	3.34919	3.46409	3.51304	3.77644	3.79975	3.53402	3.45477	3.29393	3.41747	3.28694	3.49206	3.76944	3.88437	3.01895	4.09758	3.6591	3.54952	3.29085	3.40112	3.62457	3.23066
ALMS1	6.18388	6.55071	6.72527	6.37573	6.89291	6.66835	6.20655	6.24705	6.23518	6.60003	6.96534	6.70091	6.21877	6.5033	6.70112	6.57864	6.6289	7.00273	6.97722	6.61853	6.9153	5.95939	6.32245	6.32568	7.4031	7.18372	6.69041	6.79636	6.30591	6.59284	6.46166	6.06491	6.41646	6.28168	6.71643	6.73043	7.39395	6.60364	6.68243	6.67083	6.39962	7.49835	7.19489	7.295	6.78	7.29683	7.01126	7.03454	7.19929
ALOX12	4.32325	4.40783	4.73836	4.702	3.72851	3.61011	4.36615	3.83444	4.22526	3.84394	4.37498	3.46645	3.50601	4.16911	3.90472	4.09222	4.45364	5.22189	4.0369	3.84809	4.10705	3.73748	4.06223	4.18427	4.46988	3.69519	3.43061	3.35502	3.94851	4.00802	4.43653	4.5356	4.04257	4.01262	4.00802	4.00802	3.95503	3.80067	4.00802	3.91586	4.48189	3.50969	3.83219	4.67032	4.44891	3.75476	4.12753	3.58552	4.04011
ALOX12B	4.79162	4.24224	3.8162	4.75185	3.77073	4.19634	4.97096	4.48731	4.72891	4.66597	4.78238	3.80434	4.19528	3.79174	4.71522	4.24642	4.69247	3.78855	4.29918	4.30955	3.96304	6.18152	4.96103	4.39425	3.71617	5.39115	4.01646	3.94655	5.30197	4.45288	4.46541	4.63332	4.49548	4.52556	4.45288	4.40025	4.45288	4.28246	4.39273	4.40025	4.87552	3.63933	4.54183	4.43634	4.71566	4.32996	4.36367	3.66889	4.58454
ALOX12P2	4.48667	4.19536	4.25023	3.9128	4.03439	4.39748	3.67944	4.38782	4.38719	4.90632	4.25238	3.94964	3.34127	4.43218	3.89567	3.36887	4.48297	4.70955	3.67368	4.34334	4.32962	4.53874	5.73639	4.18004	4.2453	4.52935	3.71985	4.41698	4.38719	4.20351	4.23604	4.36867	4.32363	4.2961	4.1935	4.17598	4.1935	4.33113	4.22353	4.16847	3.80338	3.83696	3.89808	3.81773	4.44628	4.08517	4.32615	3.90068	3.99449
ALOX15	4.0246	3.21441	3.04615	3.71387	3.65516	3.03616	4.02379	4.9046	4.16598	3.84644	3.60861	3.1441	3.54431	4.17615	3.96311	4.12045	4.9166	3.16622	3.09087	3.65516	3.49885	3.23524	4.40214	3.44701	3.64732	3.75335	2.86448	4.35135	3.845	3.69933	3.72694	3.9277	3.76709	3.74701	3.70184	3.63911	3.62656	3.66922	3.77462	3.77964	3.54791	3.27256	3.72641	3.66845	3.40927	3.50849	3.53774	3.57974	3.9625
ALOX15B	5.65223	5.41289	5.88697	5.66712	4.88339	5.24077	5.16563	7.33049	7.02945	5.88085	5.95705	4.94851	5.35259	5.3818	6.06815	5.79658	4.98638	5.23516	4.80231	5.37407	5.08371	5.55619	5.94172	5.04995	5.13656	5.07387	4.9629	5.29691	5.27645	5.37459	6.64175	5.47082	5.61368	5.20065	4.98548	5.08589	5.3465	4.99803	5.15045	6.69973	6.42001	5.44442	5.18188	4.74153	5.58667	4.85674	5.34718	5.31096	5.00011
ALOX5	8.3	8.20637	7.84533	7.92428	7.43107	7.50529	6.77822	8.27658	8.08111	7.37271	7.43166	7.29628	7.48378	7.33056	8.16404	8.01179	6.82219	6.84617	6.98882	6.70293	6.76759	6.57648	6.23233	6.89228	6.81005	6.8843	7.44826	6.01558	6.92627	7.09262	7.0985	8.81215	7.51735	7.74351	6.97531	7.15991	6.90948	7.03525	6.99737	6.94074	7.52696	6.99061	5.82812	4.31488	7.29103	6.19758	6.81833	7.16066	5.76855
ALOX5AP	8.8805	8.9933	9.06429	9.06719	8.28976	8.4198	6.50899	9.33888	9.19129	7.93163	8.08511	8.16204	8.17978	8.92268	9.09	9.17655	7.7817	7.94237	7.31948	7.23771	7.44007	5.73852	6.46878	7.70303	7.38242	7.89703	8.42092	7.02744	7.20966	7.52274	7.85399	9.18866	7.66221	7.43944	8.41575	8.44868	7.19149	7.81137	9.02207	7.75519	8.13467	6.40063	6.78436	3.506	7.80356	6.88385	6.32142	7.81896	6.41401
ALOXE3	4.90581	4.5489	4.40527	4.54671	4.3996	4.34838	4.19492	4.36977	4.56443	4.25275	4.3863	3.9396	4.36682	4.91834	4.35969	3.99316	3.61907	4.41483	4.22692	4.55156	4.47341	4.75983	5.91192	4.24017	4.49201	4.45231	3.91419	3.89104	4.44411	4.35523	4.40769	4.6213	4.45766	4.48264	4.35648	4.36397	4.37397	4.3265	4.40769	4.38271	5.0211	4.46847	4.55737	4.28091	4.42926	4.05343	4.61468	3.59209	3.76327
ALPI	5.51874	4.51462	4.44099	4.96889	4.44312	4.5649	5.87928	5.35766	4.9519	5.4206	5.10447	4.8082	5.26066	5.00122	4.88138	4.70729	5.54938	5.04625	4.61729	4.70308	4.48264	5.94541	5.26229	4.63264	4.22019	4.80554	4.61149	5.05879	5.37345	4.94513	4.96252	5.08301	4.98736	5.19729	4.91531	4.89917	4.91656	4.87059	4.99357	4.93395	4.81106	4.23605	5.05454	5.26185	5.09828	4.88897	4.99753	4.41101	4.30887
ALPK1	6.89151	7.13587	6.45759	6.69183	7.12624	7.13759	6.70265	7.06717	6.74544	6.39446	6.37441	6.91693	6.97572	6.80627	7.19666	7.10025	6.67142	6.79237	6.3655	6.60837	6.59496	6.32644	6.0368	6.4483	6.57802	7.44411	6.49444	6.92599	6.21739	6.93819	6.6521	6.34537	6.27653	6.442	6.95798	7.00956	6.47568	7.24807	7.30428	6.39253	6.34316	7.13594	6.16674	5.59774	6.3301	6.54566	6.7268	6.81616	6.51092
ALPK3	6.11641	6.32676	6.06225	6.13519	6.18731	6.20386	5.68257	6.83502	6.63052	6.64772	6.93944	6.56284	6.59416	5.80246	5.29093	5.42733	6.08996	5.97184	6.33422	6.99838	6.99057	6.35869	6.65612	6.58733	6.76462	6.54153	5.28355	6.79933	6.29166	6.6898	7.33951	6.17833	6.22926	6.15432	6.44171	5.98844	6.481	6.17979	6.12959	5.67413	5.67808	6.80558	7.73007	7.4956	6.63203	6.65364	7.37021	7.37046	6.60527
ALPL	5.42915	4.74395	4.92261	4.45513	6.52244	5.50487	4.61936	4.72567	4.6829	4.93385	4.41387	5.15792	5.37574	4.74677	5.29418	4.81793	5.19013	4.45651	4.34302	4.52688	3.99097	4.69653	4.40365	4.46959	3.84192	4.1902	4.88936	4.27432	4.35637	4.65099	4.72511	5.60688	4.86244	4.94855	4.40902	4.48859	4.5856	4.44826	4.6499	5.02593	6.55596	3.97024	4.40617	4.07736	4.80535	4.21385	4.40456	4.14147	5.13753
ALPP	4.79101	4.85651	4.66358	4.71009	4.74817	4.74003	4.29246	5.02058	5.3142	5.2396	4.87474	4.66981	4.75477	5.43126	4.6355	4.58005	4.99862	4.85651	4.28358	4.99766	4.57816	6.10019	6.09578	4.96925	5.0939	5.01414	4.10317	4.52955	4.83394	4.85403	4.86626	5.24802	4.90297	4.93234	4.83934	4.82221	4.82956	4.80753	4.88339	4.82711	5.1203	4.73237	5.18066	5.02069	4.75127	4.52083	4.56346	4.11	4.66744
ALS2CL	5.83171	5.33634	5.2241	5.62371	5.18864	5.50365	5.56358	5.77362	5.78455	5.86026	5.75962	5.51479	5.3772	5.79762	5.04004	5.41149	6.23579	6.03018	5.48077	5.63253	5.5245	6.23002	6.29139	5.32105	5.32699	5.63326	4.91049	5.6123	5.75544	5.4246	5.86748	5.68171	5.59922	5.78351	5.5643	5.3005	5.75082	5.3592	5.56504	5.72481	5.43051	5.50071	6.47723	6.26179	5.99743	6.26023	6.5207	5.99665	5.66747
ALX1	4.14337	3.66525	3.50433	3.83127	3.48694	3.53925	3.76016	3.93237	3.55641	4.2458	4.342	3.42189	3.81349	3.88867	3.87318	3.6116	3.55563	3.02981	2.95639	3.65794	4.00005	3.59153	4.86484	3.75958	4.14059	3.97942	3.46668	4.22867	3.71706	3.67775	3.70716	3.8444	3.72921	3.75617	3.64344	3.76352	4.0576	3.63609	3.70716	4.06985	3.63638	3.41015	3.6859	4.13358	3.36583	4.11851	3.58806	3.14717	3.6321
ALX3	5.24292	4.70782	4.98054	5.51734	4.24867	4.87523	6.88563	5.896	5.42116	5.60502	5.15727	5.37028	6.08345	5.76276	6.05828	5.58241	5.23528	5.20542	4.3576	5.64474	4.87523	6.16106	5.49817	5.35218	5.33988	5.66298	4.83552	5.12279	5.68714	4.90248	5.30359	6.34262	5.35266	5.33559	5.18838	5.26518	5.27159	5.25452	5.88178	5.26518	5.23584	4.63175	5.2578	5.88688	5.78739	4.75334	4.63776	4.71303	5.31377
ALX4	4.94931	5.20075	5.27609	4.41367	5.22433	5.02547	5.59862	5.30907	5.46632	5.74276	5.57646	4.68707	5.06536	5.3249	4.88357	4.6492	5.13529	5.19279	5.48634	5.49188	5.09096	5.75642	5.24769	5.27134	5.20946	5.19279	5.19279	5.68385	4.92093	5.13808	5.11961	5.20169	5.25709	5.18732	5.13397	5.83777	5.13397	5.10935	5.14423	5.11551	5.42861	4.84146	5.4094	5.47459	5.26716	5.2097	4.93242	4.39772	5.15231
AMBN	3.48238	3.33277	3.23868	3.11775	3.23868	3.23868	2.86178	3.63826	3.95166	3.23868	3.20695	3.12364	2.58866	3.15962	2.93874	3.51007	3.36511	3.03099	2.94751	3.7724	2.95867	4.2578	5.19944	3.22006	3.23868	3.24664	2.67767	2.7656	3.27898	3.17295	4.01517	3.17295	3.89515	3.24537	2.95566	3.10466	3.11914	3.09017	3.473	3.09431	3.18133	3.68039	2.74782	2.89774	3.81008	3.44983	3.10706	3.18884	2.54053
AMBP	4.98378	4.36644	4.17249	4.66479	4.59101	4.67377	4.58454	4.35091	4.62724	5.28886	4.93299	4.23417	4.3018	4.72571	4.69275	4.96659	4.66491	4.65378	4.09652	4.3025	4.25699	5.74626	5.18853	4.27201	4.58115	4.60624	4.10754	4.45164	4.93507	4.55007	4.55579	4.70798	4.59584	4.6153	5.20687	4.52833	4.53749	4.43222	4.56152	4.56037	4.64398	4.60916	4.01953	4.92386	4.75357	4.32258	4.80051	4.3851	4.50219
AMBRA1	5.63976	5.67814	6.07806	5.89061	6.1208	5.75105	5.34583	6.01022	6.00158	5.75549	5.86946	5.85489	5.7641	5.51469	5.59813	5.45323	5.91071	5.76736	6.15573	5.95282	5.8003	5.79318	5.82268	5.98476	5.59591	5.8108	5.86386	6.03466	6.02142	5.94881	5.88489	5.92673	5.9019	5.78923	6.01871	5.91524	5.77314	5.52986	5.54734	5.80855	5.78763	5.92008	6.23237	5.97004	5.9175	6.01575	6.01477	6.16088	5.92623
AMD1	7.83948	8.00623	7.86316	7.94574	8.02386	7.69021	7.59735	7.43234	7.21114	7.55362	7.52511	7.79232	7.75143	7.8594	7.45779	7.57173	7.71893	7.90452	9.22867	8.59239	8.98651	7.64154	6.88022	8.62246	8.24519	7.67088	8.21224	7.9206	8.57239	7.83597	7.47481	7.73902	7.80689	8.02019	8.04524	8.60759	6.95285	8.35712	8.05009	8.07433	7.92351	8.15451	8.22011	8.41371	7.66421	7.54769	7.06295	7.66631	8.26532
AMELX	3.55051	3.69685	3.02528	3.4607	3.28985	3.42567	3.61464	3.61298	3.79981	3.67998	3.97457	3.77218	2.96996	3.45518	3.55051	3.42886	3.78065	3.51134	3.55051	3.55051	3.17311	4.25168	2.88964	4.43134	3.32944	4.01574	3.08804	3.85574	4.01239	3.43995	3.4662	4.51065	3.55058	3.7531	3.44933	3.43995	3.41557	3.41557	3.51871	3.43245	2.97575	3.13996	3.47236	3.38991	3.38197	3.47441	3.45694	2.71103	3.6314
AMELY	3.53259	3.2053	2.95655	3.16302	2.51384	3.35902	3.67441	3.40561	3.11036	3.81725	3.06624	4.12243	3.33328	3.8638	3.80457	3.2584	3.29253	3.34683	3.34683	3.70306	2.68663	4.3497	4.03809	3.27124	3.25124	3.5711	3.83914	3.1926	3.39187	3.31352	3.39651	4.01673	3.79834	3.4249	3.35283	3.00559	3.33099	3.35283	3.37903	3.35283	3.6987	3.53432	3.61088	3.46473	3.51717	3.51046	3.12832	3.40606	3.56182
AMFR	6.77308	6.54057	7.80989	7.04497	6.7639	6.62213	7.26263	7.70878	7.1299	7.63444	7.45321	6.57994	6.58921	6.50608	7.47452	7.08432	7.72352	7.29846	6.73469	6.75101	6.72898	8.406	8.08756	6.88455	6.79323	7.20993	6.71255	7.90961	7.22515	6.91773	6.84874	7.05455	7.16867	6.86591	8.1858	8.26906	6.73055	6.9317	6.68368	7.08308	7.18162	6.75619	7.70233	7.61835	7.82046	7.28696	7.29158	7.42616	7.29651
AMHR2	5.40531	5.23786	5.23786	4.51337	4.45038	4.56272	4.80683	5.49338	5.51524	5.48941	5.09566	5.22792	4.63493	5.21384	4.7568	4.67746	5.42463	5.0414	4.87448	5.34058	4.79979	5.89309	6.32547	5.10006	4.33138	5.53859	4.4064	4.02498	5.26689	4.99608	5.12596	5.56851	5.03216	5.04418	4.99608	4.97684	5.06823	4.83974	5.0081	4.97203	5.30931	4.64104	5.76526	5.01137	5.24713	4.36447	4.51848	4.50793	4.67501
AMIGO2	6.94314	7.22181	6.84806	6.4616	7.50211	7.35034	6.07083	6.18075	6.24073	7.07585	7.23469	7.66528	7.50016	6.58352	4.96503	5.50982	8.01016	8.13964	7.97253	8.05335	8.28294	8.20565	7.5335	8.77605	8.04167	7.24799	6.43357	7.39288	7.66236	7.41818	7.26608	7.72239	7.27657	7.94792	7.73638	5.84645	7.26608	6.44087	6.33598	7.96366	5.80592	8.69134	8.47707	8.6387	7.72158	7.8916	7.19411	7.31749	8.59353
AMMECR1	5.6725	6.14499	6.12308	6.11112	6.54008	6.18057	5.22386	5.79394	5.57352	5.38559	5.62555	5.9779	5.51183	5.63568	5.83157	5.98741	5.40314	5.6112	5.88168	5.74998	5.83805	5.24619	5.11841	6.18104	6.36466	5.17385	6.58061	5.48622	5.38788	5.49562	5.29496	5.5543	5.41763	5.63419	6.24676	6.1487	5.49789	6.41145	6.02793	5.80115	6.01773	5.25783	5.70214	5.77851	5.41203	5.16503	5.69445	6.11898	5.91541
AMN	6.02385	5.39518	5.51707	6.37987	5.20389	5.62755	6.57568	5.53563	5.9191	6.10983	5.7251	5.5641	6.32443	6.23761	5.50327	5.91788	6.36002	5.87496	6.02371	5.69625	5.32867	8.42395	6.33099	5.44082	6.03209	6.19209	5.47281	6.06618	6.49468	5.63612	6.02337	5.80886	5.94946	6.22101	5.85947	5.77351	6.04747	5.95347	6.00891	6.51185	6.01446	4.91685	6.07993	6.26176	6.28512	5.13275	6.41714	5.21569	6.01088
AMOT	5.98501	5.40125	4.72611	5.08286	5.04248	5.8093	6.04	4.19046	5.74861	4.81007	5.14012	5.60337	5.21293	6.08488	4.93926	4.28396	4.6786	4.70227	4.99176	5.1904	5.3393	5.67651	5.1904	5.47621	5.1904	5.2573	4.61935	5.1904	4.59402	4.99442	5.00688	5.0692	5.0235	5.09828	4.99026	4.9681	4.99026	4.97641	5.01381	6.94017	4.17497	5.62985	6.46808	6.31759	6.14374	6.71612	5.90205	5.94126	6.58261
AMPD1	3.96181	4.13638	3.55498	4.34984	5.62096	6.33529	4.41615	3.29731	3.9081	4.12808	4.01837	6.57444	5.22984	4.31583	3.12357	3.15195	3.76051	3.52977	3.3526	4.39981	3.45533	3.66982	5.47476	3.96502	4.46585	3.13943	5.09676	3.8389	3.76474	3.9933	8.61325	3.88927	3.84704	3.8527	3.83573	3.83486	3.84966	3.83094	3.84226	3.83703	4.29334	3.2717	3.317	3.21444	2.8191	3.06984	3.11335	3.29713	3.63937
AMPD2	7.40312	7.34724	6.92465	7.25907	6.08345	6.28041	7.38779	6.98175	6.78327	6.78596	6.74816	6.39125	6.62424	6.56027	6.64823	6.78327	6.4928	6.72343	7.05894	7.06003	6.90287	6.77996	5.79725	6.77399	6.54415	6.69922	6.67077	6.50231	7.56636	8.00039	6.58977	6.55017	6.63291	6.92957	6.4373	6.76942	6.67309	6.65714	6.66186	6.56258	7.11344	6.25917	7.04682	7.11162	7.32866	6.80925	7.1415	6.72633	7.06367
AMPD3	7.75482	7.74331	7.16492	7.66912	7.23391	7.01663	6.40214	7.41271	7.29533	7.08578	6.92955	7.56911	7.626	7.75558	8.3358	8.43828	6.40188	6.64004	6.40782	6.36548	6.4584	6.1857	5.60115	5.87357	5.78774	6.28809	6.91954	6.08602	6.32554	7.53765	6.90499	6.68557	7.17926	6.73128	7.11709	7.17012	5.91211	7.45719	7.51936	5.95782	7.03362	6.96045	5.95955	3.94846	6.72048	5.92693	6.36788	6.572	4.95427
AMPH	4.52587	4.44234	3.8203	3.87032	4.12274	4.17536	4.40701	4.69045	4.71852	4.10165	4.10338	4.14159	4.09066	4.1595	4.25098	4.01313	4.23651	4.42765	5.71738	5.47052	5.77454	3.62408	4.586	5.16492	4.967	3.79398	4.32165	5.25734	5.61701	4.48591	4.48591	4.58415	4.5111	4.51866	4.47332	4.4582	4.48591	4.44057	4.49851	4.48591	4.72788	5.76821	6.73242	5.70233	4.39931	4.48327	5.4583	4.67583	4.94487
AMZ2	7.28965	7.83845	7.33076	7.52379	8.47482	8.42307	7.08587	7.91996	7.51957	7.18403	7.02608	7.98852	8.1308	7.41888	7.85895	7.06559	7.05065	7.49534	8.40854	7.27498	7.69774	6.55643	7.24844	8.55622	8.0521	7.88555	8.44586	7.65951	7.85118	8.54038	7.90167	7.55555	7.57696	7.20051	7.79462	7.51987	7.18802	8.27277	7.61264	7.10239	6.83291	8.03993	7.00079	7.46338	7.41348	7.41244	6.92448	7.61236	7.70431
ANAPC10	5.04053	5.76733	5.54515	5.60623	6.10425	6.30121	4.98347	5.05354	5.3477	4.74282	4.78764	5.92146	5.55617	5.44712	5.47995	5.5667	4.66656	5.13089	6.18817	5.73763	5.76667	4.38778	4.88903	7.35546	6.29608	6.28424	5.98481	5.02974	4.90698	4.76906	5.26636	5.60592	5.32113	5.62125	5.09329	5.78337	5.84033	5.57853	5.79432	6.00025	5.17535	5.52073	5.85432	5.69708	4.82238	5.78954	4.9683	5.2567	5.74854
ANAPC13	6.50188	6.44027	6.78755	6.66237	6.82534	7.00713	6.8122	6.86963	6.56378	6.87578	6.83535	6.89264	6.89885	6.9601	6.61806	6.76472	7.02245	7.13491	6.80329	6.66529	6.80853	6.95751	6.68804	6.97089	6.49172	6.22408	7.58014	7.05415	6.82942	6.63826	6.86623	7.20377	7.07388	6.89186	6.66123	6.49158	6.87507	6.49953	6.80438	6.88125	6.77334	7.36547	7.07393	6.83916	6.83281	6.73138	6.46105	6.62521	7.15423
ANAPC15	6.66218	6.88953	6.82032	6.48213	7.11425	7.51241	6.55156	6.2286	6.44423	6.80637	6.95004	7.05421	7.31742	7.48657	6.31143	6.23317	5.90083	6.45852	6.921	7.09085	6.93336	7.55778	7.66267	7.29953	7.00573	6.26352	7.46741	6.40818	6.72666	6.43143	7.27367	7.7555	7.46097	6.84996	6.49473	6.61486	6.47147	6.74662	6.24283	6.95331	7.03285	6.92278	7.45101	6.7116	6.8788	6.54103	6.91796	6.85131	7.41564
ANAPC2	6.06764	5.92705	6.5123	6.90324	6.37433	5.8726	6.24471	6.66941	6.07	6.04301	6.25708	6.31076	6.74498	5.62844	5.91767	5.44274	6.75006	6.11798	5.88601	5.84124	5.55817	6.95721	6.4874	5.8662	5.91445	5.85441	5.94413	5.53387	6.37921	6.37481	5.91423	6.73266	6.01198	6.02689	5.99044	6.86023	6.06665	5.72702	5.83967	5.97387	6.28546	5.55217	6.48083	6.13024	6.29183	5.94926	6.67207	6.71481	5.77944
ANAPC5	6.75201	7.0051	7.31933	7.23347	7.66884	7.47747	7.28786	6.56209	6.40349	6.87917	6.9713	7.48374	7.34753	6.45391	6.95694	7.47867	7.40272	7.49681	7.83897	6.96776	7.14592	6.98879	6.92659	7.57294	7.69382	7.47258	7.6672	6.74251	7.55931	7.22707	7.22054	6.93485	6.88115	6.86276	7.10751	7.52018	7.65961	7.73971	7.28136	6.72125	6.36696	6.80902	7.30571	7.10586	7.12809	7.58439	7.92161	7.805	7.13631
ANGEL1	6.1135	5.94908	6.16559	6.29395	5.95036	6.10157	6.26896	6.81057	6.35696	6.27873	6.05897	6.20197	5.92648	6.55754	6.29863	6.31027	6.0084	6.34545	6.17637	6.10079	5.98622	6.31335	6.17074	6.44762	6.67964	6.16249	6.16447	6.25791	6.64688	6.83555	6.1545	6.1842	6.41327	6.14448	6.37548	6.29989	6.01876	6.02647	6.10977	6.08239	6.13613	6.12256	5.96084	5.82213	6.07107	6.19628	6.1061	6.14588	5.95108
ANGEL2	5.88582	6.30321	6.45573	6.2163	6.40083	6.43688	5.92638	6.33312	6.33802	5.71841	5.86176	6.11159	6.05577	6.0536	6.51398	6.75233	6.19591	6.42139	6.52572	5.81729	6.30191	5.56664	5.87935	6.40003	6.64	6.42274	6.62486	6.43992	5.96148	5.87559	6.081	5.89347	6.02409	6.20186	6.42353	6.5341	6.49724	6.53247	6.4089	6.05173	5.96668	6.61551	6.18183	6.26424	5.92679	6.59423	6.09211	6.3995	6.37799
ANGPT1	6.24942	6.99098	7.67592	8.40883	7.31503	7.21334	7.55525	7.13015	7.25467	5.80822	5.96648	7.10951	7.59696	6.9799	6.15465	6.87774	5.31351	6.32108	7.16561	6.9865	7.97734	7.39963	6.80779	7.59669	7.55673	7.44338	8.49346	8.31198	6.35029	6.69681	6.58274	6.55157	6.54991	6.55974	7.09818	6.57213	10.741	7.24074	6.77946	7.42826	6.73698	7.53642	8.2806	8.30266	7.77039	8.22349	7.4559	6.80585	8.70776
ANGPT2	7.43079	7.56362	7.52457	7.56973	7.07221	6.99482	7.42245	6.75676	6.67511	7.22757	7.00271	6.86452	7.03974	6.47504	6.85322	6.87329	5.8866	5.63307	6.62352	5.93758	6.00136	6.76517	7.03169	7.14374	6.15443	5.31361	6.8976	8.27469	6.34669	7.34088	6.32291	6.51144	6.76255	6.48123	6.21599	6.42787	8.58074	7.3605	6.43002	6.54989	8.1171	6.7274	7.45331	8.29497	7.17962	8.51941	6.37901	6.33986	7.22822
ANGPT4	4.52495	4.50213	4.73384	4.01969	4.51813	4.79575	4.40034	3.74802	4.99679	4.76524	5.00599	4.81299	4.63531	5.10792	4.19043	4.82418	4.35455	4.6616	4.71352	4.61501	4.58953	4.85329	5.47732	4.46232	5.62882	4.3043	4.51983	4.2434	4.41365	4.5607	4.57747	4.62539	4.59424	4.62299	4.55591	4.54393	4.94406	4.46007	4.57747	4.91531	4.68057	4.25874	4.59001	5.16599	5.06365	5.26524	4.64488	3.6359	4.35045
ANGPTL2	7.42084	7.67193	6.91197	6.77548	7.45869	7.42163	7.13566	7.70783	7.35179	6.59836	6.65652	6.98725	7.08394	5.51669	6.1842	6.30475	6.40399	6.33675	6.50991	7.25641	7.17271	6.6863	6.79762	7.27499	5.99332	5.77662	7.04172	7.37316	6.73824	6.70155	6.35643	6.50737	6.50716	6.42191	6.64884	6.8702	8.55752	7.03288	6.60807	7.13358	7.17794	6.63789	7.19882	6.46147	7.24229	6.72875	7.7398	7.53072	7.36349
ANGPTL3	3.12222	3.06535	2.92936	2.88116	2.58026	2.72886	3.43388	2.87368	3.07136	2.82119	3.21922	3.0037	3.04305	4.04624	3.27549	3.25812	3.61824	3.1103	2.95397	3.22811	2.79107	3.63411	3.02006	2.92621	2.70615	2.64482	3.14176	2.97062	3.35091	3.09105	3.14161	3.49152	3.15445	3.20581	2.98752	3.05172	2.91449	2.85831	3.09666	2.97468	3.4636	2.84364	3.80081	3.22744	2.25989	2.40263	3.04324	2.99831	2.68336
ANGPTL4	5.59021	5.76286	6.34578	6.51036	5.06456	5.09777	6.32175	7.84446	7.51396	6.39409	6.49666	5.76089	6.12115	7.22068	6.69354	6.20775	4.78402	4.80401	5.522	5.68953	5.55513	5.78018	5.77241	5.48566	5.93145	5.47066	4.60518	6.61532	5.65457	7.64449	7.6761	5.61007	5.45636	5.65909	6.12091	5.52073	5.55372	5.55326	5.54868	5.37596	7.59038	5.55122	5.9831	5.37815	5.6046	4.87117	5.45835	5.23599	5.4127
ANGPTL7	3.81594	4.18149	4.07294	4.68083	5.36966	4.95883	4.91344	4.77994	4.7411	4.5043	4.51481	4.23337	4.23655	5.1247	4.85969	5.01823	4.84445	4.66061	4.79743	4.43619	4.47749	4.54132	4.08285	5.04968	6.44743	4.07988	5.57482	4.7129	4.85903	4.68447	4.69951	4.87996	4.72206	4.74462	4.67946	4.66943	4.66943	4.62682	4.70452	4.66943	4.78124	4.62045	5.39076	7.11827	4.50586	5.21372	4.99262	4.92809	5.6417
ANK1	4.88367	4.57028	4.59273	4.58878	4.44555	4.50323	5.14466	4.74889	4.9678	5.23203	4.97781	4.62944	5.34077	5.00871	4.77808	4.7037	5.27722	4.9362	4.73752	4.97261	4.74342	5.74675	5.43225	4.76109	4.44863	4.80782	4.18585	4.80244	5.28747	4.72396	4.66585	5.01874	4.88001	4.77565	4.78529	5.68422	4.64878	4.68143	4.70146	5.01453	4.59703	4.87096	5.33641	5.51758	5.24404	5.25479	5.15123	5.63982	5.14561
ANK2	5.98711	5.89011	5.50171	5.38499	6.05455	5.75841	5.25699	5.67791	5.51521	5.14297	5.24818	5.47843	5.54281	5.39165	5.78178	6.03256	5.21441	5.05012	5.27336	5.87074	5.8256	5.046	5.38733	5.82805	5.33232	4.89472	6.09755	5.78996	5.31677	5.30385	5.43348	5.2432	5.46536	5.33088	5.43867	5.55686	5.8279	5.71352	6.29683	5.28999	5.18444	6.1785	6.29574	6.33225	5.93234	6.15646	5.73061	6.16012	5.89844
ANK3	6.65259	7.04402	6.29845	6.13343	6.56186	6.42205	5.72833	7.07169	7.22335	6.80004	6.94576	6.8206	6.83017	6.10155	6.5792	6.59057	6.33244	6.55138	5.74455	7.12627	7.04297	5.40287	4.9763	5.96691	5.74843	5.88458	7.77937	6.63058	5.52965	5.97918	5.86883	5.95188	5.88718	5.90977	7.68433	6.22906	7.58056	6.66434	6.91963	6.166	6.18093	7.01552	7.07448	6.72842	7.25628	7.32921	7.19198	7.25565	7.82842
ANKEF1	4.06661	3.38596	4.23858	4.49016	3.8865	3.83962	3.96043	4.23983	3.83991	4.48698	4.33868	3.99775	3.53178	4.13633	3.95406	3.807	4.03882	4.10977	3.41736	3.62304	3.38735	5.32382	4.06415	3.67874	4.41309	3.4235	4.01736	3.80126	3.75358	3.83285	4.02058	4.75317	4.10366	3.95908	3.99361	3.67425	3.66454	3.74869	4.01626	3.98498	4.29957	4.33852	3.13744	4.91704	2.94326	2.95817	3.41267	4.07773	3.53835
ANKFY1	6.44614	6.73678	6.85816	6.6947	6.56143	6.66758	7.03997	6.65619	6.61865	6.67197	6.57899	6.21866	6.6684	6.84882	6.5558	6.64687	6.36888	6.1893	7.01647	6.33598	6.59151	7.04769	6.65998	6.50446	7.30838	6.45791	6.86031	6.46358	6.93222	6.93914	6.49727	6.75563	7.12023	6.76191	6.54218	6.3635	6.49727	6.73873	6.45574	6.59337	6.54197	6.64053	6.71032	6.60221	6.49601	6.67752	6.88974	7.29594	6.25415
ANKH	7.36922	7.53105	7.53082	7.63287	7.27315	7.13922	7.51356	7.61134	7.41743	7.53701	7.63478	7.27468	7.30173	7.1685	6.99505	7.07255	7.46088	7.48735	8.65076	7.5848	7.73663	7.58154	7.56536	8.03094	7.72111	7.3462	7.54044	7.67523	8.40529	7.28251	7.22969	7.3313	7.30039	7.53901	7.35658	8.54509	7.74751	7.66557	7.57498	7.39784	6.89692	7.46627	8.02996	7.80977	8.16607	8.01695	7.78375	7.89791	8.03435
ANKLE2	6.8676	6.82704	6.65346	6.95569	6.94321	6.78335	6.78759	6.76037	6.49267	6.5238	6.78787	6.72434	6.72089	6.11677	6.71299	6.4716	6.9091	7.1078	7.31001	7.10777	7.18233	6.76864	7.30841	7.06934	6.65568	6.51833	7.16933	6.77427	7.18834	7.57352	6.72953	6.57597	6.94428	6.79467	6.59374	6.59808	6.65098	6.97112	6.9052	6.84678	6.71881	6.77617	6.73852	6.714	7.10495	6.9169	6.90327	7.19937	6.9609
ANKMY1	5.26648	4.72657	4.90676	4.7713	4.69505	5.18023	5.38991	5.53931	5.33317	5.38368	4.91341	5.10139	5.27072	4.56657	5.24095	5.53257	5.20304	4.81357	5.03336	4.87918	4.95142	5.94211	5.42847	5.11748	4.60923	4.88991	4.53742	5.19825	5.37322	4.97242	5.14304	5.88703	5.22597	5.49288	4.84421	4.82514	4.93572	4.75794	5.06011	4.93715	5.41842	4.79302	5.06696	5.02498	5.1799	5.1204	4.95341	5.44455	4.83782
ANKMY2	6.37641	6.57357	6.71578	7.01881	7.57469	7.18964	6.46103	6.5272	6.24856	6.35258	6.60328	7.35604	7.59256	6.67726	6.59265	6.50547	6.99575	7.46069	7.67231	6.61186	7.11164	7.18396	5.93114	7.79622	6.7625	7.19212	7.40644	7.27477	7.666	7.07015	6.7363	6.92378	7.00108	6.61625	7.48787	6.98628	6.42548	6.92378	7.79376	6.34654	6.15903	7.73545	7.44807	7.80023	7.08734	6.8384	7.04329	6.89552	7.50888
ANKRA2	5.59381	5.95469	6.04267	5.97369	6.64717	6.17889	5.57124	5.83712	5.81358	5.62905	5.61715	6.04376	5.50045	5.49462	5.96803	5.82111	5.97186	6.35473	6.95826	5.73467	6.3438	5.00408	4.80554	6.37762	6.55783	6.59961	5.96621	5.98177	5.28236	5.86018	5.82613	5.50017	5.78072	5.75315	5.79532	5.82613	5.90073	6.21696	7.00024	5.56504	5.36881	6.32023	6.10069	6.13161	5.48281	6.30414	5.52323	5.95095	6.30541
ANKRD1	5.96471	5.81388	6.08578	6.12737	5.39854	5.20942	5.54538	5.70909	5.80451	5.8275	5.80451	5.53678	5.92847	6.67439	7.1396	6.71563	5.80451	5.80451	4.75872	5.72175	5.64733	5.90527	5.58446	6.01962	5.54882	5.51838	5.80451	6.22432	5.217	5.78948	5.86004	6.29064	5.81868	5.96221	5.76272	5.69947	5.74569	5.67271	5.80408	5.72137	5.59123	5.48607	4.95332	4.0777	5.64886	4.92647	4.71126	4.48276	5.23417
ANKRD11	5.19631	5.59659	5.46166	5.95881	5.2595	5.45199	6.37276	5.84225	5.58277	5.57876	5.12991	5.52345	6.09824	5.42143	5.82084	5.71106	5.61038	5.65567	5.91424	5.54649	5.59799	6.4418	5.62736	4.81323	5.96114	5.79358	5.23587	6.20713	6.32326	6.15175	5.31332	5.37557	5.19144	5.34758	5.83335	6.28238	5.54425	6.53518	5.7571	5.14901	6.48438	4.73905	5.64276	6.50436	5.49754	5.80869	5.52102	5.45723	6.25779
ANKRD12	6.45152	7.03375	6.96259	7.08003	7.31569	7.37695	6.69447	7.04356	7.07831	6.59563	6.68453	7.15768	7.11966	7.1866	6.70155	7.49874	6.54698	6.95794	7.00528	6.88701	7.65089	5.93938	6.24144	6.61414	7.50072	7.24615	7.73066	7.70209	6.28375	7.10464	6.88385	6.65293	6.50971	6.64481	8.0438	7.52137	6.73835	7.05546	7.1272	6.46433	6.87033	7.8432	7.666	7.71373	7.02827	7.46472	7.07368	7.31639	7.51166
ANKRD17	7.83074	8.17902	8.42416	8.71922	8.08008	7.82536	7.88958	8.13029	7.7813	7.75072	7.59957	8.20368	8.01068	6.7495	7.85066	7.78774	7.72716	7.52397	7.77976	8.07113	8.11319	7.5314	7.44149	7.03975	7.87534	8.00508	7.90166	8.71891	7.73972	8.00271	7.80101	7.66037	7.3881	7.42914	8.23695	8.02473	7.57478	8.60682	8.45917	7.33004	7.5846	8.41696	8.22642	7.9003	7.85948	8.43569	8.13409	8.50861	8.34072
ANKRD2	5.17375	4.72322	5.01672	5.2227	4.42386	4.80195	6.63884	5.16609	5.22064	5.42761	5.85421	5.19598	5.21805	6.89552	5.48132	5.32813	6.29431	5.34556	4.88478	5.15797	4.36794	5.64868	5.58647	4.40622	4.79379	4.5781	4.67526	4.93663	5.36206	5.04493	4.7572	5.54279	5.77184	6.25076	4.84617	4.71934	4.9995	5.00329	5.14337	5.58822	4.89863	4.76744	5.62941	6.03338	5.71324	4.40742	5.47814	4.16015	5.25766
ANKRD26	5.02376	5.13652	5.58398	5.345	5.268	5.04644	4.94173	5.03512	5.28732	4.84468	5.04852	5.02711	5.03137	5.69988	5.23237	5.19371	4.9471	4.89743	4.87611	5.12722	5.38811	3.97794	4.94015	5.17734	5.39793	4.94969	4.96427	5.73613	4.90151	5.0491	5.06554	4.83952	5.17444	5.09225	4.74294	5.22273	5.59361	4.90219	5.32444	5.15595	4.87787	5.94814	5.05884	5.37778	4.91217	5.65739	5.21776	5.58668	5.43819
ANKRD27	6.018	7.04984	7.23405	6.65116	7.27411	6.73236	5.46856	7.04984	6.60301	6.80852	6.77023	6.71483	6.43321	6.0546	6.76014	6.89658	7.3191	7.63309	7.84209	7.61636	7.9691	6.41477	7.04984	7.5299	6.92368	7.08942	7.33524	7.24791	7.61179	6.49673	7.3774	6.86787	7.05029	7.55773	6.66028	6.61205	6.914	6.57012	7.14255	7.38579	6.59011	6.62105	7.67413	7.22877	7.25578	6.59384	6.98814	7.2854	7.49572
ANKRD28	6.7594	7.20594	6.98419	7.04949	7.07206	6.92358	6.74991	6.94127	7.00955	6.56558	6.54542	6.78296	6.69063	6.84835	7.5081	7.57781	6.59492	6.80059	6.70428	6.55345	6.75266	5.91667	6.09586	6.31156	7.07443	6.9516	7.35675	6.91206	6.44156	7.55056	7.11618	6.40649	6.52811	6.45878	6.57822	6.83393	6.59327	7.16154	7.1962	6.51523	6.77775	6.85738	6.24233	6.5004	7.07636	7.02242	6.51487	7.3744	7.34098
ANKRD34C	3.72251	4.22628	3.83714	3.97145	3.93138	4.54522	3.84487	3.65518	4.217	4.36688	3.72558	3.4298	3.25026	3.2969	3.15198	4.35254	3.15892	3.72251	3.50817	4.42738	3.72251	3.61435	4.1556	3.9857	3.35739	3.88839	4.03421	3.84923	3.227	3.72813	3.76783	4.12515	3.86709	3.86212	3.71572	3.70828	3.76039	3.76535	3.8125	3.72813	3.58024	4.07032	3.62853	3.99274	4.13201	2.66109	3.73867	3.77587	4.41178
ANKRD36	5.94765	7.05854	6.99954	6.61203	7.98202	7.48635	5.71085	5.69785	5.83817	6.56755	6.84939	7.68215	6.68863	6.59204	6.77607	6.17567	6.38893	6.40914	6.50145	7.17868	7.19704	6.16344	6.18326	6.94493	7.62575	7.18206	7.47716	6.1628	5.72906	6.92924	6.20724	6.19561	5.96677	6.09588	7.08527	7.76505	6.40671	7.79931	7.23946	5.9888	5.64044	7.33504	6.95499	6.768	6.39079	7.9008	7.27027	7.86625	6.7159
ANKRD36B	6.421	7.12966	7.0973	7.50027	7.45157	7.37584	6.99851	6.35468	6.22718	7.4978	7.51101	7.65397	7.9699	6.82195	7.44398	7.70982	6.61238	6.46493	5.21321	6.68048	6.92478	6.24526	6.12597	5.16818	7.71088	8.54472	6.97633	6.54432	5.36578	7.53761	6.52379	6.12536	6.07013	5.98597	7.18783	7.56128	7.39954	8.07674	7.45214	5.93995	4.8499	7.54343	7.14706	7.31	6.73987	8.10746	8.14779	7.87574	7.3482
ANKRD40	7.19124	7.47985	7.13433	6.85243	6.83996	6.93331	6.72551	7.42447	6.86642	7.00424	7.09171	6.96657	6.76834	7.6412	6.46925	6.3585	7.33754	7.37585	7.36228	7.71245	7.73792	6.42344	6.64767	7.39901	7.32567	6.84723	7.40587	7.58872	7.05683	7.02606	7.00546	7.52993	7.4321	7.31587	7.22613	6.93779	6.93631	6.71932	7.15184	6.86717	7.07786	7.17106	7.78106	7.36263	7.60836	7.59756	7.56133	7.40756	7.75393
ANKRD46	5.72516	6.38388	6.36549	6.34754	6.79354	6.46655	5.8371	5.94851	5.64197	5.65752	6.13717	6.39075	6.30747	6.03718	5.63358	5.61581	6.53248	6.89427	7.21742	6.66481	7.17402	5.42069	5.59731	7.17672	7.02903	6.24917	6.85105	6.46005	6.86257	6.17943	6.26328	5.94257	6.48127	6.30939	6.16686	6.25909	6.29682	6.25909	6.11026	7.21701	6.39367	6.89747	7.49311	7.71375	6.36058	6.53457	6.27116	6.59863	7.31282
ANKRD49	5.67916	6.24554	6.08315	6.54019	6.43422	6.80545	5.71861	6.03727	6.13936	5.94513	6.12985	6.66232	6.86553	6.66434	6.78914	7.17352	6.48527	6.8688	7.45068	5.99924	6.50012	5.96916	6.30612	7.02867	6.90896	6.64214	6.54382	6.67048	6.40213	6.06669	6.75716	6.61739	6.47137	6.87814	5.92276	6.68832	6.17725	6.69875	6.39002	6.47137	6.45758	7.03986	6.5333	6.78625	5.95757	6.69845	6.06041	6.56553	7.03768
ANKRD53	5.29938	4.94649	4.82393	5.08316	4.42746	4.77212	5.71456	5.21148	5.03676	5.88451	5.06262	5.26354	5.2966	5.01184	5.42724	5.21489	5.19566	5.11728	4.68838	5.14999	4.61853	6.26684	5.78187	5.03367	4.98259	4.83692	4.42885	4.65869	5.53156	5.04866	5.13716	5.20206	5.12536	5.52657	4.86457	4.87755	5.2351	4.91649	5.2705	5.241	5.51491	4.3062	5.34276	5.89956	5.25884	4.86864	4.61763	4.73248	5.08276
ANKRD55	3.5584	4.08958	5.19342	4.47462	3.57384	3.54275	3.32947	3.78114	3.37918	3.78883	3.51958	3.38464	3.40574	3.14869	3.79966	3.89895	3.30649	3.26534	3.42948	3.30787	3.47729	2.99808	4.53586	3.55949	3.53561	3.24117	3.35665	3.51958	3.30433	3.53209	3.33749	3.87928	4.18223	3.63382	3.28884	3.44585	3.39278	3.77755	3.56969	3.71342	4.25133	3.62326	3.20299	3.59376	4.00441	3.03559	2.78684	3.50009	2.88464
ANKRD6	7.03343	7.22173	6.33186	6.29499	7.07926	6.78265	6.80112	6.49017	6.23949	6.70212	6.89405	7.19379	6.84839	6.23212	5.69608	5.8053	6.74996	7.06728	7.99106	7.93378	8.13657	6.66066	7.15359	8.38655	6.94499	7.15775	6.79485	6.71759	7.64374	6.81502	6.5358	6.56151	6.94976	6.74677	6.9666	6.57392	8.3042	6.67143	7.00294	7.12261	6.34217	7.6975	8.03737	8.27641	7.83607	7.58792	7.82712	7.4295	8.12665
ANKRD7	2.56407	2.58376	2.59477	2.52817	2.60676	2.78455	3.41193	2.75581	2.64466	2.25664	3.10457	2.86138	2.26588	2.63414	2.06653	3.01604	2.86264	2.48247	2.29974	2.68477	3.07428	2.81645	3.30288	2.2885	3.17407	2.06772	2.82184	3.1738	2.91767	2.68651	2.70912	2.88751	2.73927	2.77947	2.69153	2.66892	2.68651	2.66138	2.73174	2.64882	2.39167	3.09064	3.20709	3.62059	2.72862	3.15984	2.86988	3.07644	2.73199
ANKS1A	6.39561	6.90262	7.42074	7.24153	7.18011	7.14135	6.94235	7.30367	7.13569	7.25444	7.16307	7.10889	6.98954	6.15268	7.16307	7.1751	7.17851	7.31253	7.54415	7.05744	7.16307	6.94092	6.17711	7.38424	7.83645	7.38669	6.6284	7.25559	7.47891	7.20686	7.23327	7.27992	7.05899	8.02279	6.77118	6.7122	6.99298	7.0678	6.52649	7.1655	7.02692	7.16315	7.75483	7.35737	7.2689	7.79044	7.92162	7.61986	7.20711
ANKS1B	3.5679	3.97624	3.5903	3.91949	3.83414	3.70196	4.40676	3.90528	4.32766	4.54245	4.7456	4.03354	4.23045	4.49619	3.81468	3.84924	4.18486	4.75465	4.24096	4.64235	4.40326	4.58933	5.41529	4.66439	5.39397	4.28607	3.33959	4.8429	4.26074	4.22585	4.2892	4.6436	4.33919	4.39463	4.21842	4.13576	4.2006	4.18179	4.27287	4.17041	3.90132	5.61655	6.08297	6.15287	4.7688	5.84675	5.84096	5.23263	5.79724
ANKZF1	6.27507	6.16286	6.50236	6.54984	6.49209	6.21319	6.81549	6.62283	6.45179	6.30443	6.44736	6.42727	6.60141	6.82753	6.57536	6.04761	6.88255	6.63671	6.30225	6.12186	6.13428	6.58815	6.6086	6.40173	6.49851	6.52748	6.08507	6.21285	6.41587	6.9372	6.34186	6.27024	6.28591	6.34858	6.48175	6.3967	6.77606	6.2087	6.33851	6.33179	6.22721	6.27083	6.34831	6.36728	6.4409	7.0424	6.72768	6.77186	5.98132
ANO1	6.60847	6.80363	6.53155	6.52234	6.99564	6.40985	6.64646	6.45907	6.2406	7.45697	7.20606	7.34912	7.05541	6.09234	5.00909	4.8584	6.95092	6.99608	7.69041	8.40136	8.31677	8.39261	8.4614	7.6418	6.51162	7.71801	5.99085	6.65463	7.92056	6.30766	6.28726	6.28046	6.31446	6.2791	7.41121	8.64465	9.10484	7.30149	6.42985	6.59964	5.81375	7.6078	8.70712	8.94145	8.08721	8.95846	8.49009	8.23469	8.64453
ANO10	7.58126	7.32509	7.5705	7.72832	7.31981	7.53391	7.58467	7.5989	7.68756	7.6453	7.57539	7.693	7.7951	7.31477	6.59939	6.58953	7.95286	7.71021	7.5781	7.47173	7.54785	7.9311	8.15102	7.5775	7.59718	6.94572	7.31649	7.27226	7.61722	7.25448	7.88046	7.80097	8.1495	7.63893	7.02136	7.20327	7.51282	7.10697	7.21168	7.69931	7.51117	8.06657	8.10758	7.70112	7.31342	7.61144	7.3436	7.74903	8.3929
ANO2	4.77614	4.52346	4.7252	5.19451	4.63305	4.97368	5.04132	5.34263	4.9167	4.6672	4.40518	4.66236	4.79917	5.6519	4.93431	5.17663	4.56982	4.1779	3.67225	4.90559	4.531	4.69039	4.73794	4.23087	4.24594	4.21122	4.36474	5.00347	4.10267	4.60769	4.6138	4.68719	4.74101	4.65172	4.49271	4.58689	5.00154	4.52084	4.97952	4.6982	5.33132	3.42527	4.17496	3.7882	4.74914	5.43332	4.98351	4.03463	4.59864
ANO3	3.4256	3.68033	3.76509	3.1046	3.66273	3.50217	3.68033	3.82519	4.2665	3.60852	3.5529	3.90662	3.30114	3.26944	3.93973	4.31463	3.68033	3.66433	4.09055	3.31383	3.69429	2.69151	3.44716	3.53988	4.21643	4.02472	4.62842	3.57317	3.53349	3.5459	3.54167	3.7405	3.57128	3.5882	3.50782	3.4768	3.5459	3.46411	3.54872	5.0886	4.45378	4.66309	3.92449	4.6613	3.03015	3.72196	3.09187	4.20913	3.44799
ANP32A	6.83215	7.59498	7.03179	7.17107	7.47001	7.59334	7.36145	7.57216	7.24101	6.7657	7.0557	7.45068	7.45363	7.27109	7.48065	7.56893	7.17958	7.43305	8.73209	7.36742	7.53589	7.12553	6.91451	8.07182	7.27957	7.47489	7.84959	7.67614	8.29186	7.22171	7.38412	7.56786	7.3387	7.49698	8.16176	7.47014	7.21965	7.5018	7.27883	7.21483	8.11022	7.65732	7.19602	7.52691	7.76258	7.22724	7.6655	7.59791	7.45597
ANP32A-IT1	4.40743	4.8137	5.66422	4.55168	5.41753	4.78534	3.90468	4.62116	4.37542	5.1299	4.74023	5.07922	4.57705	4.13633	4.92847	4.78172	5.31628	5.04787	4.59351	4.68186	4.68186	4.62668	4.41588	4.73265	4.10588	5.70042	4.31722	3.94736	4.06451	5.47601	6.04343	4.53106	4.4593	4.46703	4.6856	4.39307	4.4041	4.4582	4.45488	4.37761	4.50148	4.51166	4.39713	4.55134	3.74041	5.22177	4.87305	5.26578	4.85632
ANP32B	7.64391	7.75507	8.2689	9.17674	9.17042	8.77803	8.97018	9.2308	8.62106	7.73997	7.78665	9.02726	9.01685	8.88286	8.96949	9.01694	9.60335	9.39606	9.12407	8.5303	8.46395	9.50547	7.55756	8.18258	9.0765	8.75247	9.49589	9.55485	9.34205	8.41032	8.10497	8.15928	8.68801	8.42979	9.36122	9.20957	8.67879	9.37659	9.52517	8.57939	8.01707	10.5367	9.17881	9.7608	9.17147	9.28848	9.16581	8.64368	9.98646
ANP32C	6.24578	5.02912	4.80576	5.50251	5.14476	4.76423	6.17877	6.13023	5.78824	5.41966	5.50426	5.13593	5.89356	6.04393	5.91599	5.24125	6.01952	5.7027	5.48521	5.19861	5.19948	6.35048	5.77757	4.5209	5.08759	5.62006	5.48597	5.84284	6.30262	5.47728	5.51904	6.64674	5.54828	5.60467	5.42716	5.39583	5.40628	5.32692	5.53157	5.39583	5.9421	6.01016	5.30543	5.59876	5.5038	5.5255	6.06244	5.48727	5.9685
ANP32D	3.21113	3.25038	3.21978	2.93168	3.35734	3.20875	3.1341	3.67325	3.4925	3.14087	3.112	3.10281	3.2028	2.71453	3.19124	2.9198	3.27635	3.24208	3.6299	3.20076	3.07074	5.01001	3.02859	2.48789	3.1948	3.20216	3.07278	3.14087	3.14087	3.14593	3.16725	4.26682	3.37863	3.54028	3.03935	2.76223	3.12461	2.83506	3.16725	3.11395	3.32275	2.75976	3.75141	3.94063	2.73329	3.38824	3.4305	3.29796	3.5154
ANP32E	7.02916	7.25453	7.11972	6.9743	7.81203	7.45313	6.91296	7.04337	7.03333	6.54794	6.69619	7.85844	7.57406	7.06307	6.28905	6.59063	6.83995	7.28719	8.53383	7.71487	7.95648	7.26292	7.03389	8.18081	7.44891	7.46243	7.74875	7.57222	7.75608	6.91234	7.64248	7.80826	7.53243	7.06895	7.45483	7.51338	6.97159	7.32432	6.91375	7.22626	7.06102	7.97141	8.08307	8.80529	7.35542	7.61538	7.29433	7.30053	8.49773
ANPEP	8.00182	8.35046	7.21246	7.14297	7.09776	7.07796	6.15806	7.38806	7.3533	6.11927	5.71997	6.66183	6.50026	5.97752	7.50205	7.574	6.9616	6.82673	5.11938	6.37346	6.4365	6.65124	6.01151	5.86924	6.98188	5.35078	7.01994	5.93747	5.70232	6.85229	6.69903	7.06205	6.40664	6.6722	6.14462	8.01832	6.67996	6.34308	6.31412	6.16581	6.87403	5.84224	4.9581	3.39903	6.765	5.69635	5.74088	6.33831	5.26977
ANTXR1	8.93837	9.16311	8.47974	8.16212	8.82071	8.7866	8.33587	8.78999	8.85616	9.03658	8.89753	8.90079	8.74397	7.98693	7.72856	7.46974	8.34818	8.3685	8.94224	9.98924	9.8046	9.57977	9.77772	9.65047	8.33556	8.43239	8.23455	8.5328	8.80285	8.37753	8.18279	8.29705	8.6312	8.35645	9.44274	8.40795	10.1592	8.56413	8.84798	9.10548	7.98575	9.10325	9.63952	9.16791	9.85356	9.72621	9.37103	9.06957	9.8532
ANXA1	10.2173	11.143	9.35292	8.7399	9.64115	9.57006	8.89244	8.70528	8.75992	9.22583	9.10872	9.39623	9.26492	9.82607	9.97159	10.213	9.0331	9.05596	9.2617	10.596	10.3162	9.04639	8.52668	10.2753	9.31947	10.3254	10.3392	9.21601	9.14432	9.85765	8.61144	9.24171	8.96243	9.16925	11.5869	10.6313	9.05301	9.38362	9.67725	8.79335	9.26467	9.8339	9.54574	8.87226	9.97819	9.30596	8.39561	9.29595	9.89103
ANXA10	3.23319	3.0229	2.91957	2.82244	2.84189	2.45237	2.70857	2.68623	3.25963	3.16604	3.31181	3.22314	2.39405	3.82435	3.53141	2.9068	2.85019	2.92045	2.40162	2.93354	3.23278	2.64566	3.23812	3.28706	3.80378	3.4392	2.87997	3.64	2.74649	3.02501	3.03253	3.14285	3.08769	3.05008	3.03253	3.02501	2.96484	2.97738	3.14285	3.03253	2.85599	2.16734	2.84439	3.56919	3.07861	2.8844	3.18686	2.93303	3.27493
ANXA11	7.88573	8.19176	7.92395	8.2857	8.20734	8.39083	8.4347	8.41781	8.28153	8.09599	8.02764	8.63298	8.92512	8.11763	7.82499	7.87137	8.91929	9.03939	8.58998	8.67056	8.57312	9.19861	9.54883	8.48737	8.61431	8.81856	8.46265	9.22755	9.05799	8.12199	8.80792	8.79231	8.66179	8.77458	8.00423	8.51496	8.8143	8.4575	8.25109	8.34614	8.36011	8.60537	9.02866	8.70023	9.13349	8.83951	9.02828	8.75086	9.13048
ANXA13	3.92648	3.18964	3.4241	3.30476	3.09644	3.58863	4.67534	3.51727	4.11252	3.6419	4.03586	3.27853	3.69628	4.00794	3.86855	3.19322	4.49034	3.85739	3.0778	3.74143	3.26846	4.92242	3.72951	3.40801	3.68335	3.86468	3.44917	3.39396	3.54923	3.66585	3.67842	3.75888	3.69854	3.78654	3.65579	3.64322	3.67842	3.6407	3.69099	3.68596	3.80543	3.40137	3.10632	3.36705	4.17864	3.5688	3.56388	3.91367	3.73285
ANXA2	10.3318	10.0776	10.3275	10.5188	9.37933	9.61125	10.1279	9.38192	9.72471	9.88915	9.57483	9.12555	9.40094	9.71846	9.68985	10.4298	9.15661	9.00816	9.90852	9.22511	9.77852	9.79937	8.9339	10.553	10.2439	8.75908	10.3326	8.53547	9.9147	9.29936	9.63658	10.6838	10.0094	10.0368	9.10275	9.71184	9.21126	9.72701	9.72642	9.63541	9.88787	9.77133	8.56355	7.73242	10.1367	9.38077	8.22185	9.80592	9.60932
ANXA2P1	5.65152	5.64855	5.89853	5.46212	5.8397	5.85504	6.31058	5.97599	6.04294	6.1228	5.57853	5.77274	5.52402	5.53298	5.62129	5.41485	5.78783	6.00701	6.1262	5.90682	5.85504	6.73031	5.75463	6.00231	5.8539	5.56914	5.72859	5.50082	5.52847	5.37606	5.88604	5.84261	6.4196	5.86246	5.65773	5.9729	5.40708	5.90713	5.8637	5.75327	5.88857	5.50321	5.63795	5.27482	6.02351	5.19683	5.64854	5.68614	6.00273
ANXA2P2	10.3071	10.0351	10.1036	9.51528	9.95317	9.7226	8.84917	9.25144	9.62429	10.2126	10.287	9.48104	9.05174	9.86226	9.71859	9.9414	9.31568	9.63109	9.77158	9.79438	9.86764	9.20825	9.53807	10.3956	10.3292	9.11714	10.1881	8.69897	9.44583	9.23429	9.79398	9.8429	10.3341	9.78419	9.16188	9.86051	9.26755	9.83703	9.84877	9.62568	9.81771	8.9424	9.39504	8.58744	9.91388	9.14175	9.29088	9.94011	9.62136
ANXA2P3	5.34887	5.10516	4.85769	4.85769	4.6063	4.63115	4.84427	4.93724	4.85769	5.23121	5.2241	4.43654	4.20797	5.01351	4.58026	4.63099	5.16265	4.85769	5.46916	4.77883	4.97765	2.85575	4.47148	5.49829	4.7092	4.85769	5.51441	5.07689	4.55187	4.11864	5.09649	5.13715	5.49206	4.86543	4.38113	5.35712	4.36264	4.71755	4.81367	4.79334	4.77718	4.58433	5.33879	4.34565	4.40105	4.13542	4.00867	4.82138	5.46396
ANXA3	4.47917	5.24308	4.62167	4.58934	5.87577	5.84084	5.52987	4.37571	4.23897	4.89699	5.24061	5.60073	5.41927	5.19347	4.65377	4.86807	5.68091	5.96465	6.44948	5.46161	5.81521	4.14474	4.17599	6.71637	6.12388	3.85964	6.04218	4.08492	5.2869	4.85525	4.89263	5.0433	4.6999	4.72443	6.78952	4.70924	5.38437	4.8097	4.75713	6.48583	5.00294	6.57946	6.97581	7.3704	5.23483	5.77007	5.79895	5.3135	6.90747
ANXA4	8.68334	8.76087	7.86028	8.20283	9.39398	9.07632	7.84067	8.10892	7.77514	7.83221	7.87585	9.41753	9.18722	8.23454	8.56374	8.44568	9.22785	9.35915	8.61183	8.68177	9.0064	9.12602	8.49772	10.5918	8.47002	8.50518	9.58148	8.56683	7.93087	7.92623	9.1414	8.89724	8.76285	8.92412	8.39886	8.79085	8.17038	8.90844	9.22427	8.20174	7.9415	7.74066	8.92202	8.79712	9.21687	9.02113	7.71338	8.82224	9.15428
ANXA5	10.7166	10.4909	10.2731	9.45718	10.3041	9.39097	9.33416	10.3057	9.55629	10.4552	10.2799	10.2514	10.0408	9.26302	10.3012	10.0464	11.2349	11.1663	10.4558	10.5681	10.4198	10.1378	9.39622	11.2652	9.2896	10.2799	10.4618	9.49855	11.0084	10.219	10.194	10.5217	10.4193	10.5217	9.87764	10.4193	9.37696	10.5399	10.2167	9.79571	9.72495	9.63632	9.97613	9.25438	10.4876	10.2508	9.29969	10.4439	9.60095
ANXA6	8.56025	7.90628	7.86172	8.09062	7.97826	7.9487	8.37004	8.28683	7.97953	8.68227	8.52637	8.81154	8.74835	7.02421	8.11657	8.46837	8.3535	7.99531	7.84025	8.6338	8.07632	8.72351	7.87236	7.83413	9.08515	8.1152	7.98903	8.17583	8.21653	7.98576	8.84148	8.43871	8.76344	8.41571	7.80946	7.75789	8.57599	7.65476	7.62271	8.51048	8.23243	7.87343	8.83476	8.57862	8.62324	8.26651	8.43548	8.83393	8.93701
ANXA7	8.33604	8.36434	8.53667	7.9213	9.23286	8.43831	8.05868	8.53989	7.72984	8.06866	7.86685	9.02242	8.46299	7.55751	8.24538	8.34946	8.45877	8.84043	9.93492	8.91297	9.11029	8.83375	7.44403	9.87054	8.15094	9.07414	9.2934	9.07728	9.50697	7.95398	8.4455	8.46535	8.91017	9.01991	8.29489	8.58793	8.47469	8.85996	8.56692	8.91717	8.04834	7.44752	9.43413	8.74936	9.3783	9.20416	8.33828	8.45413	9.50833
ANXA9	4.63215	4.23681	4.68568	4.32599	3.91472	4.15734	4.7205	5.03751	4.75066	4.71925	4.90196	4.6817	4.77798	5.45818	4.72428	4.90263	4.50918	4.34288	4.39093	4.63268	4.82797	4.93047	5.27831	4.59983	4.69912	4.54335	4.89535	4.85803	4.92719	4.58633	5.05161	4.80332	5.06781	5.08724	4.34235	4.29485	4.56042	4.59712	4.61439	4.63707	4.49662	4.4818	4.48067	4.75322	4.83914	4.25615	4.75172	5.10815	3.98987
AOAH	8.30411	8.84028	7.20708	7.14527	7.51628	7.34382	7.58161	8.31091	7.89826	7.99696	7.02611	7.82445	7.7649	7.04758	8.09172	8.1235	7.56849	7.08566	6.73516	7.33488	6.97255	8.12319	6.77816	6.91748	5.82909	6.74648	7.41142	6.43643	7.17644	7.47257	7.10195	7.96521	7.37441	9.2679	7.25607	6.6405	6.86526	7.01021	7.16708	7.60651	7.73671	7.86159	5.35192	4.34886	6.10348	6.42003	6.43972	6.70291	5.24427
AOC1	4.54083	4.86394	4.61409	4.8945	4.96192	5.1027	4.16752	4.40037	5.00396	5.22619	4.4295	4.54083	5.0525	4.69366	4.28344	3.84164	4.73491	4.95253	4.35024	4.73491	4.35972	5.72203	4.7977	4.46717	4.15017	4.80318	4.23202	5.52713	4.39717	4.48005	4.52343	4.64118	4.54435	4.53428	4.50949	4.50639	4.46843	4.49322	4.52343	6.42906	4.90348	4.69409	4.70551	4.26748	4.7809	4.02487	5.30599	3.94238	4.1188
AOC2	5.07758	4.39652	4.86599	4.12634	4.29569	4.20096	3.59218	3.4443	4.35309	3.58292	4.54824	3.88335	3.94111	5.055	3.85827	5.27795	3.77279	4.2614	4.23708	4.12634	4.02787	4.28556	4.48296	3.84138	4.20273	4.54722	3.80282	3.89193	3.85218	4.19913	4.20668	4.30483	4.20668	4.20668	4.18151	4.18151	4.179	4.15886	4.22682	4.179	4.54812	4.29038	4.46237	4.29348	3.9797	4.1638	3.74952	4.36082	4.7457
AOC3	7.62805	6.89206	6.8055	5.67645	7.32401	6.94488	7.52268	7.82411	8.0744	8.61552	8.4391	7.99681	7.71524	6.53888	5.57207	5.5941	8.92504	8.80129	8.97669	8.73569	8.58123	8.04256	8.42206	8.35379	8.26941	7.3676	5.80617	8.97488	8.16309	7.18422	6.96294	6.86455	6.94098	6.92071	9.00978	7.92872	10.9781	7.41521	7.33793	7.26826	7.39065	6.23486	8.76725	9.00972	7.76687	7.50069	8.12539	6.78677	8.12128
AOX1	5.27569	5.69296	5.4031	5.85845	7.35528	7.06159	6.88341	6.5072	6.49598	4.11048	4.43451	5.88783	6.08653	6.02321	7.60466	7.86473	7.39995	7.15625	5.341	5.93245	6.18301	3.50422	3.81228	8.0425	9.36015	4.14568	8.64825	7.25926	4.3478	5.68475	6.28246	5.67967	5.69762	5.68837	5.79863	5.61565	5.75964	5.94933	5.68293	11.4463	8.30189	5.86658	5.68568	6.83132	5.13761	6.40507	4.72291	7.84508	5.94271
AP1AR	5.70671	5.86235	6.20612	5.77801	6.43122	5.7335	5.81556	5.53667	5.79672	5.6349	5.50498	5.84866	5.74586	4.99089	5.35421	5.93431	5.67289	5.64439	6.22674	5.651	6.06303	5.74284	5.66992	5.93201	5.30302	5.89753	6.46232	5.84559	5.53125	5.60196	5.49656	5.95694	5.72312	6.10111	5.86305	6.29617	5.20034	5.81762	5.92847	5.60863	5.90603	6.51156	5.73135	5.6716	5.4571	5.4343	5.04167	5.72396	6.10835
AP1B1	7.89244	7.96592	7.93101	8.35879	7.74646	7.79095	7.30971	8.2849	8.12748	7.98313	7.9147	7.47534	7.99821	7.27619	8.69983	8.3483	7.56675	7.43266	7.4915	7.27719	6.9099	8.2507	7.41003	7.18561	7.11359	7.58253	7.61444	6.97139	8.06367	8.10613	8.06516	8.39879	7.94712	8.21831	7.55594	7.30133	7.39985	7.07793	7.03891	7.80664	7.67576	7.16515	7.03079	6.03833	7.61628	7.19354	7.61686	7.66894	6.90502
AP1G1	7.34165	7.45008	8.40711	8.4814	7.59965	7.22671	7.2397	7.55421	7.25403	7.48469	7.70246	7.49407	7.18591	7.26041	8.08201	7.71414	7.88737	7.56449	7.39516	7.5662	7.64863	7.03791	6.9611	7.12434	8.22664	7.46273	8.26685	7.90848	7.01493	7.65957	7.57043	7.26554	7.4477	7.84301	8.22347	7.68088	6.97681	7.38569	7.87014	7.37019	7.55645	8.10899	7.44917	7.56061	7.42026	7.53107	7.2999	7.83973	7.63908
AP1G2	5.96924	6.27284	6.11013	5.99669	5.59123	5.98867	6.45017	6.19554	6.05338	6.0135	5.54179	5.9479	5.98079	6.25378	6.83966	6.21769	6.20444	5.72452	5.34707	5.36333	5.25944	5.81557	5.57574	5.42505	5.51	5.88736	5.6034	5.69339	5.18031	6.13736	6.01028	5.97513	6.52852	5.75161	5.54611	5.98054	5.82191	5.40731	5.55783	5.77684	5.68024	5.68958	5.01843	4.8542	5.42226	5.37554	5.73418	6.38581	5.02506
AP1M2	4.79368	4.66622	4.04283	3.80796	3.65705	3.85979	4.02495	3.78268	4.78834	4.24086	4.14232	3.75894	3.81712	5.09879	3.51713	3.55697	4.27006	4.09916	3.89496	4.11477	3.71992	4.58863	5.85121	3.85457	4.22864	3.71101	3.76322	3.7552	3.69998	4.05748	4.18526	4.17775	4.18276	4.2717	4.06374	4.03869	4.03869	4.0437	4.08128	4.05498	4.96823	3.87055	4.15601	4.52862	4.39872	3.79497	4.14525	3.41408	3.77652
AP1S1	5.77967	6.10213	5.88722	6.11691	6.07844	5.87276	6.26924	5.79646	6.025	6.42527	6.3688	6.10776	6.23734	6.05969	6.74861	6.38734	6.35089	5.62815	5.22402	5.69095	5.81206	6.73022	6.00104	6.23645	5.94744	5.93976	5.98549	5.96006	5.73188	6.03931	5.8959	6.39629	6.19195	6.39567	6.19195	6.36305	5.70202	5.64293	5.73095	6.02761	6.40716	5.57016	5.95952	5.23439	6.08699	5.64609	5.72689	5.8784	5.97513
AP1S2	7.08003	7.33078	7.16699	6.9965	7.79767	7.67255	5.84196	6.80502	6.58375	6.69734	7.00707	7.19454	7.16519	6.8962	6.64938	6.82063	6.78749	7.07242	7.26508	6.81108	7.01963	6.71117	5.94318	7.50914	6.5083	6.57314	7.52533	6.22457	6.99326	6.80122	7.60701	6.70111	7.15212	7.55324	6.69015	6.80582	6.2632	6.32121	6.91264	7.22109	6.82617	7.07926	6.52396	6.57291	6.76825	6.44201	6.79441	6.28223	6.12219
AP2A2	7.34958	7.22983	7.13392	7.70242	7.16997	7.19139	7.14751	7.34989	7.04026	7.10277	7.0907	6.85275	7.03842	6.52705	7.72385	7.49945	7.2611	7.43996	6.84976	6.74353	6.7413	7.0456	6.9205	6.46655	7.12578	6.38098	6.95208	7.10313	7.10123	7.16532	7.25937	7.59877	7.0037	7.69343	6.64968	6.69554	6.86486	6.93551	6.7251	7.13099	6.98319	7.04387	6.75896	6.17452	6.89642	6.75692	7.13981	7.18844	6.73007
AP2B1	7.87407	7.91857	8.13531	8.29782	7.84084	7.95189	7.65083	7.85324	8.04062	7.92104	7.83582	7.98734	7.83863	6.29543	8.04499	8.02432	7.51959	7.57096	8.11006	7.88674	7.91671	8.08936	7.85249	7.96853	8.16318	7.86967	8.63482	8.33954	8.04797	7.67305	7.79207	8.47124	8.1666	8.27476	7.55498	7.62535	7.85725	7.44257	7.48366	8.62237	8.26782	8.27371	7.6804	7.5177	7.96614	8.00948	7.48372	8.17363	8.19738
AP2M1	8.74203	8.81468	8.63861	9.07797	9.34567	9.2871	8.84399	9.1983	8.6706	8.77527	8.81201	8.80262	8.86244	8.28274	8.93205	8.40631	9.03473	8.94727	9.71603	8.85809	8.51883	9.45328	9.41422	9.04147	8.83948	8.38747	8.81744	9.33522	9.64562	9.4663	8.81563	9.53348	9.20814	8.94076	8.92759	9.12516	8.48239	8.57854	8.21896	9.01847	9.15552	8.40855	8.7089	8.51942	9.28122	8.67685	9.15077	9.1376	8.69421
AP2S1	8.37611	8.08071	8.50412	8.64313	8.53905	8.37129	7.70674	8.47586	8.04675	8.82509	8.60898	8.24434	8.31445	7.7564	9.03728	8.49343	7.65724	7.72118	7.75851	7.55732	7.40146	8.00958	7.28501	7.74211	7.0898	8.20251	8.01316	7.69822	8.44963	8.10006	8.34366	9.01505	8.686	8.60028	7.46744	7.86524	7.77668	7.57835	7.54044	7.8989	8.04647	7.13605	7.39658	6.76604	7.83576	7.01634	7.62525	7.37427	7.23533
AP3B1	7.39683	7.70693	7.26911	7.36	7.33498	7.33838	6.99386	7.64991	7.3929	7.33485	7.24136	7.63611	7.20851	6.49606	6.98339	7.78551	7.3988	7.25724	7.63106	7.21127	7.61955	7.82609	7.52916	7.78	7.2216	7.25778	7.78728	7.63969	8.04729	7.28339	7.56039	7.71687	7.4058	7.62159	7.18685	7.01649	7.08653	7.41337	8.21218	7.13574	7.77954	7.45332	6.89635	6.64646	7.10662	7.15087	7.13394	7.41227	7.40033
AP3B2	3.56976	3.92162	3.8701	4.00737	3.61502	4.08813	4.72246	4.32079	3.90717	4.13943	3.63292	4.12253	4.31776	4.19864	3.84156	3.98531	3.9739	3.93178	3.83882	4.1212	3.76516	5.81155	4.20268	3.7732	3.90549	4.27717	3.61585	4.04549	4.05963	3.94776	3.94668	4.12075	4.12508	4.83866	3.92614	3.86992	3.93479	3.89587	3.94344	4.09048	4.01254	4.12573	4.15747	4.02545	4.44865	3.58432	4.11559	3.90056	4.38411
AP3D1	6.6304	6.93618	7.42409	8.05826	7.43273	7.47659	7.85131	7.79233	7.74618	7.80286	7.69943	7.27762	7.5613	7.14865	7.40752	6.9911	7.2396	6.99002	7.50744	7.28433	6.94742	7.93125	7.27581	6.72467	7.20803	7.13563	7.05666	7.731	7.84614	7.41389	7.15962	7.22542	7.02628	7.06303	7.53307	8.38825	7.1333	7.70689	7.57405	6.92894	7.76596	7.13161	7.69221	7.02555	7.69533	7.36689	7.72461	7.60147	7.16289
AP3M2	6.62965	6.85103	6.54806	6.38679	6.5236	6.35089	6.41224	5.998	6.11993	6.56048	6.31665	6.28914	6.36601	6.47824	7.11159	6.82378	6.30203	6.5695	6.61358	6.76572	6.56011	6.25142	6.7363	6.76632	6.75884	7.43094	6.97397	5.95488	6.65151	6.46436	6.25877	6.01016	6.32093	6.57512	6.9823	6.83568	6.6285	6.6285	6.96636	6.4285	6.19977	6.81851	6.87436	6.93984	6.74928	6.94797	6.53978	6.73075	7.38622
AP3S1	8.52516	8.44748	7.61381	7.25717	8.43057	8.30186	7.92727	7.97184	7.90305	7.71388	7.77042	8.04515	8.09083	8.25899	7.39623	7.55649	8.45302	8.69043	8.72563	8.93452	9.45287	8.1894	6.53528	9.45189	7.32014	9.06022	8.69613	8.11096	8.28029	7.58349	8.14634	7.90838	8.12346	8.08914	7.8855	8.17151	8.27447	8.31794	9.23772	8.15549	7.32803	8.11925	8.64411	8.51645	8.16205	8.31334	7.23069	8.33065	8.33816
AP4E1	5.69955	5.47944	5.97256	5.7991	5.68981	5.55223	5.62085	5.63044	5.62105	5.79449	5.82197	5.63975	5.68832	5.4307	5.84696	6.09604	5.34681	5.95157	5.74166	5.40167	5.44595	5.64129	5.46588	5.9189	5.8185	5.50119	5.62094	5.98377	5.69764	5.49371	5.62064	5.64046	5.76793	5.73954	5.63939	5.54941	5.59868	5.9377	5.8563	5.72829	5.63972	5.74088	5.5573	5.42146	5.46481	5.68135	5.44668	5.79335	5.8298
AP4M1	5.7411	5.6792	6.0197	5.85033	5.90392	6.0854	5.44302	5.90336	5.67151	5.60753	6.25953	6.10115	5.97374	5.63022	5.36486	5.28337	5.66082	5.42777	5.87002	5.7406	5.83636	6.09219	6.73588	6.09021	5.91119	5.31312	5.70632	6.19228	6.47942	5.74959	5.78807	5.90627	5.76745	5.7812	5.73859	5.74684	5.9159	5.62313	5.53379	6.74882	5.72041	4.93766	6.2928	6.37201	6.2648	6.3299	6.30417	6.28587	6.29067
AP4S1	4.70753	5.20965	4.78995	4.68983	5.41538	5.04972	4.92254	4.8653	4.9333	4.76684	4.82376	5.4039	5.19108	5.39858	4.59482	4.52065	4.84055	4.54682	5.52983	4.8327	5.05242	4.88751	4.98069	5.79284	4.90997	4.85573	5.36694	4.93432	4.78188	4.79684	5.50557	5.19128	4.98542	5.06399	4.85499	4.83142	4.7146	5.06556	4.81727	5.00428	4.98994	4.76666	5.18515	5.39086	5.06192	4.94303	4.98824	5.36319	4.99555
AP5M1	6.32469	6.56654	6.68099	6.34161	6.71396	6.54532	5.77365	5.70141	6.1613	6.04534	6.18045	6.25294	6.0832	5.98526	5.85829	6.31897	6.15144	6.71777	7.28063	6.4578	6.88583	5.5444	5.89704	7.04562	6.68348	6.16973	7.08226	6.20068	6.43513	5.92846	6.18807	6.10536	6.17487	6.40911	6.58323	7.17369	6.02056	6.70243	6.34759	6.22213	6.3456	6.77391	6.33355	6.22979	5.93286	6.21308	5.50044	6.01118	6.80352
AP5S1	5.92767	5.92666	6.38747	6.5807	6.9372	6.1051	5.4164	5.91043	5.98188	5.91209	5.97421	6.11425	5.99075	5.55457	6.25252	5.92767	4.97405	5.71068	5.91209	5.66985	5.67666	5.82201	6.11379	5.95655	5.92767	5.63186	6.04626	5.67685	5.92767	5.6848	5.99312	6.66719	6.1037	6.24723	5.33607	5.94422	5.69862	5.65609	5.63589	6.18875	6.17396	5.7243	5.80642	5.46177	6.07974	5.48235	6.05646	6.10139	5.86203
APAF1	6.51579	6.86119	6.40324	5.90845	6.53414	6.34737	6.2353	6.14308	6.30522	6.2801	5.91312	6.45026	6.20488	6.23069	6.30219	6.46519	6.15318	6.54571	6.36041	6.31225	6.81915	6.1809	6.52465	6.66703	6.54306	6.35521	6.13342	6.25443	6.26625	6.70698	6.34902	6.19154	6.25675	6.37122	6.5384	6.23455	6.3289	6.19917	6.34069	6.38093	6.39435	6.59465	6.22824	6.3232	5.95218	6.22523	6.04997	6.36375	6.34498
APBA2	5.23435	5.04261	5.06764	5.23592	4.74834	5.15112	5.0622	5.44863	5.05369	5.28006	5.35413	5.28129	5.28699	5.34268	5.52588	5.82965	4.86684	5.02934	4.77501	4.9635	5.05038	5.50968	5.22573	4.60926	4.76405	4.98694	4.76713	4.96536	5.58338	5.25188	5.08061	5.05903	5.03877	5.06688	5.31267	4.67858	4.96294	5.08584	5.03746	5.9193	5.59942	5.13744	4.67405	4.43159	5.07667	4.7734	5.12977	4.94849	4.58011
APBA3	5.14342	5.33011	5.23573	5.472	5.4243	5.22056	4.94194	5.2374	5.05204	5.45276	4.84695	5.33295	5.05149	4.35792	4.96613	4.88294	5.70307	5.40254	5.13625	5.054	4.99628	4.92653	5.79712	4.90702	4.66508	4.92037	4.7935	5.42305	5.60817	5.3282	5.35973	5.23363	5.2282	5.34451	4.9597	5.09993	5.24994	4.74556	5.00645	5.02384	5.83338	4.45025	5.31388	5.29004	5.49283	5.13659	5.26722	5.03169	4.76817
APBB1	5.60665	5.46648	5.07293	5.97881	4.52339	4.7037	6.8229	6.21243	6.16078	6.06398	6.03421	5.31867	6.20055	5.53492	6.00931	4.65109	6.79941	6.56653	5.16682	5.77244	5.03771	6.07581	5.55107	4.9903	4.92461	5.65587	4.73757	5.89323	6.50651	5.62611	5.01191	5.7611	5.68911	5.63736	5.58562	5.57887	5.58112	5.56312	5.63736	6.54629	5.36598	5.84969	7.22358	6.68	6.21613	6.51129	6.55085	6.1141	6.85839
APBB1IP	6.83246	6.86742	7.05422	7.31709	6.90277	6.7199	6.40496	6.90362	6.96269	6.56632	6.46415	6.65519	6.72657	6.60693	7.52536	7.34734	6.51125	6.64281	5.88388	5.79641	5.74768	5.20263	5.98934	6.09821	6.11433	5.85024	6.81742	6.09138	5.95847	7.22592	6.30374	6.5539	6.50898	6.44133	7.18726	6.45895	5.48048	6.46634	6.89616	6.05699	6.46902	6.39379	5.07417	3.62079	6.06711	5.34989	5.88428	5.85376	4.78958
APBB2	7.04226	7.23459	6.94386	6.8929	7.02916	7.11845	7.2755	6.59978	6.63126	7.06511	7.11333	7.16945	7.08862	6.81745	6.83183	6.66962	7.67045	7.60395	7.73313	7.82159	8.22083	7.1633	7.7166	7.27591	7.86165	7.25117	7.4039	7.13935	7.63938	7.01507	6.99502	6.81892	7.0397	6.82412	7.26203	7.02775	8.3981	7.59522	7.09975	7.5709	7.35388	7.7624	8.23465	8.38517	7.9472	8.00984	7.91785	7.87913	8.26645
APC	5.7993	6.10572	6.09606	5.84998	6.13331	6.00324	5.45446	5.60756	5.68173	5.78911	6.03512	5.98002	6.03452	5.7338	5.96096	5.81912	5.79323	5.88762	5.99793	6.13181	6.25044	5.44077	5.69349	6.20487	6.31741	5.97685	5.94241	5.86065	5.8297	5.75898	5.82258	5.82546	5.89674	6.1176	5.72382	5.86286	5.67875	6.326	5.93637	6.05751	5.82503	6.41256	6.30688	6.26853	5.84998	6.10815	5.83536	6.08082	6.47212
APC2	5.52306	4.93349	4.79471	4.84348	4.63454	4.99165	5.87598	5.57567	5.69615	5.39374	5.47664	4.93797	5.32898	5.79866	5.34396	5.07837	5.62076	5.09122	4.59814	5.28809	5.11828	6.37674	5.24456	4.98878	4.76143	5.02451	4.59473	5.57144	5.21386	5.02705	5.17332	5.30671	5.44127	5.69986	5.15225	5.14172	5.16044	5.10896	5.22714	5.11013	5.49391	4.59866	5.56766	5.30756	5.49302	4.96526	4.91219	4.73647	4.91374
APCS	4.34855	3.99449	3.70585	2.94827	4.24655	3.5335	3.72608	4.05356	3.38848	3.90561	4.09107	3.97261	3.48831	4.59364	4.05294	3.4941	4.20631	3.99449	3.58309	3.57601	4.52144	4.3331	5.09237	3.69875	3.99449	3.48798	4.31353	4.19924	3.6234	3.57166	3.99814	4.09373	3.97118	4.07658	3.97118	3.93442	3.97118	3.83637	3.97118	3.93687	3.98798	4.17541	4.10345	3.89645	3.63659	4.20692	4.13143	4.414	3.91341
APEH	6.59568	6.23736	6.38896	6.44713	6.28757	6.50362	6.64348	6.54129	6.59	6.74406	6.69861	6.51021	6.48381	6.82903	6.12133	6.04992	6.59899	6.61868	6.62836	6.65371	6.33971	7.01825	6.98266	6.66531	6.62186	6.20699	6.19164	6.45035	6.82645	6.56575	6.40288	6.82104	6.83779	6.83721	6.35494	6.37457	6.64834	6.30469	6.16087	6.53167	6.68263	5.82219	6.72076	6.33801	6.52875	6.35785	6.55505	6.45001	6.40484
APEX1	8.33866	8.22727	8.48296	8.87574	9.08728	9.2433	8.55613	8.96161	8.75791	7.91359	8.13768	9.01527	9.10407	7.8874	8.47899	8.65442	7.78717	7.97442	8.96426	7.85771	8.05553	8.75668	9.13547	9.04989	8.39211	7.76799	8.85488	9.0167	9.05763	8.43382	8.37695	8.80115	8.77656	8.30164	8.03883	8.82113	8.05881	9.31756	9.09316	8.08186	9.26636	8.29729	8.32469	8.1846	8.66032	8.10927	8.08694	8.26164	8.67752
APEX2	5.70405	6.08439	6.45962	6.11967	5.54854	5.52051	5.77425	6.18669	6.27642	5.83059	5.85121	5.65619	5.6734	5.61166	5.47562	5.6644	5.59241	5.39882	5.70245	5.37984	5.65693	5.72646	5.62011	5.9506	5.56029	5.43469	5.65717	5.55055	6.057	5.56766	5.5345	5.99634	6.08529	6.33506	5.46062	5.67471	5.49982	5.51188	5.72496	5.81743	6.20019	5.7462	5.56411	5.49665	5.84307	5.58125	5.69187	5.81913	5.68157
APH1A	6.83594	6.95266	6.92718	6.96964	6.99025	7.04927	6.38311	7.35725	6.91185	6.80726	6.59128	7.0465	6.6287	6.12642	7.38969	7.02542	6.80707	6.49742	6.65886	6.40463	6.45123	6.62436	6.38996	6.84597	6.36906	5.78908	6.87346	7.07412	7.07011	6.69028	6.49476	7.02242	7.0081	7.28134	7.03796	6.96066	6.25262	6.22889	6.38024	6.92507	6.55953	5.92436	6.49147	6.07072	6.75534	6.37671	6.57549	6.56716	6.355
APH1B	6.74351	7.02228	6.86578	6.62679	6.94764	6.98049	6.20144	7.1063	6.9126	6.29697	6.62563	6.88155	6.88459	6.45043	7.10902	6.97474	6.56701	6.42808	6.98012	6.20389	6.13262	5.80647	6.5975	6.73842	6.68975	6.61201	7.16793	6.73073	6.8817	6.49019	7.22564	7.05552	6.85921	7.10313	6.33705	6.3758	6.32967	6.3913	6.35181	7.04999	6.80074	6.78857	6.49849	6.59714	6.48862	6.89715	5.94852	6.17361	6.31484
API5	7.14609	7.15587	7.30962	7.14007	7.36069	7.20432	6.96803	7.0709	6.815	7.06224	6.85215	7.28509	7.08726	6.88919	6.71278	6.97333	7.12937	7.01381	7.52713	7.17676	7.47259	6.89807	7.63761	7.44395	7.34316	6.8039	7.62223	7.53724	7.29698	7.00084	7.05268	7.0389	6.90979	7.24344	7.36812	7.77321	6.82129	7.26025	7.20491	7.17736	7.31891	7.49975	7.40347	7.33546	7.06947	7.0661	6.57603	7.14435	7.60746
APIP	6.20652	6.25289	6.10207	5.81737	6.63774	6.38659	5.90154	5.86977	5.86135	6.11262	6.18862	6.20457	6.18134	6.47327	6.00813	6.37833	5.78402	5.84284	6.2404	6.20042	6.25303	5.5215	5.2838	6.35385	6.09993	6.65633	6.26086	6.34903	5.86222	6.28939	5.66604	6.27085	5.88236	6.41653	6.41212	6.31146	5.66869	6.19139	6.19139	5.94681	6.38977	5.95491	6.01653	6.11936	5.73776	5.90845	5.95994	5.68949	6.37506
APLNR	10.2014	8.95377	6.23453	7.34153	6.69405	7.35374	6.12746	4.36685	5.30526	6.47898	5.57464	6.22188	8.4334	5.94162	3.25008	5.14526	4.7537	5.37969	3.07085	7.18254	8.35453	6.96257	4.77295	8.19288	3.8174	3.31496	6.17571	3.3086	4.54757	4.97559	5.14148	5.44494	5.01066	4.82555	4.80195	4.98942	16.1712	6.11997	4.94457	6.48007	10.5395	2.37459	2.41792	5.23283	6.38686	3.49266	4.1353	3.71836	7.48549
APLP1	5.39982	5.53276	5.21061	5.64077	4.6753	4.94575	5.81621	5.11247	5.50827	6.17799	5.7701	5.34527	5.63922	5.38348	5.26688	5.37108	6.22902	5.82752	5.19361	5.98098	5.55731	6.45999	6.23931	5.25598	5.51391	5.56326	5.51166	5.38049	5.73339	5.4848	5.46823	5.50757	5.48066	5.47444	5.48066	5.40612	5.75188	5.48066	5.32744	6.24258	5.56713	5.21552	6.48729	6.09243	6.41564	5.579	5.82997	5.62261	5.97465
APLP2	10.2763	9.60451	9.52059	9.67378	9.76967	9.55178	9.75032	10.5817	9.83234	9.5149	9.25485	9.83157	9.76837	8.6943	9.30179	9.72071	10.7761	10.2577	10.2382	9.81753	9.85824	10.9047	11.5304	9.9586	9.09582	9.1722	9.46217	10.2996	10.8015	9.63023	9.98565	10.0339	9.70577	9.84371	12.0265	10.2381	8.98604	9.59607	9.44459	9.31903	9.56222	10.4093	10.1955	9.79915	10.1176	9.84581	9.64818	9.58095	9.96042
APMAP	8.84995	8.76623	7.91594	8.82046	8.20796	8.17585	7.25292	8.6956	8.20292	7.6293	8.04525	7.70404	8.2421	7.55026	8.7605	8.95963	7.43723	7.67213	8.05557	7.71162	8.02093	7.96349	7.09441	7.51799	7.57714	7.18301	8.67339	7.69848	8.26209	8.59538	7.91515	8.2035	7.87633	8.52883	8.12957	7.4863	7.11661	8.09814	8.34214	7.91515	8.52793	7.35578	7.28948	6.523	7.73987	7.22755	7.62801	8.03275	6.99681
APOA1	5.77157	5.47429	5.35273	5.00435	5.34886	4.84794	5.60343	5.79191	5.57165	5.78757	5.22698	5.31633	5.76088	5.45309	4.65296	4.93263	5.87331	5.40504	5.21131	5.24464	5.05351	6.46612	5.66415	5.21462	4.81975	5.21128	5.56994	4.66944	5.397	5.277	5.28413	6.25432	5.32587	5.3218	5.27395	5.26987	5.26682	5.24137	5.26275	5.28107	5.89111	5.35938	5.78247	5.64786	5.62355	4.87839	5.39722	4.83969	5.46987
APOA2	4.49958	4.39521	4.24335	4.46854	4.34602	4.43093	4.62323	4.93358	4.81513	4.65733	4.39699	4.31514	4.7715	4.77114	4.483	4.45619	4.56866	4.37415	4.60122	4.15013	4.33907	5.34081	4.26014	4.58669	4.04831	4.47472	4.14817	5.21914	4.57579	4.46061	4.4874	4.84968	4.55147	4.58059	4.41285	4.41751	4.81706	4.30451	4.5305	4.41751	4.93468	4.3112	4.37549	4.50748	4.55492	4.38361	4.80356	4.49388	4.73274
APOA4	5.20686	4.91767	4.36476	4.98438	4.35541	4.4575	5.7182	5.50755	5.21529	5.23099	5.20222	5.17646	5.4083	5.56251	5.17646	5.38295	5.98611	4.97846	4.85047	5.17646	4.9987	5.81436	5.03302	4.34134	3.9993	5.26057	4.53545	5.63211	5.46987	5.0678	5.27249	5.88826	5.19914	5.59487	4.53732	4.52538	4.95693	4.89552	5.10874	5.07804	5.54656	4.81439	5.10619	4.97187	5.39548	4.12176	5.0488	5.0048	5.1233
APOB	4.86524	4.84991	5.39855	4.9041	4.97028	4.71626	5.28578	5.33387	5.06788	5.78247	5.29157	4.94404	5.13922	5.67116	4.627	4.75018	5.6348	5.4718	5.0181	5.54538	5.58951	5.72406	6.18678	5.67084	5.26858	5.96957	4.41618	5.58282	4.77488	5.08621	5.09955	5.20163	5.11556	5.10823	5.07687	5.07153	6.59142	5.06352	5.18696	5.26102	5.3183	6.6027	6.18996	6.18075	5.53754	6.1021	5.72889	5.58509	6.53833
APOBEC1	4.21309	3.95964	3.90388	4.39199	4.10259	3.85278	3.83312	4.96967	3.97618	3.81248	3.71589	3.99624	3.97618	5.35278	3.88319	4.17881	4.65035	3.87888	4.00349	4.33303	3.3681	4.57394	4.53438	3.90069	3.80633	3.85009	3.36206	3.50263	3.95964	3.96161	3.98673	4.98549	4.01814	4.03908	4.0642	3.97626	3.95532	3.82132	3.96161	3.96789	5.13006	3.01242	4.76914	3.84813	3.91966	3.73345	4.8839	3.70283	4.5009
APOBEC2	3.82615	4.18553	4.11211	4.07875	4.02026	4.11015	3.89358	4.31818	4.43916	4.20215	4.53525	4.28985	4.13623	4.57387	4.37597	3.56127	4.10422	4.16225	4.51956	4.33804	3.9396	5.44303	3.90284	3.97499	3.89376	4.97404	3.45594	3.92985	4.30834	4.06217	4.14255	4.55361	4.13106	4.54443	4.1104	4.11958	4.00476	4.06217	4.15403	4.20685	4.54167	3.97844	4.25057	4.39551	3.85289	4.2212	3.71033	3.96944	4.44545
APOBEC3C	7.03625	7.16615	7.15684	7.0565	6.82515	7.01492	7.16732	7.33737	6.99776	7.03645	6.5522	6.60893	7.04749	7.15884	7.44904	7.37542	7.18534	6.57078	6.08936	6.94742	6.96294	6.88069	6.80546	6.43525	7.15048	6.53993	6.7498	6.72627	6.41473	7.01007	7.27768	7.37415	6.94805	6.47715	6.35656	7.01007	7.03304	6.81941	6.59086	7.08817	6.9128	7.47583	5.85293	5.79403	6.8246	6.43607	6.67112	7.04554	6.64397
APOBEC3F	5.97932	5.42804	5.58795	5.90313	5.32687	5.55506	6.21995	6.42252	6.0535	6.05831	5.81499	6.09822	6.26675	5.68055	6.11687	6.07349	6.30922	5.85305	6.35738	5.72827	5.45015	7.07807	5.81653	5.66986	5.26255	5.81235	5.71033	5.88534	6.21205	5.67663	5.99847	6.30905	6.52967	6.25022	5.67317	5.91714	5.62213	5.63251	5.7294	5.79343	5.99826	6.00067	5.45372	5.46675	5.97406	5.0195	5.85307	6.43247	4.83762
APOBEC3G	5.45352	5.50318	5.83936	6.00471	6.32695	6.32763	5.1891	5.62531	5.94736	5.53638	5.66267	6.10565	6.06307	6.15571	5.80806	5.90517	5.12171	4.83823	5.47519	4.94178	4.77418	4.87254	5.62844	5.86633	4.69843	5.15812	5.60034	5.23293	5.11205	5.21859	5.394	6.03637	5.97479	6.21802	5.28953	4.77657	5.22873	5.51717	5.52263	5.76196	5.29696	5.22328	4.81899	4.04351	5.02317	4.87878	5.42484	5.46291	4.63552
APOBR	5.83402	6.62912	6.30347	6.22478	5.21609	5.39905	5.76698	5.65029	6.18084	6.00201	5.82212	5.75125	5.84022	6.26851	6.23448	5.82741	6.17125	5.7344	5.55864	5.54359	5.27681	7.01392	5.907	5.2488	5.52148	6.11604	5.65072	5.92691	5.04598	6.28564	5.90621	5.54407	6.56455	6.0035	5.86729	6.47806	5.31273	5.52785	5.12355	5.78946	6.09592	5.4591	5.05663	4.75366	5.75517	5.14398	5.68667	5.50518	5.06944
APOC1	9.74779	9.43863	9.23918	9.35275	7.81785	7.97392	7.42573	9.4542	9.12792	9.63041	9.6949	7.46849	7.59666	9.66582	9.79417	9.61094	6.99837	6.58716	6.78446	7.58542	7.45025	7.4433	7.16583	8.75147	6.22614	7.5455	8.48922	7.19492	7.37525	7.80473	8.35169	9.60921	9.42825	8.39463	7.66262	7.92843	7.71782	7.27309	7.80984	8.61444	8.12749	8.28809	7.35721	5.11864	8.62412	7.26038	8.65044	8.35354	6.15775
APOC3	4.41149	4.48234	4.62954	4.49276	4.4245	4.4359	4.88441	4.62614	4.79315	5.05476	4.48379	4.46226	4.60892	4.28528	4.34336	4.55067	4.77241	4.45868	4.47602	4.44726	4.21392	5.96174	4.9536	4.44058	4.57464	5.08947	4.55749	4.36396	4.68409	4.59846	4.58644	4.91595	4.72354	4.64536	4.572	4.50586	4.59726	4.53833	4.6153	4.52751	4.43457	4.28134	4.49828	4.63313	4.41691	4.33969	4.5789	3.74368	4.38899
APOD	7.51705	7.00576	7.32772	7.04882	7.78289	7.54897	8.25874	7.21256	6.87144	6.52967	6.45687	7.31789	7.35331	7.6699	8.5137	8.04471	8.08272	7.77261	6.9229	7.46749	7.09522	6.8825	6.9257	7.27207	7.96698	3.38333	9.61797	8.02164	7.35837	10.5766	6.92974	7.09615	6.93256	7.0026	6.84607	7.02987	7.47973	6.93162	6.92598	7.16525	6.71627	5.96022	5.62855	6.49883	5.84077	8.02937	6.26757	6.53276	5.70718
APOE	10.1789	9.994	9.89822	10.1456	8.95164	8.92063	8.11156	10.2908	10.1193	9.86503	9.90152	8.55702	8.70807	9.50775	9.4445	9.08618	7.94894	7.70665	7.58524	8.23206	7.9927	8.39532	7.85303	8.93776	6.75081	7.39107	9.05409	8.29936	7.57307	9.8137	8.57592	9.98426	9.32123	9.12664	8.85879	8.38193	7.90148	7.96694	7.77536	9.23234	8.79161	8.73328	7.83154	6.17495	8.89836	7.76672	8.95306	8.72335	6.38157
APOF	2.74506	3.53242	3.16958	2.8918	3.1313	3.38152	3.06466	3.43145	3.1623	2.99977	4.25904	3.13581	2.95179	4.61472	3.12527	3.25089	3.76393	2.86362	2.99266	2.94883	3.06466	3.35488	3.54804	2.3966	2.71697	2.5417	2.83038	3.03089	3.47084	3.40834	3.16109	3.57801	3.27502	3.32107	2.93567	3.06171	3.07868	3.03505	3.19745	3.03505	2.03913	3.63032	2.95805	3.99222	2.53529	2.03763	2.59852	2.65606	2.91665
APOH	2.97942	3.18619	3.28763	2.95823	2.88656	3.21207	3.06947	3.18207	4.01409	3.66406	3.26094	3.34944	2.88217	3.80069	3.26735	3.07232	2.65337	3.83129	3.31642	3.29664	3.1583	3.98258	3.595	3.35124	3.32393	3.16721	2.80329	3.40992	3.0164	3.15175	3.21266	3.4623	3.23363	4.06841	3.14576	3.13078	3.14376	3.13078	3.19069	3.15075	3.71728	3.55501	3.03359	3.15363	2.89618	3.23346	2.9947	2.86088	2.78355
APOL1	7.73723	7.51077	7.76899	7.83071	7.70513	7.31983	7.98633	8.02916	7.48783	7.65431	7.46552	7.49574	7.71352	6.91228	7.56118	7.46552	7.51345	6.89229	6.8487	7.54402	7.10946	7.0978	6.48649	7.40978	6.61488	6.64745	7.4063	7.41359	7.46552	7.32712	7.66776	6.98822	7.37578	7.0812	7.36448	6.99865	7.79376	7.32712	6.88829	8.31775	7.85257	6.67652	6.8187	5.85256	7.1218	6.54454	6.49615	7.74441	6.93011
APOL2	7.16077	6.8056	6.61775	7.21756	6.50922	6.75524	7.03795	7.46995	6.97595	7.10994	7.07395	6.99007	7.13349	7.45021	7.35926	7.30286	7.24251	6.54452	6.60809	6.75057	6.64748	6.85371	6.49832	6.47883	6.45971	6.48358	6.58588	7.3913	7.04178	7.1838	6.97822	6.86558	7.23543	6.71069	7.34151	6.61682	6.74917	6.63747	6.80362	6.85525	6.99847	7.01958	6.57194	6.38707	6.72922	6.58665	6.93655	6.9207	7.22133
APOL3	6.76084	6.45309	6.73214	6.97081	6.97172	6.73795	7.08406	7.45662	7.23785	6.3841	5.95198	6.61285	6.59883	6.04023	7.22392	7.19931	7.00236	6.86293	6.3091	6.31683	6.36466	4.89873	4.95659	6.47392	6.44056	5.30953	6.72887	7.33637	6.58102	6.26147	6.08619	6.20767	6.48274	6.26581	7.95963	5.9057	7.5787	6.39684	5.94388	6.92095	7.23143	6.22678	5.73612	4.28881	6.16951	6.39462	6.68279	6.96573	6.52672
APOL5	4.32283	3.11045	2.92974	3.47799	3.1747	2.75294	3.73831	4.2933	3.77203	3.93663	3.7504	3.76205	3.08945	4.79226	3.44662	3.21656	3.89382	4.04251	3.7504	3.83096	3.56087	4.86456	4.14435	3.14729	3.59194	4.38457	3.07255	4.08461	3.97783	3.68523	3.71252	3.81175	3.68523	3.69515	3.67034	3.68523	4.0499	3.62817	3.71748	3.61329	3.8793	4.43888	4.25874	3.03951	3.27397	3.39091	4.1821	3.13445	3.47148
APOL6	6.71766	6.45674	7.31298	7.02227	7.51165	6.91187	6.3405	7.00207	6.82408	6.65574	6.44859	6.47273	6.82246	6.5177	6.79384	7.16948	6.29242	6.07256	5.96434	6.19894	6.22861	5.61107	6.20068	5.98357	5.63622	6.21	6.44889	6.77144	5.73824	6.2481	8.14035	6.39564	6.83514	6.44508	6.36965	6.06069	6.21976	6.05209	6.16446	6.59868	6.23433	6.31621	4.64956	3.98914	5.81523	5.81604	5.75248	6.37993	5.66978
APOLD1	6.93833	6.83755	6.8882	7.02841	6.17455	6.0251	5.8642	6.49209	6.30237	5.38094	5.74025	5.23707	5.23517	3.711	7.70937	7.73323	4.16132	4.72634	6.29985	7.30904	7.3693	5.59998	4.91874	5.22317	8.17796	6.29278	8.016	6.85703	6.40969	5.67578	5.54383	5.67051	5.65432	5.41715	5.58268	5.43941	8.02976	7.54043	5.66566	8.81536	9.19063	5.21557	6.31247	5.64846	5.47563	5.57743	5.36744	6.20331	6.46256
APOM	4.79736	4.41881	4.94053	4.37987	5.89368	5.29538	4.81318	4.733	4.59372	4.50742	4.83295	4.74881	4.41422	4.43542	3.87879	3.7666	4.1924	4.60995	4.53608	4.98666	4.52722	5.12727	5.03323	4.94374	4.71025	4.09935	4.92657	4.59145	4.44917	4.70869	4.87404	4.59379	4.94313	4.92605	4.35236	4.40205	4.16217	4.28094	4.42611	5.61696	5.12851	4.81108	4.99629	4.63626	4.90566	4.73919	5.18606	4.99421	4.88283
APOO	5.92418	5.88881	5.96186	6.03327	5.83644	6.03494	5.57418	5.32566	5.5427	5.47424	5.64161	5.85836	6.02525	5.62684	5.84712	6.15221	4.58651	5.00962	5.79768	5.8161	6.02681	5.42756	5.82389	6.17756	6.00063	5.72951	6.98516	5.31357	5.71731	5.62788	6.13188	6.00809	6.56957	5.71188	5.13272	5.375	5.35024	5.59251	5.58456	6.31403	5.42413	5.5173	5.24788	4.63042	5.55459	5.20876	4.94515	5.25715	5.19593
APOOL	6.35415	6.5043	6.87604	6.63336	6.39256	6.28681	5.82097	6.97058	6.83994	6.80482	7.0513	6.79328	6.93953	6.38071	5.93687	5.74537	7.20853	7.60923	7.33234	7.257	7.34214	5.96664	6.2824	6.69494	7.14143	7.48455	6.36843	7.37704	6.98455	6.51765	6.66377	6.58001	6.69154	6.51947	6.33056	7.068	6.3779	7.45355	7.56144	6.34877	6.41984	7.28917	7.72456	7.91084	6.83641	7.3448	6.73606	7.31497	7.97865
APP	9.60045	9.97005	9.36032	9.30782	9.28862	9.54612	9.28337	9.27713	9.51945	9.52468	9.44374	9.41055	9.07286	7.52566	9.85105	9.86338	9.59419	9.60835	10.0955	9.67343	9.88736	9.57909	9.57964	9.87425	9.37516	9.22731	9.73746	9.86892	9.48833	9.44704	8.85985	9.15008	9.43253	9.37345	9.59008	10.424	9.66316	9.80672	9.48643	9.2273	9.48464	9.63061	10.3619	10.101	9.80212	9.87081	9.74463	9.76204	10.0841
APPBP2	7.11004	7.21386	7.17065	7.0525	7.55506	7.33347	7.01648	6.83945	6.84631	6.57325	6.75287	7.46775	7.47737	6.36243	6.93631	6.98148	7.07845	7.17322	6.98658	7.10434	7.31142	6.92061	6.51751	7.33594	7.14185	7.13509	7.54501	7.37785	6.85222	6.86419	7.43868	7.03748	6.7752	6.96496	7.52815	6.97909	6.95837	7.16509	7.06244	7.03183	7.26609	7.656	7.41694	7.57472	6.95702	7.28427	6.67791	7.05914	7.58157
APPL1	7.48925	7.46063	8.20993	7.31905	8.18924	7.70396	7.37491	7.43563	7.37987	6.8502	6.79231	7.85642	7.20626	6.81307	7.2132	7.45951	7.06748	7.21579	8.31215	7.18974	7.46645	7.30761	6.59305	7.87469	7.82587	7.43142	8.36809	8.18244	7.54762	7.6574	7.15767	7.17583	7.00883	7.15097	7.69214	7.68098	6.97696	8.6046	8.08032	7.19942	7.47919	8.79947	7.66525	7.87042	7.49608	7.478	7.17916	7.3688	7.65115
APPL2	6.98198	7.02133	6.9015	6.49422	7.78425	7.49232	6.59051	6.66069	6.95842	6.31584	6.29452	7.09604	7.00357	6.43697	7.03278	7.28666	7.18133	6.99109	7.64479	6.54079	7.04701	6.19943	6.10314	7.6895	6.58686	6.8061	7.68415	7.0115	7.08683	7.50305	6.95854	6.92398	6.60024	6.47822	6.79279	6.64185	6.47328	8.05815	7.1645	6.61505	6.25827	7.70786	7.02707	6.48418	6.81638	7.55307	7.0386	7.59409	6.67313
APRT	7.15791	6.72694	6.81841	6.94122	7.14606	6.90704	7.20911	7.22875	6.59669	6.75194	6.67585	7.17281	7.44702	6.52423	7.50372	7.35395	7.11299	6.61946	6.41705	6.77138	6.8518	7.14122	6.63843	6.97966	6.38555	6.78316	7.52937	6.57224	6.9975	6.8288	6.88643	7.46711	7.3048	7.24636	6.51797	6.85599	6.7728	6.56991	6.48185	7.16967	7.10026	6.12182	6.67784	6.64381	6.98497	6.40637	6.62059	6.42621	6.73241
APTX	5.21993	5.69888	5.87355	6.16239	6.12975	6.042	5.48843	5.59581	5.32047	5.25237	5.68821	5.76654	5.86175	5.62609	5.59344	5.23939	5.4594	5.66179	6.00557	5.63794	5.85288	5.59016	5.90781	6.27152	6.31014	5.59623	6.051	5.54019	5.6757	5.92927	5.80893	5.91758	5.94991	5.76354	5.8997	5.64594	5.42656	5.38048	5.48364	5.7938	5.28091	5.86155	5.47593	5.48206	5.58587	5.59298	5.64598	5.81837	5.73841
AQP1	9.28848	8.77897	11.2784	11.2962	10.0347	9.9379	9.65021	10.7125	10.4833	10.1745	10.0379	10.2422	10.184	8.05682	8.19927	7.94051	8.82117	8.39222	9.74164	9.96385	9.87589	9.93552	10.754	10.2233	8.88237	8.71155	9.8926	10.0453	9.8692	9.16304	9.11024	9.16454	8.95592	8.92909	9.29525	9.76571	12.6095	9.44291	9.12805	11.4645	9.37888	9.04108	10.617	10.4757	10.8938	10.1529	10.2631	10.2738	10.7146
AQP2	4.68243	4.88933	4.79133	4.7813	4.40968	4.56486	5.85276	5.34597	5.09981	5.24222	5.33346	4.79345	4.82969	5.13843	4.93807	5.62629	5.1642	4.79649	5.1002	4.88062	4.69128	6.157	5.406	4.70621	5.24703	5.03719	5.60115	4.70294	5.11412	4.92027	5.05266	5.72309	5.43717	5.12097	5.19773	4.84351	4.80478	4.66605	4.99281	4.96745	5.28546	5.05543	4.99262	5.14249	5.19943	4.69244	4.82572	3.97707	4.84438
AQP3	6.12118	6.12979	5.7361	5.83319	5.84917	5.86903	6.37565	5.41636	5.5586	5.46283	5.46764	5.64744	5.60273	5.79828	5.74605	5.69458	5.61951	5.43279	5.16818	6.07961	6.03436	5.2357	5.56428	5.85495	5.79152	4.99528	6.43004	5.38166	5.26655	5.55548	5.56546	5.45012	6.25693	5.44735	5.72516	5.62147	5.81721	5.81166	5.27102	6.09945	6.0222	4.83633	5.27505	5.43343	5.84609	5.57374	5.61549	5.33381	5.45544
AQP4	3.32424	2.84026	2.81454	3.14371	2.57412	2.75494	3.2353	2.959	3.1548	3.14435	3.20299	2.86828	3.20716	3.65135	2.89401	3.32668	2.9512	2.71742	2.96432	3.05691	2.86603	3.27398	3.30115	3.17574	2.87303	3.17564	2.93065	3.37754	3.11472	2.96064	3.00691	3.58465	3.09994	3.31224	3.03792	2.93106	2.95634	2.88001	3.09994	2.89289	2.53019	3.32448	3.15455	3.2441	3.73981	2.60266	2.76582	2.74677	2.61522
AQP5	5.15334	5.4785	4.89955	4.33555	5.11585	4.89818	5.07648	5.12258	5.31673	5.22888	5.42063	4.90951	5.07437	4.83643	4.44933	5.32218	4.98784	5.12258	5.01942	5.16583	4.94441	7.4092	5.94387	5.12258	5.49833	5.01434	4.23524	4.61175	5.51125	5.41207	5.43528	5.2728	5.03373	5.614	5.04766	4.83876	5.08247	4.98267	4.79002	5.07551	6.10454	4.21033	5.10967	4.8375	4.65343	4.7987	5.13103	4.32492	5.05294
AQP6	4.85727	4.76975	4.67329	4.99624	4.21645	4.80975	5.48746	5.12642	4.78737	5.42506	5.1519	4.58002	5.056	5.57971	5.10802	4.79359	4.76235	4.71387	4.46375	4.84518	4.63437	6.23456	5.88759	4.40525	4.84047	4.27062	4.44846	5.24561	5.46062	4.49295	4.92716	5.12855	5.01796	4.95859	4.89922	4.92366	4.848	4.87012	4.98187	5.44169	5.28963	4.83691	5.11904	5.77063	5.54664	4.25298	4.1811	4.26548	4.048
AQP8	5.06424	3.94242	4.78613	5.14433	4.17004	4.82306	5.67199	4.07347	5.05667	4.93993	4.48492	5.3766	5.00251	4.977	4.37737	5.2526	4.83526	4.89858	4.53775	4.38467	4.20959	5.67533	5.41928	4.19845	4.15099	4.0675	4.1599	4.81559	4.98264	4.70915	4.82441	4.83192	4.93466	4.75676	4.68409	4.69662	4.70163	4.65402	4.72168	4.6891	5.17719	5.37889	4.36673	5.30135	4.66167	4.15503	5.64373	4.31932	4.87519
AQP9	8.83203	9.18047	9.54607	9.37775	6.80767	7.0536	5.84829	10.2758	10.1256	7.67201	7.7415	7.30324	7.05123	9.13417	9.37779	9.04143	7.89675	8.06238	6.24906	6.94796	6.98626	5.73062	7.18178	6.39809	6.33246	6.84493	8.21517	6.53969	6.09413	7.76578	7.73044	9.09305	8.73605	9.38643	7.42999	7.2939	6.20522	7.53956	7.8029	6.10979	8.32293	8.05	6.27798	2.80195	7.84391	6.31536	5.83329	6.21239	4.80545
AQR	6.5436	6.9014	7.11068	6.99457	6.58137	6.91426	6.81568	6.72914	6.54067	6.91385	6.92489	6.87453	6.74163	6.68072	6.9228	7.16407	6.84672	7.0802	6.9233	7.07235	6.82896	6.29517	6.51503	6.91335	7.17275	6.6706	7.06551	7.25097	6.54055	6.54339	6.68123	6.79554	6.72198	6.7571	6.67029	6.91217	7.23821	7.16763	7.11197	6.67427	6.68232	7.25995	6.78856	6.79228	6.63583	6.82846	6.61448	6.83744	7.03455
AR	5.54457	5.86538	6.39157	6.46171	6.15843	6.02188	6.44254	5.32844	5.34647	6.26693	6.3398	6.40365	6.29281	5.05804	5.8361	5.083	6.54705	6.66375	6.97377	6.58732	6.73186	5.95349	5.6766	6.53581	7.23483	6.90896	5.83703	6.30606	7.2529	5.89449	5.82855	5.91656	5.86048	5.99314	6.23159	5.99963	8.24741	6.17175	6.05389	6.21393	5.79503	7.16902	7.63162	7.7317	7.00395	7.54339	7.09603	6.71935	7.18853
ARAF	6.61989	6.79396	7.01155	6.52123	6.99335	6.60602	6.37922	6.98883	6.7335	6.6204	6.71508	6.98534	6.61884	5.96694	6.46446	5.78529	7.17142	6.59452	6.47688	6.68439	6.71483	6.52083	6.90237	7.11503	6.26508	6.5239	7.14012	6.63489	6.789	6.69815	7.32358	7.07031	6.72726	6.88702	6.29318	6.48452	6.58669	6.28203	6.32847	6.63066	6.84459	6.72109	7.00711	6.75839	6.84789	6.79219	6.78679	7.0401	6.72426
ARAP1	7.53354	7.07458	6.77551	7.24939	6.99299	7.00915	7.63738	7.43477	7.2499	7.4466	7.22214	7.25464	7.45892	7.3675	7.95537	7.7815	7.78428	6.83035	6.46532	6.86424	6.7377	7.45882	6.85435	6.85495	6.40593	6.90796	6.67411	7.05649	7.33318	7.56879	7.24664	7.39742	7.65514	7.42516	6.93658	6.95358	6.88826	6.58312	6.62697	7.44306	6.98889	6.62465	6.66783	6.21392	7.05886	6.80985	7.09819	7.15534	6.50896
ARAP3	6.024	6.17601	7.1678	7.12285	5.927	6.29476	6.37616	6.13795	6.04754	6.37222	6.29725	5.80764	5.89589	5.73193	6.33004	5.91825	6.07155	6.11162	5.73225	5.64671	5.56077	5.48821	5.85959	5.68712	5.82405	5.27875	6.12787	5.28799	5.99622	5.92664	5.58833	5.62637	5.7906	5.68409	5.63174	6.81763	6.97336	6.31866	6.03583	5.73108	6.38708	6.19964	5.5811	5.6187	5.96577	6.29557	6.31293	6.20548	6.26561
ARC	5.00572	5.44958	5.21846	5.1003	4.6127	5.57405	5.97898	5.51133	5.86365	5.94994	5.35663	5.07395	4.74797	4.70619	4.77607	5.33835	5.12533	5.45093	4.9215	5.61558	4.38736	6.35781	5.98129	5.17555	4.83316	5.08195	4.66965	5.21846	5.59583	5.11324	5.1195	5.76447	5.14455	5.37832	4.93791	5.11324	6.00033	4.89616	5.12994	5.37832	5.71338	4.86572	5.45729	5.04766	5.29661	4.88452	5.21478	4.96821	4.86284
ARCN1	8.36577	8.53284	8.26364	8.0444	7.82676	7.85957	8.32061	8.59217	8.55226	8.2089	8.26864	8.07233	7.46026	7.95924	7.72737	7.76365	9.25731	9.26471	9.89292	9.18497	9.62889	8.00082	9.35593	8.93243	8.96844	8.12055	8.89168	9.10445	9.3876	8.5022	8.73659	8.64718	8.53603	8.19291	8.48045	9.07487	8.24124	8.54328	8.42246	8.57227	7.72414	9.00403	9.08934	8.8783	8.74481	8.32322	8.1712	8.81013	9.5351
AREG	5.2332	5.95857	3.40542	3.15584	2.77173	3.14236	3.11015	3.84698	3.93502	3.00959	3.19613	2.88635	2.96509	3.63765	3.95235	3.59775	3.10016	2.95951	3.30281	4.63198	4.82751	3.04136	3.05603	2.90209	4.11264	3.99672	5.08906	3.27912	3.11539	6.47573	3.85391	3.4911	3.28785	3.35694	3.22944	3.14728	3.10383	3.14515	3.33462	3.84322	6.52671	2.96284	2.5939	2.84505	2.94732	2.75219	2.65165	3.0221	2.88975
ARF3	8.75783	8.68342	8.64741	9.04796	8.11259	8.2541	8.06534	8.85448	8.73188	8.57308	8.68116	8.35323	8.74025	8.32004	8.14194	7.53563	8.28445	8.02456	8.18124	8.37822	7.93307	8.08956	8.24131	8.14663	8.23489	7.95862	7.9979	8.32233	8.86891	8.28646	8.33427	9.19939	8.59104	8.53458	8.11005	8.28357	7.91222	8.04411	8.01361	8.4439	8.72827	8.39884	8.37006	8.3038	8.37395	8.0831	8.24411	8.40667	8.46347
ARF4	9.28252	9.4257	9.42665	9.05893	10.0027	9.34169	8.97543	8.99625	8.36334	9.59036	9.44324	9.63564	9.34955	7.95308	9.13254	9.35466	9.51219	9.27308	10.1996	10.2903	10.4104	9.20131	8.57386	10.9497	8.70756	9.11167	10.0925	9.02059	10.0068	9.88793	9.64871	9.43134	9.19431	8.91686	9.65089	9.29698	8.599	9.83549	9.61266	9.30245	9.7998	9.31084	10.1127	9.59613	9.7458	9.40602	8.24066	9.12001	10.0853
ARF5	7.03733	6.85164	7.13207	6.98358	7.49726	7.15015	6.80294	6.93944	6.46055	7.02855	7.13404	7.33971	7.10041	6.35921	6.99248	6.79136	6.97476	6.90928	6.67606	7.33942	7.29987	7.51998	7.60889	6.84986	5.95711	7.09803	7.50487	6.93478	7.2279	6.95002	6.84114	6.98471	7.20921	7.06372	6.77177	7.89428	6.90763	6.6889	6.48367	7.27184	7.36614	6.4456	6.78651	6.61324	7.15228	6.76929	7.37945	7.16947	6.93489
ARF6	8.01978	7.95721	8.05774	7.85436	8.17272	7.6867	7.39055	7.76994	7.38864	8.2219	8.09901	7.81989	7.65061	7.30663	8.00932	8.04765	7.72228	7.64133	7.71011	8.08898	8.22636	7.46472	6.76984	8.02147	6.98927	7.53591	8.4349	7.64895	7.63013	7.6176	7.50016	7.73351	7.695	7.69042	8.47854	8.53992	7.34307	7.56956	7.62522	7.59663	8.39544	7.11584	7.66676	7.34234	7.82401	6.92472	7.21265	7.3518	7.34731
ARFGAP1	6.27767	5.84963	6.26799	6.64697	6.20848	5.80619	6.58264	6.44985	6.0483	6.76066	6.40822	6.10675	6.53932	6.20429	6.81335	6.2232	6.92637	6.38029	6.04372	6.41478	5.73708	7.14393	6.31358	5.9375	6.16522	6.27604	5.46392	6.4259	6.87233	7.40996	6.23804	6.25843	6.27284	6.17231	6.52065	6.36001	6.37126	5.96563	5.75226	6.14771	6.37154	5.74248	6.5476	6.46642	6.41455	6.40096	6.84167	6.52578	6.17162
ARFGAP2	6.38638	6.19192	6.4854	7.14469	6.78742	6.77239	6.78142	7.25019	6.61371	6.86073	6.75801	6.93843	7.16352	6.70595	6.86779	6.82078	7.11501	6.97428	6.64971	6.65352	6.67098	7.36873	6.60794	6.7152	6.36821	6.62502	6.53402	7.41131	7.29741	6.99844	6.80761	7.09426	6.96427	7.06843	6.87428	6.57596	6.78345	6.42013	6.33847	6.98344	6.89633	6.60644	7.14692	6.96267	6.77681	6.8221	7.01603	6.78806	6.80746
ARFGAP3	7.39188	7.62594	7.75538	7.32739	7.72788	7.47495	6.74737	7.15464	7.29392	7.07651	7.20295	7.47495	7.28377	6.35335	6.75245	6.95281	7.54151	8.00883	8.74108	7.77036	7.95813	6.93222	6.4625	8.3025	7.43007	7.69724	7.91503	7.58351	7.1169	7.91378	7.67721	7.22897	7.3208	7.1496	7.10135	8.334	6.77296	7.74258	7.38928	6.87723	7.26935	7.02251	7.83449	8.02778	7.75402	7.77741	7.2715	8.01477	7.97316
ARFGEF1	7.14945	7.10863	7.46719	7.37046	7.47781	7.0158	6.85046	7.27974	7.0467	6.8809	6.69207	7.04492	6.60274	6.45235	7.24661	7.48668	6.9634	7.06931	7.24023	7.14977	7.21479	6.17597	6.57467	7.27129	6.6226	7.17072	7.37401	7.87536	7.3621	7.65217	7.11721	6.81589	6.79307	6.75168	7.053	7.03908	6.68824	7.75467	7.31255	6.83214	7.09745	7.74463	7.00322	7.30892	6.64501	7.38938	6.95025	7.27566	7.25705
ARFGEF2	6.5833	7.22943	7.40451	7.03819	7.51342	7.12291	6.7631	7.48174	7.24595	6.90628	7.06931	6.87172	6.94885	6.5881	6.90113	6.80869	6.93994	7.10994	7.05197	7.32239	7.4848	6.61611	6.3702	6.77317	7.45832	7.53922	6.87237	7.68	6.45527	7.41119	6.92756	7.00701	6.93004	6.81186	7.43106	7.23939	6.73192	7.35757	6.91316	6.6773	7.35979	7.35646	7.4675	6.94846	7.44579	7.17069	7.2156	7.24334	7.71737
ARFIP1	7.39908	7.31254	7.54577	7.28636	8.12711	7.52639	6.9416	7.23553	6.76471	6.89281	6.81833	7.84949	7.51327	6.31005	7.1074	7.05779	7.21528	7.35266	7.76637	7.39014	7.73361	7.08049	6.89125	8.62076	6.89129	7.28305	8.63421	7.64957	7.74291	7.33674	6.93988	7.28781	7.04317	7.49893	7.95197	7.41647	6.94169	8.21111	7.43007	7.11656	7.38177	7.55852	7.28706	7.31269	7.34444	7.3819	6.43969	7.06315	7.88844
ARFIP2	6.27083	6.39082	6.99439	6.39131	6.52352	6.62598	6.81301	6.56993	6.30341	6.559	6.50277	6.57074	6.60513	6.34655	6.66843	6.13201	6.34877	6.39343	6.81964	6.61617	6.45231	6.62811	7.34857	6.66318	6.29119	6.16412	6.41739	6.38429	7.03414	6.44679	6.6525	7.05998	6.88501	6.59024	6.14729	6.49329	6.49329	6.27497	6.07556	6.72423	6.58208	6.06445	6.9131	6.70045	6.95231	6.77857	6.92277	6.97859	6.52639
ARFRP1	6.12407	6.05521	6.68812	6.92407	6.33046	6.261	6.78525	6.68525	6.32227	6.65818	6.60205	6.55369	6.77341	5.86891	6.25034	5.66733	6.7715	6.01654	6.74663	6.41583	6.21155	7.93274	6.54722	6.45502	5.76867	5.67376	6.25469	6.32747	7.18785	6.43345	6.59193	7.04626	6.34364	6.88037	6.30032	6.01187	6.38484	6.04885	6.2813	6.53805	6.44136	5.69684	7.19459	6.69012	6.68659	6.36501	6.80307	6.68531	6.32643
ARG1	3.38419	3.0622	2.92643	2.78582	2.57149	2.92097	3.52284	3.01502	3.1526	3.24395	3.32716	2.86604	3.33646	3.54419	3.91533	4.01011	4.30861	4.17943	2.76789	3.05991	2.9379	3.67453	3.45754	2.90957	3.08221	3.09806	3.03264	3.0636	3.24875	3.15504	3.1589	4.01249	3.23389	3.38112	3.13409	3.24271	3.11148	3.08611	3.18096	3.1385	3.38804	3.41331	3.04037	3.72122	2.7401	2.41741	3.39551	2.76482	3.11797
ARG2	5.11837	5.54009	5.83059	6.0037	5.02655	5.38392	4.92472	5.6836	5.61476	5.60555	5.51293	5.08446	4.97328	6.28523	4.51751	5.251	5.26707	5.0057	5.6306	5.44773	5.65936	4.38765	5.64668	5.08885	5.63658	4.29652	5.49854	5.2266	4.60491	5.30773	5.18365	6.14293	5.58872	6.16441	5.29819	4.85374	4.66344	4.76843	5.17708	5.22302	5.33873	5.22481	5.86875	5.46749	5.22824	4.9785	5.64004	4.86465	4.65158
ARGLU1	6.3103	6.6536	7.90665	7.61126	7.82047	7.79209	7.63527	6.58826	6.68186	7.62119	7.78873	7.50276	6.93156	8.43192	7.76143	7.65526	8.45574	8.01523	8.49467	7.66776	7.87579	7.59257	7.64066	7.01228	8.70654	8.4498	7.25237	7.67994	7.08736	7.51071	7.13874	7.10308	7.1069	7.0725	7.90178	8.30474	8.81852	8.10857	7.45593	7.20456	6.369	7.84708	7.5743	7.86768	6.60622	8.43196	8.10429	8.64926	7.48718
ARHGAP1	8.09127	7.79506	8.187	7.85862	7.8438	7.61704	7.69861	8.43013	8.24677	8.19844	8.26598	7.92983	7.58039	7.11543	6.8588	7.16746	8.16408	7.94588	8.00461	8.06578	7.69664	8.55604	8.6604	7.54915	7.95975	7.82668	7.50979	8.35615	8.59112	8.14698	7.92768	8.05107	7.768	7.72912	7.42738	8.09047	8.44872	7.8805	7.55751	8.1475	7.886	7.68194	8.61292	8.23108	8.78469	8.45773	8.6678	8.48071	8.96413
ARHGAP10	6.89675	7.03404	6.97772	6.75664	7.16013	6.73378	7.18762	7.33314	7.37886	7.28085	7.30852	7.01522	7.11969	7.27915	7.12884	7.12996	7.72968	8.13852	7.69238	7.52213	7.70457	7.69598	7.51093	7.24894	8.30435	7.52245	6.75458	7.41827	7.78093	7.01441	7.3794	7.44381	7.40282	7.73073	7.3794	7.58434	7.39696	6.72749	7.19202	7.3794	7.25292	7.70822	7.93148	8.66113	7.64147	8.13921	7.99171	7.99893	8.15726
ARHGAP11A	4.38757	4.08312	4.22091	4.83912	4.09062	4.15522	5.87462	4.81208	4.18777	4.43673	4.50559	4.54838	5.14341	5.51559	4.41447	5.34893	5.83989	3.88152	4.54838	4.6624	4.25696	4.7605	4.30974	4.31145	3.86264	4.28926	4.44374	4.66523	4.83764	4.55425	4.56665	4.83929	4.6187	4.60135	4.43528	4.42537	4.49477	4.51707	4.6534	4.91861	5.36028	5.56469	3.79546	2.59465	4.22441	3.25394	3.27007	4.43288	4.077
ARHGAP12	6.91554	7.10457	7.25321	7.09361	7.7086	7.30782	7.09519	6.87222	6.69283	6.48455	6.71416	7.16271	6.83602	7.03377	7.4105	7.54594	6.85556	7.26798	6.75582	6.80756	7.28987	6.05898	6.55115	7.86916	7.00641	7.36715	7.82474	6.46939	6.38352	7.12308	7.21491	6.51358	6.98377	7.06293	7.98747	6.76847	6.92678	6.86029	6.94419	6.89195	6.36279	7.62929	7.27708	7.54231	6.77224	7.27088	7.03738	7.00799	7.2991
ARHGAP17	7.79901	7.25282	7.98311	8.04255	7.69232	7.10861	7.74958	7.79873	7.01929	7.70724	7.43084	7.58568	7.51605	6.01865	7.91766	7.77747	7.55772	7.03264	6.84206	7.53611	7.3723	7.21829	6.79589	6.82714	6.47543	7.35081	7.85028	7.78477	7.87586	7.62387	6.85359	7.30623	7.30623	7.28241	7.46664	8.34809	7.13153	7.25541	7.85575	6.98859	7.23682	8.07935	7.70216	7.49358	7.6231	7.90318	8.2412	8.15872	7.30165
ARHGAP22	6.50962	6.23913	6.32178	6.38328	5.58255	5.70416	5.39413	5.99674	6.34433	6.41077	6.3928	5.87206	5.84237	6.44392	6.21495	6.22429	5.70094	5.6475	5.74339	5.95978	5.54855	5.74441	6.31376	6.16848	6.20674	5.90613	5.69329	5.82055	5.92312	6.01285	5.47476	5.71572	5.78224	6.04241	6.4785	6.25898	5.9855	6.31515	6.27819	5.78445	5.85834	5.52443	5.40276	5.2674	6.34639	5.38183	6.02545	6.10353	5.78522
ARHGAP24	6.96905	7.11764	6.62902	6.74735	7.34242	7.31348	6.19034	6.68855	6.68326	6.72078	6.71968	7.42788	7.37065	6.1839	6.44012	6.82662	6.56545	6.53646	7.32521	7.39155	7.6822	5.67182	6.01081	6.68076	6.21326	6.05295	7.16654	6.23892	6.70633	6.52492	7.43127	6.4122	6.49636	6.52415	6.52185	6.25597	6.9018	6.74595	6.36907	8.06329	6.37916	7.35916	7.40897	6.60042	7.0386	6.64285	6.90029	7.41266	7.69103
ARHGAP25	6.86767	6.57694	6.79529	7.19764	6.89826	7.38149	6.45595	7.10253	6.78228	6.99456	6.79624	6.84366	7.16953	6.93156	7.30893	7.44647	6.86139	6.59273	5.52762	5.73294	5.81748	5.61019	5.98294	5.89944	5.29559	5.49356	6.67527	6.13617	5.8468	6.48647	7.18023	7.17067	6.92286	6.8687	6.46226	6.05072	5.71626	6.06664	6.10614	6.7483	6.58436	6.65405	5.06516	3.47727	5.69185	5.10908	5.99942	5.95703	4.57229
ARHGAP26	6.76581	6.83655	7.10479	6.79691	6.64279	6.39943	6.57746	6.68759	6.58038	6.34589	6.38039	6.34838	6.40625	6.36246	7.09876	7.41869	6.95044	6.66127	6.88671	6.3262	6.25512	6.50938	6.43101	6.16987	6.97479	7.12834	6.57558	6.84466	6.86148	6.667	7.04596	6.63527	6.52125	6.89689	6.57845	6.49099	6.23196	7.17511	6.75482	6.39137	6.86176	6.54789	5.82983	5.96675	6.49224	6.51925	6.66261	6.60259	6.1285
ARHGAP28	4.21773	4.00141	4.29156	4.55731	4.62348	4.51087	4.39078	3.89861	3.62356	3.65593	3.56186	4.3079	4.30755	3.41873	3.64279	3.74615	3.21889	3.82031	3.33772	3.9361	3.96503	4.16434	3.95851	3.90651	3.599	2.94962	4.41295	3.79731	3.67527	3.78262	3.81673	4.35462	3.85243	3.87385	3.7723	3.92066	4.24038	3.71915	3.8437	3.90955	4.41718	3.1052	2.71974	3.31377	3.5083	3.4223	3.18296	3.92158	4.07957
ARHGAP29	6.59142	6.67809	7.1727	7.05664	7.0197	6.60073	6.71984	6.57451	6.2843	6.49426	6.37674	6.56416	6.45174	6.62397	6.82658	6.66389	6.28001	6.25406	6.12399	6.22815	6.50362	6.37593	5.8847	6.5833	6.18636	6.97218	7.2252	6.53047	6.12986	6.56183	6.28615	6.44671	6.33223	6.25306	6.4285	6.23374	7.83459	6.68137	6.46397	6.55217	7.00702	6.60986	6.50573	6.52529	6.46978	7.04226	6.26095	6.53706	7.06766
ARHGAP32	5.85828	5.10969	5.06065	5.22118	4.72334	5.09828	5.81969	5.26932	5.20746	5.30223	4.82389	4.94867	5.03051	5.35614	5.39334	5.41528	5.10068	5.27196	5.00936	4.91482	4.8648	5.46453	5.44227	5.09796	5.66586	5.13189	4.8399	5.21861	5.40389	5.20902	4.97405	5.09606	5.0368	5.02221	4.97726	4.97025	5.78609	5.29892	5.95802	5.00119	4.53175	5.95677	5.87221	5.93235	5.06747	5.95231	5.61786	5.71316	5.39579
ARHGAP33	5.75902	5.22558	5.44889	5.7116	4.81741	5.10613	5.76	5.56243	5.62389	5.76439	5.70747	5.3191	5.34664	6.16258	5.47949	5.40353	5.7276	5.90126	4.91663	5.64126	4.96486	5.81255	6.14076	5.0021	5.54449	5.81562	4.38429	5.87331	5.55226	5.5696	5.46355	5.59238	5.49105	5.92232	5.2703	5.39835	5.45805	5.28052	5.58688	5.43998	5.58011	5.07668	5.92458	5.82373	5.51853	5.04837	5.97537	5.8288	5.10295
ARHGAP35	6.71092	6.74012	6.93481	7.1842	6.76622	6.79342	6.90826	7.03083	6.87579	7.09537	7.10946	6.81469	6.9186	7.27881	6.76561	6.71499	6.82853	6.80789	7.42478	6.93073	7.14812	7.27353	6.95761	6.85369	7.14804	6.91777	6.65271	7.32748	7.52012	6.76152	6.84062	7.0416	7.06569	7.01248	7.08043	6.78417	7.32707	6.76188	7.05059	7.10344	6.87339	7.48658	7.44234	7.41016	7.29708	7.49645	7.34905	7.28389	7.32981
ARHGAP4	6.7876	6.47882	6.51438	7.05162	6.91733	6.56271	6.82153	6.87259	6.55916	6.96031	6.81802	6.9121	7.06196	6.66317	6.84365	7.34235	6.64105	6.17018	6.08511	5.71576	5.62632	7.25829	6.03498	5.84047	5.65904	5.8115	6.01394	5.9914	6.72924	7.73369	6.20809	6.73041	6.39598	6.53424	6.55315	6.96439	6.39598	6.07219	5.95165	6.07219	6.56547	5.76092	5.69722	5.0214	6.41028	5.84115	6.53755	6.47111	5.43451
ARHGAP44	4.80408	5.10961	5.09699	5.16674	5.39588	5.52763	6.00007	5.34869	5.22607	5.21713	5.60393	5.27387	5.59399	4.67148	5.1766	5.28286	5.93678	5.32947	5.04079	5.39411	5.88933	4.84157	5.23028	5.46127	4.71566	5.24484	4.98802	4.75256	4.96231	5.00407	5.05747	5.11598	5.26871	5.17823	5.55886	5.0289	6.41605	5.05713	5.0289	5.05407	4.87244	5.55099	6.06296	5.64402	5.98298	6.54444	6.13615	5.8484	5.80686
ARHGAP5	6.4138	6.82461	6.83745	6.27082	6.99728	6.624	6.29157	6.69731	6.45945	6.37559	6.41334	6.65201	6.33927	6.36701	6.3882	6.42617	6.6461	6.97566	7.5338	7.06495	7.41733	6.15645	6.44492	7.41048	7.02083	7.28554	7.27821	7.40283	6.72084	6.56102	6.3487	6.34833	6.49662	6.5945	7.29917	7.11445	6.95585	6.87527	6.98823	6.71336	6.48519	7.55424	7.38449	7.71714	6.6803	7.28426	6.46644	6.88421	7.50598
ARHGAP6	5.29205	5.6376	5.62211	5.36718	5.60287	5.52406	5.6038	5.56427	5.52618	5.07901	5.34541	5.5391	5.3654	5.48382	5.48403	5.5125	5.48552	5.73118	6.05505	5.68384	5.80903	5.65086	4.89004	5.54823	6.03802	5.3015	6.04846	6.0378	5.97384	5.19829	5.43019	5.36574	5.32661	5.88422	5.68281	5.84452	5.45379	5.80423	6.02405	5.32776	5.44431	5.70445	5.21836	5.80785	5.73709	5.92988	5.61407	6.25537	5.84337
ARHGDIA	7.62829	7.33076	7.88582	7.84877	7.69651	7.2769	7.10686	7.95975	7.53762	7.7276	7.60309	7.69744	7.72438	6.71047	7.72192	7.07653	7.78974	7.42102	7.52333	7.67595	7.18366	8.28338	8.13067	7.44874	6.83546	7.42163	7.11227	7.40209	8.36154	7.66091	7.56595	8.42193	7.8304	8.02824	7.15072	7.40695	7.48347	7.06966	7.098	7.36443	7.75229	7.31202	7.52463	7.19602	7.94981	7.47017	7.78139	7.76211	7.55835
ARHGDIB	10.6493	10.1181	10.5738	10.1241	10.2324	10.0714	8.54165	10.1072	9.81441	10.0982	9.99105	9.96753	9.73655	9.58955	10.2557	10.2068	9.25933	9.21063	8.65509	9.0196	8.91411	8.29467	9.41667	9.77046	8.80731	9.31335	9.87025	8.16536	8.36058	9.42378	9.70979	10.7846	10.4822	9.84156	8.87909	9.24343	9.26226	9.3248	9.09102	9.09527	9.95186	9.76079	7.26251	6.90543	9.83756	8.52705	9.15824	9.20781	8.88392
ARHGDIG	4.9294	4.23869	4.38308	4.31815	4.6674	4.68641	5.10841	4.92428	4.90633	4.67011	4.81781	4.6122	5.53163	4.87045	4.01533	3.98993	5.42647	4.35471	4.36815	4.92829	4.87852	6.43795	4.5528	3.90935	5.11283	4.35667	4.53389	4.93829	4.57324	4.21009	4.75932	4.85086	4.81713	4.79545	4.75932	4.75932	4.75932	4.73764	4.78822	4.76414	4.44333	4.79845	5.22547	5.10817	4.79863	4.58716	4.62919	4.85099	4.13161
ARHGEF10	5.43328	5.92794	5.89272	6.17229	6.31966	6.13893	6.81677	5.33174	5.47872	6.18767	6.50837	6.18261	6.1043	6.00548	6.46046	6.37728	6.84449	6.66337	5.92478	6.06808	6.333	6.02135	5.9316	5.89442	6.82655	7.20411	6.11416	5.55426	5.58849	5.88497	5.82956	5.68699	5.73787	5.7566	6.38071	6.54261	7.42583	6.33358	6.16912	5.90075	5.55213	7.04215	6.5995	6.97078	5.99105	6.85669	6.92511	6.73063	6.41315
ARHGEF10L	5.67106	6.20713	6.54463	6.50258	6.3235	6.55783	6.50205	6.32548	6.36206	7.25958	7.21365	6.60545	6.86218	6.41729	6.26409	6.15084	6.99649	7.22997	6.81715	6.20401	6.55502	6.83847	6.78895	6.58563	7.16211	7.76375	5.27861	6.46455	6.93624	6.3541	6.75821	6.08767	6.23981	6.49729	7.26008	7.34063	6.80571	6.74582	6.56338	5.86668	6.53613	6.59016	7.59842	7.2746	6.89002	7.07501	7.42443	7.37064	6.66434
ARHGEF11	6.55454	5.98618	6.76339	6.69474	6.33994	6.48617	6.87637	6.48112	6.48563	6.43956	6.64438	6.16967	6.61884	6.15877	6.73848	6.08052	6.68772	6.27799	5.82255	6.23104	5.88297	6.3534	6.60014	5.9437	6.62689	5.94936	5.78106	6.51402	6.47746	6.97333	6.59949	6.39474	6.62537	6.30962	6.14513	6.15433	6.39992	6.22392	6.05483	6.17964	6.40351	6.39182	6.43633	6.08378	6.45217	6.39296	6.64745	6.6696	6.20453
ARHGEF12	6.99596	6.69909	6.82919	6.85806	6.34553	6.68211	7.02789	6.76307	7.02354	6.89649	6.65271	6.49374	6.80103	7.28231	6.79275	6.91921	6.84145	6.84608	6.79984	6.93089	6.92048	6.91532	6.73013	6.68957	7.15306	7.00121	7.01536	6.91984	6.95179	6.64966	6.79329	7.03202	6.749	6.75339	6.75014	6.75779	7.17825	6.86233	6.74509	7.15056	6.93887	7.40348	7.62327	7.59884	7.2504	7.47709	7.29397	7.341	7.62114
ARHGEF15	6.49886	6.33817	6.53378	6.83805	5.85418	6.16441	6.12668	6.13257	6.37212	6.236	6.29989	6.05858	5.65116	6.46853	5.97661	5.5786	5.89719	5.67296	5.37747	5.86991	5.51192	5.15408	5.76027	5.61336	5.92267	5.24048	6.24061	5.78253	5.6751	6.12052	5.7646	5.82767	5.91555	5.79146	5.69511	5.70445	7.31268	5.83964	5.71701	5.86212	6.7181	5.44421	5.64182	5.81907	5.90543	5.88372	5.56921	5.50548	6.23348
ARHGEF16	5.37656	5.11538	4.67596	5.16013	4.57351	4.79411	6.07421	5.30442	5.83129	5.33569	5.46705	5.053	4.73382	6.08441	5.07037	5.20377	5.2407	5.15447	4.2948	4.97442	4.77498	6.30465	5.22326	4.6598	4.78979	5.30499	5.41927	4.77823	5.3798	5.15885	5.36742	5.31765	5.32239	5.38164	5.13752	5.12804	5.0996	4.71328	5.17544	5.10671	5.0699	4.64091	5.64143	5.13007	5.35299	4.88164	5.22169	4.94203	4.66477
ARHGEF17	6.92158	6.75443	7.2265	7.57438	6.7097	6.74871	7.66365	7.55379	7.24148	8.15864	8.21774	7.35357	7.29831	7.1025	6.43098	6.46509	7.95052	7.46141	7.80672	7.7582	7.55673	8.11598	8.18949	6.81324	7.07311	8.06545	6.28194	7.88892	8.38767	7.30468	7.12292	6.89767	7.2361	7.19707	7.1547	7.29408	9.32798	7.24279	7.12459	7.5132	7.12838	7.46159	8.83016	8.54428	8.43105	8.64235	8.5344	8.27964	8.58436
ARHGEF18	5.85306	6.46876	6.67562	6.89078	6.71828	6.89664	6.81813	7.33501	7.02869	7.29284	7.18326	6.83152	7.02022	5.7	6.15828	5.84454	6.09794	6.58049	8.03995	6.53958	6.56021	6.87935	6.43328	6.74615	7.03504	6.13122	6.41184	7.19184	7.68835	6.74952	7.3055	7.57025	6.9878	6.96411	6.25904	6.10158	6.44575	6.04584	6.24371	7.3041	7.22687	6.93725	6.51863	6.3425	6.90334	6.72274	6.87464	6.9555	6.44654
ARHGEF2	7.57042	7.13006	7.35442	7.39505	7.40376	7.12091	7.33177	7.29528	7.24232	7.71559	7.69479	7.42729	7.55235	6.91181	6.87954	6.70581	7.93621	7.20349	7.21164	7.71865	7.42991	7.76024	7.80469	7.36422	7.00281	7.08245	7.01023	7.23162	7.33774	7.61464	7.46034	7.48973	7.39422	7.2409	7.50492	7.61513	7.13363	7.12041	6.99795	7.12726	7.3358	7.13955	8.12013	7.4416	7.58172	7.23135	7.49102	7.45484	7.50206
ARHGEF26	5.34055	5.57156	4.93543	4.98785	4.50477	4.47842	4.57851	5.80993	5.699	5.14211	5.55977	4.75338	4.61786	5.18717	5.18982	5.21871	5.34969	5.45752	6.77966	6.34797	6.69545	5.49184	5.72731	4.64166	5.3183	6.81269	5.16062	6.46476	5.6424	5.22878	4.99091	5.1393	5.07087	5.10771	5.11248	4.94654	7.48571	6.13892	5.37416	5.30473	5.98151	6.42264	6.88617	7.22807	6.59536	6.72904	6.9984	7.01268	7.30766
ARHGEF28	5.47061	5.81272	6.31029	5.21053	6.52599	6.44321	5.84515	5.90861	6.05646	5.77846	6.09884	6.2767	5.93932	5.69655	5.78907	5.58202	6.41548	7.17482	6.81581	5.61826	5.93903	5.55045	6.40921	5.83939	6.29615	6.99822	5.93265	5.8245	6.00131	5.89669	5.77023	5.96098	5.93894	5.78544	5.71198	6.05806	7.25241	6.29105	5.72746	6.21942	5.96725	6.72645	7.15453	7.18888	6.61621	7.22446	6.63733	6.23853	7.00516
ARHGEF3	7.10567	7.34754	7.6507	7.69819	7.59293	7.4703	6.97024	7.00704	6.97479	6.93364	7.02666	7.1435	7.02085	6.43528	7.11432	7.1238	5.97847	6.23632	6.65796	6.49572	6.64199	5.29508	5.50039	7.30407	6.80957	6.55203	8.02778	6.84635	6.14977	6.03743	6.70445	6.6225	6.57104	7.40577	6.53864	6.80545	7.4477	7.44579	6.97316	6.80545	7.43599	6.61622	4.99534	3.81835	6.36724	5.79212	6.40815	6.1878	6.03756
ARHGEF38	2.94344	4.50258	3.41689	2.92535	2.76763	3.44022	2.87701	2.46214	4.17327	4.14931	4.03309	3.00743	2.90021	3.49988	3.05867	2.32473	3.23929	3.79586	2.95206	3.88636	3.28796	3.07274	3.74403	3.20435	4.08828	2.63219	3.00836	2.76105	3.27508	3.26136	3.27638	3.44917	3.33147	3.32897	3.24633	3.22379	3.20877	3.18623	3.27638	3.44917	3.35978	2.63843	2.97799	2.86437	2.58824	2.57918	3.15718	3.12042	3.4997
ARHGEF4	5.20169	4.64556	4.06431	4.67151	4.18074	4.42393	5.04991	4.61655	4.63194	5.14734	4.57282	4.43463	4.82662	4.28503	4.35411	4.36748	4.46055	5.46154	4.48691	4.40067	4.63194	5.58749	5.1489	4.33387	4.63194	4.69224	3.64985	4.44095	5.20116	4.58309	4.59739	4.69511	4.61884	4.64982	4.57832	4.58309	4.58547	4.5235	5.11698	4.53304	4.74039	4.40099	4.80961	5.76578	5.04103	4.92883	5.34616	4.6405	4.43878
ARHGEF40	5.59982	5.80231	6.08324	6.02815	5.97395	6.07058	5.84322	5.94396	5.73881	5.86224	6.0678	5.80942	5.4503	5.90491	6.20134	6.10386	5.89115	6.07011	6.3964	5.84772	5.7308	5.28457	5.63248	5.85294	6.85737	5.85913	6.23347	5.86536	6.32151	5.75455	5.79379	5.76482	5.88748	5.70486	6.57395	6.7078	5.80956	5.76683	5.93185	5.66837	5.62003	5.97995	6.15286	6.00758	6.17715	6.00782	6.3448	6.11893	6.25932
ARHGEF6	7.51843	7.84125	7.40632	8.01816	8.41095	8.15692	8.442	8.05612	7.93545	7.5865	7.08841	7.97168	8.38487	7.98106	8.02502	8.13719	7.38783	7.93746	8.44162	7.93746	8.17749	7.00993	5.73114	7.50732	7.49709	8.03377	8.28209	8.12913	8.5293	7.4007	7.89976	8.21871	8.30126	8.41383	7.275	7.10989	8.44948	7.63522	7.59582	8.0067	7.15656	8.561	8.8429	9.54216	8.46012	8.83588	7.8329	7.5337	9.27106
ARHGEF7	6.67371	6.86641	7.30626	6.96079	6.66205	6.62453	6.64485	6.44358	6.56001	7.07425	7.04474	6.51528	6.36204	6.89239	6.76911	7.03133	6.29763	6.58966	7.13086	6.85792	7.23893	6.61634	7.09203	6.44835	7.37605	8.07105	6.70793	6.58139	6.86951	7.95351	7.44133	6.69033	6.60889	6.62715	6.83013	6.56888	6.81187	6.71208	6.53445	6.46503	6.51405	7.49859	7.30115	7.20127	6.80417	7.79013	7.63246	7.63169	7.26609
ARHGEF9	6.38373	6.73806	6.5877	6.48392	7.11056	6.96528	6.5761	6.92824	6.78735	7.46294	7.44114	7.13357	7.30442	5.75644	5.6077	5.65014	7.81148	8.00292	7.83244	8.07746	8.14807	7.68935	7.60473	7.23689	7.12152	6.87316	6.73217	7.07506	7.63564	7.09517	7.15377	7.16201	6.6593	6.78475	6.74263	6.68952	8.36615	7.03931	6.51096	7.48983	6.41333	8.28393	8.76582	8.55526	7.60943	7.68233	8.11692	7.99245	8.64678
ARID1A	6.95529	6.812	7.25595	7.33531	6.74678	6.75661	6.75038	7.26056	6.99088	7.28668	7.21193	6.83648	7.03611	5.85199	6.99866	6.79199	6.9723	7.01783	6.46545	7.00792	6.77627	6.73405	6.57961	6.45253	7.08329	7.03254	6.38185	7.24091	6.76696	7.22347	6.70116	6.79537	6.83195	6.77459	6.41908	6.70726	6.52161	7.41466	7.36118	6.7829	6.91272	7.23505	7.25642	7.01089	7.03573	7.19057	7.31423	7.32484	6.91193
ARID3A	5.7815	5.81159	5.34112	6.29475	6.20848	5.26788	6.27829	6.22502	6.24484	5.73015	5.62611	6.10221	5.94083	5.03754	6.88275	6.70695	6.28254	5.63773	5.43045	5.51807	4.95011	6.27493	5.237	5.39977	5.28613	5.51216	5.87296	5.39958	6.19869	6.31524	6.07549	5.74042	6.16894	6.20103	6.10664	5.30152	5.51295	5.21941	5.30624	6.0047	6.40816	5.56867	5.35739	5.6322	5.60306	5.0716	5.74752	5.45785	5.07815
ARID3B	6.2312	5.79033	5.19232	6.19676	5.19176	5.98706	6.21428	5.77054	6.36674	5.77054	6.01006	5.49747	5.73841	5.80025	5.77054	5.95867	5.87047	5.85572	5.4716	5.54437	5.59576	5.63502	5.17121	5.67795	5.95469	5.78627	4.81553	5.98217	5.8461	6.36096	5.71618	5.69311	6.06225	5.73196	5.53404	5.4794	6.29903	5.30575	5.53404	5.44418	5.67165	6.14689	5.57454	5.31561	5.40388	5.58619	5.96336	5.8893	5.96717
ARID4A	6.50088	6.72831	6.85514	6.52344	7.07703	6.80968	6.33511	6.59714	6.58147	6.35136	6.0965	6.80067	6.63919	6.4068	6.56727	6.77398	6.57212	6.79172	7.05413	6.4692	6.83913	5.91385	5.90556	7.22989	6.78761	7.01936	6.87789	6.98512	6.5864	6.30744	6.71056	6.31098	6.45409	6.98615	6.6808	6.56461	6.33578	7.16965	6.68718	6.91318	6.50558	7.57777	6.85128	7.17105	6.31165	6.85152	6.25165	6.81167	7.10838
ARID4B	6.80751	6.69733	6.70768	6.65264	6.89511	6.43852	7.21368	6.47821	6.52712	6.84316	6.80147	6.78422	6.74299	6.54883	7.00659	7.05287	6.88242	6.93288	6.21654	7.07002	6.71103	6.32769	5.64757	6.50959	6.97782	6.94443	6.8964	7.3011	6.88478	6.67968	6.37933	6.4108	6.39641	6.5938	7.00477	7.01826	6.59245	7.44856	7.19002	6.46386	6.38293	7.89078	7.31823	7.49856	6.44106	7.33517	6.79845	7.03388	7.40801
ARID5A	6.89153	6.43302	5.96562	6.27558	6.13442	5.72036	6.4325	6.51814	6.27703	6.41604	6.35732	6.63093	6.75122	6.06443	6.31431	6.13611	6.52577	6.18191	6.04701	7.42684	6.85124	6.95425	6.69364	5.38152	7.03903	6.04766	6.0014	6.51974	6.46295	6.85555	6.48888	6.44541	6.90092	6.57771	6.08062	6.00313	6.42273	6.0088	6.33011	6.14867	5.72287	7.04429	7.22211	7.40877	6.33051	6.18862	6.86951	7.10851	6.40977
ARID5B	8.27547	8.32525	8.11481	7.78677	7.03342	7.26378	7.28404	7.30784	7.18931	7.72057	7.53279	7.27076	7.29526	7.03374	7.31602	8.10895	6.87346	7.00779	6.70826	8.54146	8.78245	8.32164	7.59838	6.85567	8.63614	6.94737	8.50465	8.03926	6.82319	7.66586	7.93552	8.59604	7.50073	7.56826	7.21534	7.15567	7.64273	7.62423	7.50535	7.31802	7.36983	9.36239	8.87831	8.48148	6.78898	7.85877	7.6423	9.40998	8.26755
ARIH1	7.08515	7.87707	7.56705	7.48367	7.66169	7.4512	7.36265	7.46436	7.34733	6.69979	6.95034	7.45776	7.31512	6.9484	6.73238	7.41639	7.76555	7.61797	7.95101	7.85019	8.62053	6.87552	7.17418	7.4345	7.81351	7.47509	7.87298	8.47491	7.45234	7.62604	7.58776	7.49306	7.45675	7.60552	7.64972	7.18841	7.21762	7.84387	7.50726	7.22985	6.60425	8.10933	8.01067	8.03359	7.36121	7.59899	7.28055	7.42466	8.04213
ARIH2	6.23468	6.3247	6.55727	6.58162	6.4508	6.33688	6.6882	6.55098	6.41411	6.33652	6.32078	6.50546	6.53163	6.35805	6.59161	6.49156	6.61421	6.6841	6.99299	6.56193	6.71406	6.35996	6.26366	6.80452	6.45873	6.31561	6.5804	6.68827	6.90791	6.73646	6.39681	6.59029	6.67719	6.68968	6.59587	6.39229	6.31442	6.69792	6.21263	6.42073	6.43199	6.29816	6.7235	6.48049	6.4654	6.5636	6.659	6.89452	6.45247
ARL1	7.07278	7.64114	7.2661	7.2578	7.94935	7.75977	6.86693	6.99342	6.76953	6.96068	7.17747	7.94962	7.83641	7.08211	6.89583	7.23398	7.12576	7.61149	8.6459	7.92458	8.43039	7.46505	6.57568	8.96043	7.71698	7.5752	8.11519	7.48405	7.76174	6.92039	7.74065	7.27779	7.63958	7.20015	7.80436	7.84831	7.15548	7.61688	7.72454	7.76335	7.28407	7.59971	8.34341	8.41477	7.62016	7.63137	7.22434	7.4026	8.38928
ARL14	2.60155	2.79073	2.74313	3.24953	2.83988	3.08189	3.98009	3.8459	3.01536	2.86037	3.42916	3.10414	2.92807	2.60482	2.93724	2.25982	3.02048	2.5459	2.67267	2.77423	3.34687	3.17488	3.43594	3.00202	2.61948	2.86012	3.08692	3.24236	2.7179	2.8825	2.96446	3.51885	3.09462	3.1139	2.89938	2.8584	2.88732	2.84876	3.06569	2.83671	3.25	2.53999	2.71386	2.91922	2.54876	2.75901	2.7841	2.7667	2.36529
ARL15	6.29173	6.75107	6.84048	6.81467	6.50243	6.54193	6.13409	6.11498	6.24051	6.0567	6.06711	6.21333	6.22417	5.8952	6.10839	5.9686	5.60852	5.96032	5.95051	6.0961	6.15942	4.65657	4.9564	6.34994	5.98387	5.61478	7.10457	5.53654	5.77291	6.20622	5.45383	6.03751	6.54993	5.95473	5.91386	5.82583	6.16954	6.17164	6.11086	6.56879	7.07258	6.11336	4.92362	4.78246	5.13661	5.54553	5.39047	6.31764	5.99119
ARL2BP	8.05722	7.71496	7.71826	7.83724	7.8224	7.64925	7.8616	7.50969	7.1519	7.79831	7.67801	7.85119	7.81747	6.88483	7.47867	7.74715	7.90817	7.68881	7.37557	7.75179	7.99153	7.94035	8.21936	8.19938	7.02927	7.13676	8.29281	7.61385	7.86937	7.49805	7.55012	8.06141	7.56347	7.5648	7.48871	7.49805	7.53944	8.49661	7.84515	7.57415	7.68866	7.52127	7.87483	7.19684	7.88598	7.38745	7.38748	7.95705	8.30726
ARL3	5.74778	5.85709	5.58375	6.02193	5.69899	5.89497	6.00384	5.91677	5.84823	5.96262	5.93811	5.92743	6.00866	6.29255	6.44954	6.57066	6.33044	6.07988	5.94289	5.72495	5.82251	6.29881	5.62078	6.02162	5.89285	6.19284	6.06444	5.82586	6.14464	5.72065	5.90529	6.12474	6.09052	5.87462	5.66874	6.13831	6.07814	5.91178	6.04451	6.29228	5.83795	5.84876	6.11911	6.42669	6.3027	6.49156	6.10506	6.2211	6.49948
ARL4A	7.32225	7.4235	7.82561	7.9172	7.62574	7.55515	7.0757	7.18361	6.96934	6.89929	6.99922	7.23907	7.14573	6.56457	7.594	7.33347	5.86235	6.02978	6.16317	6.93812	6.9486	5.62246	5.70735	6.38259	6.75436	5.98889	7.48098	6.74211	6.17258	7.59332	6.55417	6.57959	6.45399	6.44054	6.64687	7.63519	6.17888	7.14925	7.78919	6.49137	7.10352	7.09732	6.8018	6.33278	5.63022	6.71372	6.59731	7.44934	6.46477
ARL4C	8.54021	8.39343	7.5487	7.57962	7.38759	7.39793	6.8992	8.22047	8.11885	7.22429	7.15814	7.31236	7.37811	7.59326	7.90908	7.96476	6.77604	6.75797	6.48843	7.23234	7.30083	6.03986	5.96156	6.90611	6.16261	7.09502	7.92227	6.13287	6.3542	8.23756	7.08705	8.09856	6.81428	8.06642	7.24063	6.82661	6.3812	7.10872	7.11283	6.66257	7.22772	7.2571	5.72976	3.8673	6.96484	6.0092	6.87899	7.09663	6.32043
ARL4D	5.29237	5.32221	4.32105	5.01929	4.42123	4.47753	5.15602	4.91109	4.96759	5.39582	4.90142	4.92372	5.44708	4.98184	5.65942	5.6791	5.52401	5.17271	4.50788	5.13768	5.16662	5.10844	4.57767	5.35014	4.32945	4.88437	5.13726	4.96457	4.94483	4.4212	5.13754	4.985	5.35296	5.05818	4.67372	5.28906	5.15507	4.90873	5.1963	5.0757	5.32402	5.26056	5.1421	4.7816	4.95243	4.76095	5.29476	4.62622	5.23716
ARL6IP1	9.93247	9.90589	9.94631	10.1199	10.355	9.52912	9.01823	10.0592	9.22226	9.49311	9.24279	9.94389	9.73045	7.85095	9.76863	9.41242	9.39905	9.65046	9.65084	9.34851	9.71658	9.52651	6.54729	9.72826	8.91264	9.15376	9.89895	9.3861	9.71244	9.33047	9.85926	9.57264	9.90147	9.65485	9.48155	9.46155	8.44841	9.30825	9.71262	9.24382	9.5174	9.24923	8.65669	8.21767	9.26854	8.79893	7.86195	8.78438	8.55935
ARL6IP4	7.3315	7.20768	7.14071	7.6797	7.82948	7.60817	8.09916	7.8233	7.25666	7.63099	7.73447	7.84905	8.17832	8.34855	8.05742	7.85716	7.94466	7.61667	7.97672	7.66488	7.54862	8.44436	7.94386	7.78373	7.26667	7.64418	7.43315	7.74986	8.25831	7.83195	7.39507	7.93999	7.87814	8.12555	7.94312	7.94312	7.74504	7.52974	7.10382	7.75757	7.88889	7.51288	7.94641	7.89906	7.95066	7.89278	8.05772	7.7311	8.05864
ARL6IP5	10.4421	10.425	9.52718	9.51946	10.4089	10.5224	10.286	9.47903	9.41708	10.1264	9.88787	10.276	10.1499	9.70459	9.01478	9.32575	10.7592	10.9544	11.4138	10.4976	10.8626	9.89755	8.19153	11.5287	10.3184	9.63966	10.4055	9.96547	10.6096	10.0504	9.69195	10.1574	9.41537	9.73242	10.0697	11.3013	9.51752	11.2001	10.5313	9.65436	9.79768	10.8338	10.3678	10.7814	10.175	9.98666	8.74284	9.21374	10.3598
ARL8B	8.49272	8.12715	8.45931	7.9951	8.58342	7.77993	7.1253	8.47422	7.29552	7.82195	7.65358	8.66059	8.33415	6.14714	8.08893	8.39925	8.4101	8.13159	8.71934	8.02702	8.74133	8.95333	7.88736	9.767	6.94574	8.45582	8.57891	8.70515	8.6899	8.42908	8.3099	8.58088	8.63935	8.57076	8.14012	7.96921	7.02809	8.08727	8.3099	8.01643	7.66083	8.39473	7.71968	7.79248	8.47562	6.846	7.3282	7.76462	8.29667
ARMC1	7.04155	7.37778	6.98407	6.43251	7.81394	7.38101	6.72266	7.10778	6.88753	6.23755	6.74434	7.46264	7.21932	6.55955	6.64557	7.03842	6.89477	7.29767	8.12856	7.43018	7.7405	6.91811	6.44294	7.9156	7.72482	7.2885	7.70777	7.47587	7.31838	6.91555	6.98675	7.31704	6.70063	7.03949	7.21683	8.00466	6.76392	7.77919	7.52537	6.54965	7.04874	7.25778	7.53091	7.34147	7.13015	7.20206	6.88129	7.17416	7.48334
ARMC6	6.40363	5.86077	5.59306	6.36119	5.6546	5.09144	6.35431	5.96257	6.24579	6.15015	6.53041	5.61064	5.61662	6.90181	6.53211	6.57327	6.96133	5.75507	5.1586	5.90073	5.68051	6.56692	7.01369	5.51127	4.81574	6.17065	5.18543	6.26156	6.14899	5.60451	6.01062	6.20857	6.79017	6.3657	5.53717	6.01266	5.72491	5.59635	5.74328	6.631	6.57403	4.84317	6.23088	5.45819	6.67151	5.83739	5.84095	6.37108	5.28086
ARMC7	5.47781	5.23223	6.08005	6.02357	5.19228	5.08773	5.2613	5.82393	5.75752	5.93667	6.11731	5.38938	5.57289	5.56533	5.5595	5.21106	5.9096	5.71406	5.17286	5.57023	5.11222	5.67389	6.16261	5.02493	4.90659	5.52123	5.45375	5.09424	5.97264	5.41878	5.60455	6.15831	5.73338	6.14692	5.20169	5.46789	5.37465	5.01805	5.31628	5.43301	5.54354	5.0209	5.48769	5.28066	6.24992	5.76158	5.8712	5.34571	5.48155
ARMC8	6.02159	6.40374	6.61592	6.28129	6.43699	6.11246	6.53614	6.66522	6.2476	6.18535	6.37244	6.35619	6.31947	5.81582	6.49561	6.42477	6.7894	6.85064	7.60367	6.75893	7.17308	5.73063	5.82722	6.51407	6.57222	7.04618	6.6783	6.99554	6.78294	6.51694	6.22344	6.11423	6.18089	6.65163	6.90259	6.73968	5.99751	7.18699	6.93148	6.1413	6.50181	7.11781	6.55123	6.73319	6.27808	6.75718	6.25868	6.68396	6.95481
ARMC9	5.924	5.98722	5.87113	6.1824	5.92197	5.88694	6.61241	6.28063	6.14155	6.22836	6.17978	5.89163	6.11772	5.94717	5.9773	6.00062	6.16213	5.96894	6.12145	5.915	5.97658	6.27362	5.98015	7.18732	5.3552	5.732	5.71868	6.18382	5.78195	6.37035	6.1911	6.58336	5.78074	6.03308	6.08981	5.85975	5.93075	6.18205	5.87019	5.7059	6.01195	6.03503	6.40312	5.63559	6.58098	6.63925	6.3796	6.50542	6.74253
ARMCX1	6.94746	7.1415	7.13425	6.8199	8.53018	8.23009	6.74872	7.16417	7.29631	6.81579	6.68132	7.94093	7.72491	6.78892	6.94952	6.66428	7.06563	7.85788	8.48374	7.80846	8.0371	7.18991	5.48575	8.64109	7.52425	7.9515	7.69529	7.81015	7.45453	6.83814	7.72977	7.43728	7.27924	7.38538	7.48681	7.55286	7.6189	7.27924	7.67551	7.0009	6.55207	8.17651	8.89913	8.74406	7.3004	7.81817	7.03542	7.5004	7.76594
ARMCX2	6.69955	6.76707	7.08297	7.28043	7.39799	7.44849	6.71424	7.05014	6.88716	7.00225	6.85325	7.90415	7.73775	7.05862	5.79778	5.81082	6.88129	6.94068	7.26804	7.10358	7.19758	6.97966	6.47844	7.64808	6.86196	7.00041	6.96617	7.29292	7.02286	7.0825	6.94196	7.07659	6.32947	6.47593	7.33105	6.5499	7.37987	7.69647	7.155	6.84283	6.55129	6.79015	7.53111	7.63559	7.11174	7.54223	7.25809	7.02571	7.28691
ARMCX3	7.46265	7.57746	7.53964	7.1774	8.27893	7.75278	6.75489	7.35449	6.77555	6.99951	7.1975	7.71209	7.32091	6.48823	6.92519	7.46306	7.40495	7.75208	7.82227	8.14477	8.43048	6.94373	6.69924	8.30708	7.82473	7.83	8.26143	7.67752	7.24103	7.70839	7.33993	7.282	7.06738	7.18419	8.16801	7.28675	7.32094	7.9496	7.91826	7.07783	7.26014	7.8233	8.05668	8.17608	7.50063	7.5484	6.53788	7.35794	8.07567
ARMCX4	4.74148	4.71092	4.66816	4.49242	4.74296	4.66857	4.60374	4.21092	4.74522	4.21386	4.53451	4.40731	4.2727	4.77271	4.88657	5.12334	4.55449	4.67833	5.49617	4.74524	5.02527	4.48109	5.4557	4.74401	5.908	5.08316	4.92142	4.73704	4.5965	4.39015	4.64112	4.64214	4.71986	4.55963	4.60414	4.40077	5.56759	5.05471	5.34607	4.53738	4.18613	5.27393	5.47539	5.7486	4.93105	5.93728	5.68203	5.52575	5.45238
ARMCX6	7.49884	7.1619	7.19879	7.32652	7.43391	7.61495	7.19239	7.08122	7.31795	7.27006	7.19711	7.63621	7.96789	7.40263	6.94567	6.82152	6.66274	7.0695	6.9558	7.20516	7.05854	7.41347	6.39155	7.75045	6.82546	7.2379	7.00842	6.76941	7.15283	7.16489	7.32869	7.43276	7.43179	7.56284	6.8209	6.84017	7.19572	6.86908	7.11382	7.32098	6.97372	7.33009	7.482	7.39136	7.27043	7.48238	7.06514	7.02674	7.74849
ARNT	7.28834	7.43904	7.45838	7.28395	7.57066	7.37098	7.15492	7.47694	7.38493	6.75039	7.00686	7.41529	7.3008	7.01005	7.3865	7.42815	7.62906	7.466	7.28793	7.60351	7.58962	6.8469	7.48711	7.43749	7.63137	7.46867	7.6466	7.77554	7.22394	7.20394	7.88256	7.47746	7.38967	7.39404	7.59406	7.16914	7.37284	7.16384	7.03111	7.40626	7.17753	7.63624	7.89163	7.68299	7.35656	7.80432	7.63131	7.39282	7.35481
ARNT2	4.77936	4.95608	4.97592	5.18524	5.03077	4.92561	4.43641	5.2837	5.72295	4.95638	5.9542	4.73143	5.74904	5.04181	5.29505	5.19097	5.12603	4.48369	6.17045	4.81747	5.09711	5.26341	5.86699	5.29505	4.82156	5.203	4.48965	5.7608	5.79318	4.98934	4.94249	4.77848	4.71288	5.01746	5.06276	5.89372	6.09677	5.37202	5.14866	5.06276	5.38661	5.48216	5.62714	6.0699	5.08156	5.98706	5.3106	5.3859	5.18213
ARNTL	5.65827	5.93003	5.5995	5.57303	5.94695	5.84624	5.64398	4.7003	4.8945	5.20536	5.20936	5.63432	5.43173	5.3356	5.72138	5.86116	6.04129	6.20526	5.49609	5.94	6.06905	4.76536	4.77282	6.17379	6.15126	5.43514	6.6254	4.70098	5.25418	5.23348	5.98362	5.48331	5.12398	6.68785	5.37381	5.95673	5.37446	5.45708	5.57773	5.11873	6.00639	5.45448	4.63275	4.0164	4.83946	4.90978	4.68337	5.47583	5.25383
ARNTL2	6.32418	6.58503	6.56695	6.69606	6.04102	6.22301	5.58652	6.05048	6.00836	6.53312	6.60956	5.74137	5.93179	6.29928	6.61568	5.94763	5.80672	5.57608	6.08767	5.93714	6.04782	6.09037	5.96273	6.13719	5.76295	5.61832	6.84687	5.83179	5.83032	5.84037	5.83607	5.79658	5.93284	5.81885	5.95755	7.00217	5.92629	6.45356	6.70382	5.99816	6.32566	6.26471	6.24469	5.29481	6.18976	5.50337	5.98498	6.561	6.14259
ARPC1A	8.41562	8.27742	8.62644	8.50225	8.84594	8.53624	8.15666	9.11288	8.50108	8.82546	8.71299	8.84802	8.82357	7.77218	7.81366	7.98662	8.58962	8.30359	8.54152	8.82145	8.9009	8.88536	9.27957	8.64711	7.29399	8.60708	8.6742	9.25821	9.08404	9.04196	8.12952	8.29129	8.32855	8.2413	9.39458	8.2104	7.95684	9.18374	8.70934	8.71479	8.82495	8.22575	8.78408	8.43843	8.90473	8.68456	8.66314	8.35019	9.24133
ARPC1B	9.09085	8.8285	9.04799	9.20124	9.22364	9.28312	8.35011	8.72811	8.56606	9.20537	9.13732	8.90509	8.98531	8.47634	9.07603	9.07934	8.42286	8.17332	8.17568	8.60363	8.30611	8.06728	8.58287	8.44303	7.87456	8.06036	8.66409	8.1154	8.29449	8.62849	8.69505	8.92262	9.19198	8.77246	8.78174	8.92417	8.30958	8.59443	7.80182	8.43343	8.79773	7.58445	7.8096	6.80369	8.5485	7.91537	8.28939	8.13815	7.71324
ARPC2	10.2666	10.6293	9.67231	9.83697	9.9839	10.0711	8.59474	9.58179	9.65227	10.4522	10.5844	9.68643	9.80405	9.48525	9.38513	9.30114	9.57237	10.0833	11.0519	9.85986	10.238	8.87066	9.47122	10.0074	9.83933	8.94656	9.5515	8.86335	10.2652	9.68725	9.7069	10.2625	9.79912	9.92988	9.68801	9.97523	9.15135	10.3086	9.87697	9.15362	9.57516	9.06945	9.45943	8.50314	10.2757	9.29611	9.31905	9.42828	9.58406
ARPC3	10.0008	10.1528	9.35901	8.99714	10.4594	10.2271	7.60763	9.36725	9.18609	9.40376	9.67134	9.61056	9.30171	9.64231	10.0939	10.0731	8.43773	8.93763	9.83343	9.30168	9.40093	8.30985	8.02923	10.2257	9.36067	9.34828	9.76657	8.81508	8.98438	8.74543	9.66072	10.5095	10.1719	9.88143	8.92719	9.39944	8.66105	8.95478	9.06027	9.13979	9.90699	8.88303	8.37516	7.44206	9.63177	8.04239	8.93914	9.09658	8.59886
ARPC5	8.70646	8.43771	8.12597	8.30982	8.35156	8.64559	6.99553	7.38956	7.68598	8.06925	7.81176	7.9236	8.00086	8.2063	8.05831	8.33484	7.92576	8.04494	8.91724	8.08455	8.70466	7.52947	7.52712	9.03067	7.86981	8.12956	9.41667	6.89554	8.56504	7.93187	7.96418	8.32108	7.88066	8.42586	8.25569	8.55665	7.46467	8.62598	8.0406	7.96339	8.75881	7.90228	7.21537	7.93772	7.96666	7.43306	7.03584	8.46552	7.57985
ARPC5L	5.96185	6.24173	6.40476	6.34205	6.97637	6.30586	6.09419	6.12137	5.35146	6.17482	6.3629	6.47358	6.57015	5.71273	6.3122	6.21631	5.40538	5.23263	6.81212	6.37346	6.75759	5.9012	4.80019	6.69983	5.74924	5.3317	7.08942	6.12908	6.73332	6.58555	5.81982	5.83768	5.78533	6.02921	6.95523	6.32179	5.46475	7.05952	6.37819	5.5451	6.53967	5.81223	6.26021	5.54136	6.10885	5.16701	5.85997	5.94069	5.96187
ARPP19	7.96009	7.8257	7.71203	7.42624	7.92614	7.63454	7.16858	7.75157	7.17072	7.67885	7.68086	7.7578	7.64683	7.2373	7.34979	7.70095	7.92401	8.23321	8.50517	8.76762	9.1821	7.99914	7.59293	8.78204	7.89089	8.37216	8.76358	8.31238	8.50998	7.77204	7.70194	8.32106	8.04655	7.93452	8.12451	8.21886	7.09593	8.01379	8.52481	7.63905	8.06431	8.93435	8.72121	8.7018	7.97671	8.00281	7.35644	7.95689	8.61887
ARPP21	3.25777	3.32803	3.11341	2.72942	4.09362	3.7408	3.80163	3.67034	3.85559	3.13546	3.2519	3.96095	4.04069	3.75568	3.1851	3.00694	3.26629	3.3563	3.31783	3.63121	3.54341	3.30855	3.2187	3.14683	3.50491	3.22137	2.78645	3.30835	3.62128	3.22512	3.33239	3.71821	3.39169	3.39832	3.46854	3.24462	3.2926	3.13305	4.0264	3.43889	3.40331	4.58468	4.53348	3.73983	3.46078	4.27636	4.22332	2.77038	3.15758
ARRB1	7.26885	7.36896	7.69872	7.72955	7.47119	7.45983	6.87167	7.1255	7.09089	7.04387	7.18351	6.8212	6.82755	6.84513	7.2174	7.21145	6.51487	6.3939	6.12927	6.731	6.38268	6.27938	6.51992	7.45516	6.34231	5.89882	7.61399	6.64445	6.60524	6.80188	6.72798	7.34102	7.30767	7.81418	6.83259	6.85131	6.2361	6.73877	6.46836	7.07037	6.97468	6.44007	5.4973	4.47269	6.61054	6.06595	6.41586	6.35733	5.88464
ARRB2	8.49634	8.49774	7.8122	7.52833	7.36241	7.46148	6.17904	8.1359	7.91556	7.24004	7.37396	7.24151	7.13976	7.56088	8.688	8.07838	7.7043	7.29132	6.62946	7.0027	6.66965	6.2041	6.73902	6.41447	6.26416	7.00942	7.72378	6.46753	6.71093	7.505	8.0586	8.69927	7.8665	7.61099	6.46593	7.05076	6.82648	6.74036	6.37319	7.14634	7.49399	6.88344	6.0699	4.98081	7.21534	6.67859	6.95239	7.39196	5.87066
ARSA	6.2873	5.53913	5.91058	5.94913	5.55888	5.75006	6.56725	6.37487	5.94464	6.25864	6.02327	5.75012	5.87381	5.44589	6.1093	5.87546	6.52381	5.95423	5.49254	5.89348	5.53084	6.64318	5.60926	5.45756	5.28771	5.48713	5.17705	5.79453	5.97892	5.81115	5.82176	6.65968	5.8723	6.35948	5.46446	5.49781	6.02189	5.48265	5.43009	6.07293	6.05942	5.72674	5.96701	5.43808	5.82701	5.54776	5.74748	5.97723	5.31883
ARSB	6.93403	7.09182	7.24743	6.9955	6.49556	6.82214	5.79092	6.6063	6.63857	6.80372	6.90862	6.11604	5.91527	6.36522	6.21186	6.25687	6.28307	6.565	6.77758	6.60423	6.6875	5.99908	6.73375	6.7282	6.59123	6.17268	6.48445	6.12439	6.3683	6.31994	6.73177	6.66055	7.25294	6.84521	7.00584	6.26308	5.88026	6.11857	6.26044	6.53128	6.99325	6.96671	6.23535	5.41947	6.15319	5.92724	6.0455	6.28276	5.84043
ARSD	6.09842	5.88233	6.26061	6.59783	5.88103	5.81546	5.81425	6.27943	6.10715	6.20275	6.23847	6.30443	6.19159	5.68879	6.74761	6.40176	6.28523	6.07055	5.98425	5.77466	5.55688	6.68079	6.18681	5.95174	5.89187	5.95976	5.82482	6.18276	6.52336	5.77733	6.77588	6.01379	6.18017	6.57547	6.5248	5.90155	5.83794	5.69815	5.97797	5.9872	6.67412	6.44527	6.33027	5.92714	6.54655	5.80761	5.72952	5.90375	5.70983
ARSF	4.56325	3.60656	3.50771	3.93039	3.38815	3.87282	5.17723	4.24116	4.72954	4.63562	4.28004	3.98898	4.10996	4.09685	4.23338	4.0818	4.40363	3.76349	3.27468	3.87886	3.26849	4.62659	5.02843	3.47016	3.97797	3.74951	2.89224	3.81486	4.01642	3.94734	3.97216	4.0491	3.98705	4.12108	3.95975	3.95726	3.96471	3.93741	4.31965	3.97216	3.9636	3.11893	4.14009	4.03239	4.85746	4.22892	3.32319	3.71855	3.15204
ARSJ	5.46331	6.09725	5.60818	5.07181	5.2488	5.30779	4.9498	5.25673	5.38861	5.45378	5.80033	5.29647	5.37576	5.08764	4.85017	4.83221	5.37875	5.78335	7.13953	6.79806	7.03415	5.23702	5.47936	6.02831	6.62186	6.06302	5.39899	5.57453	5.59381	5.26434	5.2991	5.32146	5.315	5.27179	5.31798	5.33536	7.43389	5.79977	5.36318	6.3968	5.40103	6.45548	6.84404	6.91474	5.85998	5.92618	6.37945	7.06995	6.69633
ART1	5.07921	4.67706	4.78414	4.86333	4.36463	4.62978	5.30651	4.594	5.02294	4.99844	4.92874	4.72125	5.29811	4.47412	4.99949	5.09502	5.09795	4.84956	5.02249	5.26191	4.87582	6.14898	5.36482	4.88456	4.97309	5.30127	4.62232	5.16604	5.25479	4.9118	4.97636	5.0442	4.98535	5.23872	5.05319	4.85785	4.93386	4.92978	4.99516	4.95757	5.43585	4.54805	5.00868	5.27006	5.08456	4.61987	4.37417	4.29368	4.8784
ART3	3.44472	3.21776	2.89016	2.83463	3.07546	2.96672	3.22192	3.05245	3.11136	2.92362	2.99943	2.65741	2.78323	2.88607	2.95114	3.58623	2.77772	3.06434	2.78199	3.06077	2.96672	2.73214	3.80403	3.05995	2.74946	2.73039	5.72392	3.43313	2.96672	3.06352	3.27831	3.2858	3.14095	3.21088	3.06352	3.04354	3.05853	3.02856	3.14594	3.02856	2.79606	4.56772	2.6677	3.38332	2.59024	2.52291	2.81236	2.59769	3.2264
ART4	7.01806	7.49264	7.68791	7.07752	7.10908	6.74936	5.9401	7.73507	7.30331	7.01936	6.83169	7.31029	7.05561	5.5542	7.00043	6.6181	6.15177	6.6639	6.1693	6.68254	7.23613	5.61855	6.21345	7.43024	6.77925	7.32818	7.28438	6.20995	5.79463	6.48852	6.17865	6.19417	6.22979	6.25688	7.54324	6.97829	7.98948	6.53418	6.61332	7.84794	7.12012	7.26139	6.78679	6.64546	7.66723	7.3975	7.15495	7.29902	7.89597
ARTN	5.14207	4.44276	4.5219	4.73182	4.46775	4.61366	5.01145	5.15033	5.17851	5.26542	4.65253	4.67918	4.89613	4.53946	4.74472	4.77099	5.01719	4.5961	4.57873	4.77847	4.70073	6.3032	5.14401	4.74874	4.20367	4.87013	4.32755	4.77502	4.87933	4.72582	5.09631	5.21552	5.20265	4.81252	4.73598	4.5443	4.73801	4.30724	4.87619	4.74479	5.07428	4.41267	5.07149	4.88514	4.60027	4.14191	4.68827	4.38602	4.54193
ARVCF	6.57247	5.56578	5.82809	6.50699	5.69923	5.98549	7.47962	6.72314	6.36654	7.02045	6.60927	6.45285	6.96934	6.91662	6.70692	6.57522	6.87873	6.36818	6.00681	6.14643	6.34428	6.94683	6.9243	6.01267	5.99087	6.67701	5.14264	6.35556	6.97795	6.46013	6.24415	6.80475	6.46807	6.56971	6.24971	6.0909	6.44108	6.28068	6.48316	6.72535	5.80336	6.16883	7.06262	6.95932	7.33167	7.02922	7.69984	6.94497	6.87695
ASAH1	9.72302	9.73864	9.35224	9.08912	9.78215	9.64983	8.47224	9.7868	9.8624	9.19061	9.1271	9.49271	9.23311	9.04796	9.47055	9.68206	9.00486	9.2406	9.47642	9.07955	9.21827	9.10115	8.80819	9.98836	8.67687	9.05945	9.38745	8.88031	9.07485	9.39883	9.66287	9.71608	9.48164	9.51921	9.34197	8.98082	8.65459	9.0051	9.11417	9.39152	9.16314	9.44918	8.71674	8.00518	9.12662	8.71124	8.81811	8.92876	8.75667
ASAP1	8.30371	8.41315	8.89362	8.77419	8.0178	7.79771	7.62185	8.14873	7.87739	7.88762	7.87412	7.7962	7.63575	7.10289	8.49415	8.41288	7.75395	7.79134	7.40364	7.54254	7.78287	6.78329	7.13196	7.10123	7.57055	7.58541	8.41582	7.56302	7.28485	7.755	8.102	7.66529	7.64144	7.56641	7.33745	7.9183	7.22593	8.4594	8.96747	7.37802	7.75414	8.03992	6.78739	6.10649	7.84548	7.68357	7.8047	8.00859	7.28856
ASAP2	6.94009	7.51471	7.36168	7.37598	7.4443	7.96262	7.57544	6.11192	6.39032	7.09866	7.33887	7.54556	7.45152	6.80578	7.2411	7.67686	7.33108	8.03691	8.59242	8.03723	8.26668	6.65216	6.76605	8.5718	8.95083	8.19596	7.61298	7.01868	7.45468	6.65695	6.80064	7.03294	7.17394	7.15514	8.25491	7.54187	8.98944	7.79164	7.39013	7.62781	6.87321	8.439	8.95984	8.82918	8.47073	8.52724	8.62886	8.36937	8.63763
ASAP3	5.9398	5.67024	6.20362	5.873	6.53558	6.43027	5.95505	5.82312	5.85504	5.65687	5.61842	5.82119	6.04163	5.28955	5.90346	5.70526	5.7229	5.83338	5.39408	5.44499	5.51857	5.14325	5.33067	5.92336	5.68463	4.76839	6.04165	5.71356	5.60917	5.53941	5.56986	5.604	5.5594	5.57448	5.73104	5.58278	6.84818	5.49389	5.59355	5.93158	5.76331	5.76721	5.94599	5.80703	5.79264	6.0783	6.27433	5.885	5.74999
ASB1	5.79053	5.70041	5.53693	5.85923	5.82749	5.7086	5.9406	5.80879	5.68402	5.90275	5.85363	5.77547	5.82996	5.55472	5.88163	5.48131	5.87613	5.72387	6.28503	5.93036	6.13026	6.69725	5.83966	5.86057	5.97992	5.97311	5.58594	5.9262	6.79223	5.94732	5.84601	5.70435	5.65346	5.68234	6.53871	6.21046	5.65759	5.84417	5.98675	5.71489	5.78328	6.01195	6.92102	6.63787	6.44769	6.49233	6.11974	6.24322	6.51374
ASB13	6.12412	6.75362	6.63479	6.47555	6.7428	6.53836	6.54455	6.90713	6.8313	6.40505	6.45963	6.26842	6.19292	5.31832	6.42454	5.78012	6.55354	6.41531	6.60984	5.8747	6.2887	6.5498	6.17849	6.73509	6.68647	5.68405	6.259	6.78644	7.20378	6.07751	6.13887	6.3832	6.5327	6.78037	6.3832	6.40774	6.50592	6.06078	5.93025	7.35939	7.32005	6.06904	6.3933	6.26989	6.62991	6.4351	6.21396	6.4253	6.60201
ASB4	2.98171	2.70683	2.73799	2.97019	2.45707	2.68599	3.41715	3.33527	3.28627	3.02671	3.28008	2.93201	3.1103	4.06124	3.35646	3.47093	3.01828	3.30711	2.77722	2.87941	2.93621	3.33727	3.42102	2.79135	2.92764	2.91659	2.71051	2.76007	3.05694	3.12475	3.00684	3.56488	3.20914	3.11546	2.97454	2.88974	2.94143	2.89015	3.02865	2.93497	3.35828	3.159	3.77289	3.06964	3.49991	2.90123	2.29811	2.5151	3.79456
ASB6	5.55713	5.18425	5.9719	6.34868	5.17292	5.56025	5.49806	6.03702	6.00503	6.08942	6.16628	5.75259	6.10939	5.26929	5.89411	5.86862	6.50564	5.90884	5.81619	5.56735	5.46216	6.50366	6.44865	5.67994	5.91354	5.82432	5.06882	5.8074	6.79697	5.8005	5.80503	6.30081	5.83766	6.00262	5.60744	5.69808	6.58269	5.54581	5.37088	5.83857	5.62837	5.7928	6.51893	5.76294	6.09002	6.12343	6.34657	6.14729	6.40931
ASB7	5.61117	5.95024	6.03	5.92991	5.91788	6.06595	5.92727	5.94891	5.74611	5.77596	6.07375	5.94051	5.93679	5.29187	5.73574	5.80461	5.98277	6.20508	5.92812	5.82464	6.03885	5.27796	5.65981	6.27559	6.2677	5.8971	6.03542	6.12137	5.64202	5.66689	5.73218	5.84283	6.01877	6.32117	5.8119	6.03733	5.57273	5.71706	6.06413	6.01808	5.71998	5.95429	5.92067	6.04095	5.94152	5.56556	5.64233	5.63104	6.14567
ASB8	6.32714	6.53036	6.84182	6.57769	7.05209	7.00934	6.96608	6.34001	6.09591	6.49158	6.37332	7.1172	6.98146	5.70457	6.10922	5.8393	6.47973	6.66622	6.60848	6.33193	6.6964	6.64105	7.39114	6.89	5.55693	6.27115	7.09915	6.81994	6.37711	6.3886	6.72216	6.80626	6.68058	6.67113	6.30072	6.8913	6.74106	6.75995	5.72526	6.46514	6.26715	6.14683	6.99565	6.65575	6.45925	6.47378	6.15548	6.5043	7.03794
ASB9	4.47772	4.40785	4.20531	3.60858	4.18376	4.25947	3.21203	3.30447	3.84227	3.61777	3.35038	3.61646	3.35503	3.32597	3.68443	4.33828	3.10816	3.4551	3.17003	3.56284	3.90275	3.29098	3.21115	3.75459	3.61613	3.74485	4.67032	3.12893	3.29021	3.50949	3.65952	3.75185	4.09578	3.66645	3.35022	3.70107	3.58797	3.97113	3.58797	3.58797	4.43446	3.36982	3.11302	2.85923	3.70322	3.59164	3.34884	4.01438	3.36633
ASCC1	6.36701	6.38308	6.56588	6.61044	6.80136	6.58304	6.64741	6.80623	6.53971	6.08558	5.97322	6.62701	6.68068	5.78358	6.66776	6.63886	6.77762	6.68684	6.88012	6.44236	6.53329	6.18615	6.06093	6.72916	7.00907	7.06131	6.64049	6.75329	6.92392	6.33872	6.77185	6.80996	6.61073	7.02826	6.27	6.37395	6.01417	6.45365	6.60842	6.83133	6.42334	6.30631	6.4927	6.53812	6.52554	6.65958	6.4858	6.4062	6.86083
ASCC2	7.08632	6.914	7.02199	7.05816	6.62589	6.70584	7.17226	7.24954	6.91934	6.81758	6.81013	6.89946	7.16852	6.27819	7.31552	7.14624	7.0822	6.88842	6.7626	7.04299	6.70786	7.38815	7.87462	6.73882	6.4491	6.25211	7.12065	6.96901	7.24767	6.96707	7.1955	7.33035	7.48263	6.96707	6.53774	6.91478	7.12669	6.55517	6.36435	6.98266	7.16884	6.89008	6.76704	6.41972	7.12347	6.87268	6.94304	7.08891	6.99787
ASCC3	7.13654	7.13463	7.11624	7.29375	6.96953	6.71008	6.15863	7.03933	6.91116	6.71971	6.5587	6.99478	6.71971	6.61369	6.66813	6.91759	6.39869	6.91608	7.73131	7.52575	7.81527	6.37063	6.62073	7.51587	7.15372	7.74375	7.43112	7.2331	6.82393	6.69866	7.18186	6.931	6.59105	6.77492	6.72575	7.89383	6.64521	7.20039	7.4819	6.88681	6.76978	7.5281	7.41209	7.32935	7.02569	6.9948	6.70405	7.25873	7.66096
ASCL1	4.32743	4.09493	3.85593	4.31637	3.54991	4.17484	4.71296	4.48087	4.66777	4.35007	4.21728	3.93963	4.16474	4.64268	4.23413	4.27548	4.37316	4.27851	4.49295	4.49965	4.13433	5.48013	4.9239	4.2872	4.64403	4.33888	4.16202	4.89705	4.67429	4.36886	4.33213	4.60759	4.36702	4.53903	4.31193	4.30887	4.30336	4.23174	4.61861	4.28867	4.06868	3.7389	4.75244	4.54991	4.83091	4.42436	3.82492	3.83779	4.41686
ASCL2	4.7264	4.71214	4.36938	5.0029	4.11243	4.2817	4.93002	5.42041	5.03829	4.81664	4.88319	4.62143	5.34183	5.36281	4.88213	5.05206	5.14465	4.36518	4.28659	4.67406	4.08373	6.08117	4.32523	4.32742	3.85172	4.55225	3.817	4.83402	5.3333	4.54595	4.54179	5.12422	4.71444	5.04934	5.4144	4.08104	4.62083	4.54179	4.55011	4.92349	5.23058	4.91585	4.79477	5.27683	4.61204	4.22765	4.07117	3.60956	4.34595
ASCL3	4.38879	3.95201	3.68542	2.92529	3.17958	3.68782	2.81942	2.9178	4.36833	3.71154	4.46695	3.29794	3.09681	3.38294	3.15617	3.2037	3.30697	3.39014	2.73855	3.95308	3.07139	3.06009	4.8236	3.06949	3.63529	3.53973	2.93611	3.32492	3.19165	3.44449	3.45947	3.6218	3.51192	3.50193	3.39953	3.27216	3.43699	3.38455	3.54438	3.45947	3.3589	3.73625	3.73763	4.28277	2.32941	3.41369	3.08567	3.62707	2.97087
ASF1A	6.41758	6.61004	6.65631	6.18774	7.11406	6.97144	6.28798	6.0862	6.00009	5.98748	6.02514	7.1115	6.87459	6.52431	5.96546	5.97886	6.31962	6.50046	7.6754	6.6959	7.01714	6.44958	6.31366	8.11988	6.685	6.88395	6.85295	6.64893	7.03165	5.85742	6.22863	6.9146	6.59892	7.06734	6.62762	6.30454	7.0803	6.49895	6.70261	6.95533	6.52518	6.71778	6.81486	7.11722	6.7861	7.10124	5.81161	6.5231	7.06204
ASF1B	5.2739	4.74666	4.81273	4.77298	4.78181	4.86592	4.24657	4.69969	5.01549	4.98124	5.24979	4.60997	4.41159	4.95809	4.83333	4.74649	4.74704	5.22105	4.25778	4.37378	4.38642	4.55037	5.41291	4.62705	4.84953	4.88555	4.2186	4.46646	4.56959	4.63792	4.6465	4.69286	4.89203	4.67226	5.18392	5.25431	4.50571	4.50743	4.53318	4.6465	5.12143	4.25576	4.53541	4.21271	4.52065	4.28514	4.61632	4.45218	4.10567
ASGR1	4.90586	4.88797	5.23851	5.28018	4.80222	4.98458	5.38333	4.88306	4.76249	4.99026	5.11266	5.29219	5.13099	4.8201	4.91977	5.61614	5.15209	4.66246	4.06532	4.69108	4.70852	6.07754	4.85138	4.52165	4.18186	4.24772	4.91649	5.08739	5.01379	5.10081	4.76693	5.29901	4.85738	6.11843	4.86669	4.7503	4.48292	4.61262	4.79154	4.72303	5.82496	4.97697	4.92546	4.92227	5.18584	4.50205	4.99683	4.6146	4.64708
ASGR2	5.94974	5.3257	5.07497	5.83357	5.15327	5.35691	5.56124	5.61108	5.94189	5.9394	5.50368	5.22451	5.21085	5.41614	6.09025	5.72229	5.13999	5.70796	5.2053	5.22405	5.2469	6.34563	5.97564	5.24903	5.19345	5.42481	4.58793	5.70053	5.69512	5.66988	5.14004	6.27251	5.17897	5.57847	5.49721	5.45997	5.12141	5.49721	5.51414	5.58016	5.88031	5.00579	5.09937	5.40213	5.26486	5.34139	5.04499	5.61181	4.85884
ASH2L	7.56165	7.85606	8.11479	8.63644	7.98006	8.21263	8.30808	8.49315	7.59271	7.71495	7.87187	8.37506	8.8414	7.9216	7.98744	8.28543	8.06793	8.07324	8.22715	7.68913	7.71161	8.91693	7.46629	8.3713	8.11479	7.67479	9.00803	8.4126	8.9437	7.84799	7.84591	8.61019	7.94145	8.43573	8.3132	7.8376	7.81476	8.07644	8.70157	8.20936	8.21607	8.29876	8.20319	8.77859	8.2773	8.18388	7.52154	8.18994	8.66815
ASIC1	5.23416	4.83252	4.31427	4.48925	4.46828	4.59661	4.39228	4.13117	5.01947	4.55602	4.49755	4.36131	4.23253	4.7396	4.46415	3.82413	4.39755	4.57761	4.15358	4.39409	4.08631	4.22948	4.95925	5.09021	4.49964	4.52449	4.72146	4.01511	4.43976	4.33066	4.42667	4.97164	5.20545	4.48268	4.10307	4.43734	4.34844	4.17508	4.50046	4.43645	4.32733	4.37962	4.43166	3.93193	4.92286	4.03224	4.01598	4.35263	4.32203
ASIC2	4.89376	4.13761	4.17088	4.19955	3.9495	4.09509	4.19955	4.43808	5.07792	3.91665	4.66697	4.12955	4.44534	4.43072	5.0142	4.72538	3.52267	4.00468	3.35689	5.1624	3.9571	5.25757	4.2744	3.92067	3.87492	3.84367	3.93836	4.72661	3.45281	4.19342	4.19098	4.68339	4.25924	4.14711	4.18367	4.19342	4.16173	4.2178	4.2178	4.53713	4.17087	3.79386	4.70773	4.07064	4.04261	3.3915	4.28059	3.62365	4.51817
ASIC4	4.68914	3.69293	3.53286	3.84001	3.6889	3.67038	5.07251	4.57703	4.43375	4.51817	3.71405	3.96781	4.59488	5.39044	4.03014	4.37752	4.64132	4.79208	3.27867	4.10267	3.52072	5.06623	4.81808	3.71652	4.30954	3.8239	3.68677	4.39204	4.83987	4.08293	4.08701	5.20006	4.98153	4.13603	3.95222	3.98081	4.05229	3.9849	4.09314	4.038	4.41485	4.46839	3.58191	4.36909	3.88694	3.19194	4.27322	3.68473	3.98368
ASIP	4.39854	4.36308	4.32963	4.39854	4.12322	4.81944	6.04324	4.10853	4.48414	4.47141	4.62084	4.45964	4.47811	4.61414	4.28252	4.09451	4.43272	4.26996	3.83498	4.33754	4.16505	5.07166	4.49379	4.39854	4.4567	4.09651	4.70215	4.30832	4.17338	4.30862	4.97949	4.72992	4.39563	4.4025	4.34297	4.33152	4.3361	4.36129	4.36815	4.34526	4.78688	4.47287	4.41501	4.82375	4.18338	3.65378	4.02962	3.39244	4.16831
ASL	5.89732	5.79038	6.37425	6.46772	6.92078	7.00456	5.89847	6.85084	6.5586	6.32963	6.09198	6.56684	6.90436	5.74186	6.17367	5.59033	6.37592	6.36885	6.36885	6.09679	5.96461	6.78237	6.60813	6.58478	6.54983	5.70922	6.38379	6.63405	6.24846	6.45922	6.25033	7.12249	6.33023	6.93285	5.97598	5.98368	6.55356	5.93362	5.94421	6.17236	5.80341	5.74626	6.6806	6.11948	6.55471	6.27059	6.49235	6.12826	6.17691
ASMTL	6.10997	6.38304	6.40172	6.68178	6.9438	6.95009	7.09632	6.70412	6.5421	6.43112	6.48024	6.94918	7.104	6.09665	6.36737	6.15596	6.80103	6.84761	7.03418	6.57463	6.6612	7.26956	7.12912	6.96343	6.73602	6.304	7.12099	6.87052	7.21318	6.77063	6.76156	6.95104	6.74781	6.992	6.30976	6.32727	7.3425	6.36823	6.25348	6.92509	7.34892	6.4617	7.12028	7.14615	7.17935	7.05352	7.03215	7.12855	6.97386
ASMTL-AS1	5.26488	5.04901	5.01728	4.80089	4.68592	4.68143	5.4707	5.22819	5.31637	5.58335	5.40843	4.8261	5.27356	5.24772	5.36209	5.21938	5.16976	4.83162	4.83956	5.08116	4.4909	6.84216	5.84659	4.96747	5.28768	5.59821	4.19052	5.14203	5.2413	5.01869	5.09634	5.98731	5.22368	5.4799	4.62698	5.01171	5.38207	4.82924	5.26444	4.9659	5.47367	5.21767	5.514	5.34833	4.98131	5.79971	6.0145	5.56876	4.78874
ASNS	5.36697	5.69496	5.367	5.99367	5.97353	6.31352	5.86511	5.65058	5.43987	5.43135	5.80011	5.96255	5.9291	5.84404	5.67921	5.38744	6.00405	6.02612	7.00595	6.06479	6.1263	6.23255	5.26886	6.13797	6.01155	5.85614	5.73251	6.83049	6.82381	5.93333	5.56901	5.77961	5.64986	5.53906	6.28268	6.19185	6.33658	6.2687	6.14793	5.49914	5.26648	6.42283	6.30989	6.54543	5.37084	6.4314	6.248	6.43081	6.6245
ASNSD1	6.59133	7.51839	7.32145	7.55382	8.13782	7.8543	7.59158	7.45752	6.84814	6.28246	6.80384	7.44738	7.76713	7.36754	7.02955	7.3369	7.54433	8.07283	8.19017	7.13101	7.76993	6.61759	6.54716	8.64854	7.818	6.86702	7.89689	7.76401	7.28979	7.14889	7.24059	7.04469	7.0697	7.36146	8.03459	7.31353	7.18015	7.83453	7.97832	7.30936	7.05165	8.30094	7.07681	7.4135	6.851	7.77319	6.72923	7.07893	8.25871
ASPA	3.78214	4.05972	2.97192	3.2812	3.94084	4.0768	3.94612	2.96523	3.21807	2.82205	2.9493	3.57157	3.70461	3.70086	3.83581	3.82122	2.93146	3.30805	3.45974	4.03833	4.63211	2.53802	3.16047	4.774	3.85967	2.57278	5.35961	3.29206	3.1138	3.50225	4.0972	3.59595	3.36226	3.62078	3.25727	3.40967	3.3013	3.36	3.51015	4.26992	2.92497	3.26717	3.45465	2.99008	3.23447	3.52474	2.57683	3.17045	3.62793
ASPH	6.93085	7.00493	7.31647	7.23979	7.1527	7.11003	6.54477	6.96804	6.93873	6.5322	6.71859	6.82493	6.68505	6.71044	6.93194	6.93875	6.93621	7.22539	7.35644	6.96082	7.33025	7.20923	6.50713	7.57413	7.13957	7.52866	7.60181	7.29824	6.82136	6.96344	7.2538	7.19499	7.22657	7.25928	6.81858	7.53402	6.55173	7.083	6.93234	6.55753	7.10473	6.9777	6.79398	6.95904	6.67963	7.18583	6.65818	6.95451	7.0863
ASPHD1	5.18539	5.14978	4.99857	5.13892	4.68738	5.05873	5.12984	4.79356	5.01223	5.3491	5.05573	4.79261	4.63884	5.27497	4.31269	4.83049	4.95755	4.95576	4.50073	4.9776	4.73365	6.40208	5.63844	4.76519	4.97123	4.85215	4.68179	5.1505	4.97019	5.05622	4.88352	5.53158	4.9143	5.41359	4.77238	5.535	4.71595	4.81085	4.73305	4.63388	5.43228	4.9215	4.77944	5.4014	4.94997	4.36851	4.84409	4.51567	5.00567
ASPM	3.87115	4.55945	5.01138	4.62218	4.20983	4.41157	4.17745	4.44464	4.00208	4.53946	4.72821	3.6923	3.98992	4.25689	4.08277	3.75351	3.68279	3.37332	3.55048	3.5348	3.76854	4.3435	4.18773	3.912	4.16032	4.01478	3.81137	3.70222	3.81985	3.70422	3.63251	3.75172	3.84352	3.70216	3.93119	5.08069	3.5546	5.06454	5.29583	3.55704	4.49846	4.89971	3.17802	2.8855	3.6709	3.14049	3.38716	3.83316	3.53585
ASPN	9.62866	9.78541	8.46192	8.05969	10.3054	9.87139	8.48679	8.82367	8.52057	10.2114	10.1821	10.4158	10.0231	8.4591	5.86936	6.26586	9.75874	10.0169	10.6584	11.3051	11.7371	10.0176	9.17319	12.2011	8.68193	7.61069	8.85705	9.7147	10.2334	8.6534	8.59186	8.62687	8.59405	8.5987	10.1842	8.88013	14.171	9.26193	8.9816	9.6462	8.07467	10.1239	10.7854	11.2452	10.6649	10.6692	10.2121	10.1775	11.7725
ASPSCR1	5.28992	5.50338	6.02034	6.40977	5.94584	6.02637	5.88053	6.20918	5.77762	5.57536	6.46545	6.12238	5.95038	5.42303	5.86485	6.2851	6.69952	5.91976	5.88912	5.83919	5.90215	6.59769	6.28137	5.9913	6.12589	5.33948	6.0504	5.70142	6.72457	6.60525	6.02619	6.04525	6.16985	6.05111	5.73153	5.87666	6.4264	5.47205	5.49844	6.02179	6.21297	5.3463	5.89626	5.68385	6.0884	5.81231	6.11112	5.25881	6.23406
ASRGL1	5.73013	5.8738	6.07393	6.1391	5.95901	5.97372	6.81609	5.92905	6.11434	5.69987	5.7668	5.58702	5.75515	5.74964	5.46652	5.69757	5.36672	5.46656	6.20502	5.45676	5.46855	4.73589	5.51799	5.1747	6.38083	4.74229	6.43129	5.40216	5.86327	5.80661	6.40058	6.23249	5.65882	5.77167	5.43266	5.06059	5.45626	5.24474	5.56061	6.52004	6.0765	5.68931	5.06187	4.82116	5.03086	4.83059	5.40305	5.32631	5.27963
ASS1	6.66238	6.44386	8.95419	9.0394	9.14333	9.23001	8.95227	7.53718	6.85486	7.75283	7.77527	8.52949	9.02358	7.85908	7.35014	7.23089	7.48899	7.17084	8.81788	6.1473	5.63536	7.97058	7.46874	7.71932	7.40645	7.08061	8.95646	7.14721	9.02176	7.25433	7.32491	7.48834	7.28151	7.29509	7.65215	7.21243	11.1786	7.43135	7.08486	9.22343	9.06637	6.18368	9.00069	7.63059	7.747	7.60912	7.26928	6.597	7.44985
ASTE1	5.11174	5.84426	5.72863	5.75929	6.05817	5.92289	5.21537	5.89382	5.38328	5.63543	5.5253	5.7045	5.97117	5.36445	5.52114	5.44571	5.36481	5.34095	5.38876	5.00301	4.77837	4.73128	5.16947	6.12512	5.44138	5.00532	5.9499	5.61699	4.84916	5.08337	5.88471	5.92385	5.38527	5.57722	5.03865	5.46168	5.73004	5.35918	5.30887	5.46168	5.39717	6.14759	5.44874	5.72067	4.80309	5.30108	5.05657	5.49281	5.82272
ASTN1	4.27166	3.63296	3.8703	3.637	3.27517	3.88695	3.63299	4.12781	3.79191	3.93531	4.81054	3.83228	3.88885	3.93531	4.49965	3.46997	4.47323	3.93531	3.85154	3.81219	4.23172	4.47473	3.57826	3.21953	4.39587	5.10528	4.18298	3.87726	4.32275	3.98224	4.0073	4.19024	4.0499	4.07245	3.95718	3.95968	3.95467	3.92209	4.01732	3.9271	4.40745	3.25272	4.41455	4.64485	4.36976	3.80336	3.15915	3.37422	3.61805
ASTN2	4.90158	5.10129	4.87455	4.82055	4.908	4.89605	4.39842	5.36848	4.84882	5.00003	4.73927	5.22873	5.3124	5.43621	4.75818	4.88966	4.91473	4.51473	5.18716	5.28183	5.571	5.74223	5.33448	5.11204	4.79999	4.72757	5.23569	5.1617	5.56077	4.85626	5.82033	4.95817	4.85348	5.27032	4.88881	4.73937	4.85048	4.75542	4.72395	5.94965	4.57981	4.7571	6.15301	5.19818	5.05498	4.861	5.55284	4.79124	5.05382
ASXL1	6.52653	6.817	6.87097	6.80466	6.71469	6.72138	6.35743	6.37805	6.29109	6.49584	6.65286	6.56307	6.4383	6.41682	6.77572	6.67772	6.51327	6.66633	6.44689	6.47787	6.54287	5.97583	5.98094	6.20906	6.99739	6.96856	6.70318	6.52576	6.26258	6.83929	6.34159	6.12688	6.41281	6.42415	6.50777	6.53991	6.5792	7.02627	6.81198	6.31302	6.77408	6.62857	6.75551	6.89031	6.69159	6.89978	7.17835	7.16386	6.64777
ASXL2	6.57763	7.04872	7.51816	7.24299	7.14962	6.72731	6.47134	6.80754	6.6835	6.95124	6.50821	6.78061	6.55842	7.11436	6.83417	6.73058	6.58369	6.51088	6.89521	6.24757	6.10303	6.29932	6.65382	6.63868	6.86679	6.55503	6.32733	6.84878	6.46694	6.29682	6.58451	6.67336	6.75712	6.89259	6.74838	6.78407	6.44503	7.00949	7.16171	6.52187	6.8887	7.51444	6.30826	5.61178	6.77802	6.66449	6.75871	7.12313	6.40656
ASXL3	3.83616	4.07325	4.44754	4.24791	4.75925	4.89118	4.41066	3.79759	4.31445	4.97182	5.10856	4.7177	4.48165	5.13189	4.05604	3.61525	4.06997	4.5743	4.4971	4.45507	4.39052	3.88748	5.02327	4.57666	5.48093	4.52399	4.66357	4.51849	3.81957	4.33403	4.41471	4.46749	4.40804	4.34374	4.79144	4.31947	4.59489	4.29642	4.46871	4.63189	3.8251	4.42512	4.98432	5.66152	4.09406	5.2814	5.02242	4.2914	4.34868
ATAD2	5.36728	6.07171	5.86107	5.89429	6.05047	5.91524	5.48373	5.86605	5.77373	5.64003	5.70576	5.91441	5.82515	6.03259	5.61157	5.72714	5.7267	5.6573	7.02936	5.97677	6.33223	5.0732	5.34088	5.97528	6.14314	5.9706	5.85886	6.4432	5.85443	5.55267	5.43928	5.4823	5.94855	5.53666	6.13932	6.47717	6.01025	5.95456	6.2904	5.73077	5.87577	6.81468	6.45575	6.58785	6.01813	6.44161	5.92652	6.16481	6.79038
ATAD2B	5.81805	6.24533	6.38445	6.38835	6.48383	6.05382	5.37349	5.69044	5.26591	5.47797	5.69736	5.81286	5.68358	6.47865	5.99726	6.05527	5.95912	5.86921	6.00292	6.04659	6.42009	5.479	5.59894	5.88641	6.25366	6.6056	6.23122	5.80681	5.34816	5.85825	5.86834	5.83653	5.80627	5.76825	5.93197	5.81558	5.94438	6.13061	6.21985	6.25787	5.64718	6.68862	6.0314	6.10734	5.54782	6.29391	6.013	6.36943	6.2671
ATAD5	5.32043	4.81881	4.4512	4.65019	4.76448	5.0889	5.03797	4.71623	5.38209	4.69668	5.11235	4.7665	5.01832	6.00761	4.96429	4.73867	4.70612	4.86965	4.64772	5.0198	4.57678	5.07091	5.80111	4.68728	5.26951	4.49597	4.49147	4.59138	5.02396	4.87284	4.76759	4.68824	4.59301	4.76759	5.54946	5.7633	4.62809	5.28132	4.76759	4.52618	4.6348	5.05835	4.11262	3.9498	4.60043	4.29331	4.46145	4.91091	4.2745
ATAT1	5.18483	5.03371	4.76541	5.06298	4.78744	4.93948	5.02029	4.88275	5.52474	5.23473	5.19329	5.13148	4.94319	5.58672	4.73496	4.87897	4.8909	5.03253	4.76852	5.04259	4.8004	4.93171	5.4351	4.98478	5.50796	4.80964	4.76008	4.99783	5.00362	4.88326	4.91622	5.00506	5.11397	4.94273	4.8761	4.76432	4.94201	4.98859	5.39269	5.4844	4.54472	5.07679	5.21795	4.97831	4.99547	5.29201	5.41059	4.85586	4.84303
ATF1	6.68377	7.10774	7.48476	7.07718	7.87629	7.43215	6.32364	6.91505	6.69287	6.56981	6.58971	7.55709	7.16831	6.32835	6.96753	6.94588	7.086	7.19771	8.13213	7.06803	7.41264	5.90448	6.16084	8.26409	6.84357	7.42294	7.95122	7.22929	7.37719	6.63815	6.77534	6.87963	6.78285	6.81574	7.39079	7.81032	6.68607	7.64965	8.04382	6.63205	7.53648	8.14776	8.21021	8.0053	7.22596	7.05137	6.24589	6.87765	8.10621
ATF2	7.25419	7.33819	7.95143	7.47295	8.71208	7.52364	7.39629	7.46209	6.97168	7.31539	7.20417	7.99417	7.50336	7.26274	7.44592	7.35087	7.47638	7.41079	7.79845	7.7545	7.96153	7.44164	7.90245	8.2816	7.4664	8.29142	8.02258	7.66018	7.33687	7.40462	7.73473	8.22465	7.836	7.70317	7.40001	7.28822	7.66831	7.44539	7.32833	7.83074	7.3905	8.39148	7.94414	7.98472	7.46818	7.97606	6.88059	7.56476	8.18491
ATF3	7.74105	7.707	6.98829	7.17041	6.41584	6.39443	5.98799	6.29434	6.13547	5.88713	6.20999	6.18815	6.21287	5.80076	6.86464	6.64499	5.09882	5.37109	5.0341	7.90304	7.8801	7.99119	7.76643	7.66275	7.17805	6.43573	7.55941	6.29158	5.23049	8.63187	7.00712	6.9004	6.33538	6.85502	6.27653	5.95886	5.72498	6.20921	5.93493	7.0555	6.46274	7.21538	7.96033	7.06509	6.52094	6.0484	6.24887	8.12691	6.03594
ATF4	8.91009	8.64472	9.21333	9.05649	9.34204	9.49264	9.43762	9.23748	9.40371	9.49163	9.35542	9.57004	9.75999	10.3679	9.13124	9.02804	10.3527	10.0672	9.9263	9.25931	9.06155	9.735	9.7062	10.1606	8.85635	9.39133	8.63135	9.5827	9.63491	10.195	9.25184	9.11684	9.65868	9.27009	9.20258	9.40691	9.96153	9.5182	9.09494	9.04021	8.63757	8.87464	10.2473	10.0305	9.62448	9.8443	9.63197	9.81382	10.2209
ATF6	8.02362	8.19694	7.88691	8.0519	7.79452	7.80556	7.68374	8.03263	8.14934	7.64901	7.6639	7.68005	7.59765	7.44452	7.997	8.07482	7.7297	7.8697	8.09076	8.05254	8.01048	7.07093	7.48625	7.78242	7.79074	7.82919	8.14491	8.16811	7.83517	7.57909	8.13506	8.33222	7.96812	7.87248	7.49724	7.80441	7.70848	7.94084	7.60902	7.79502	8.1754	7.86045	7.482	7.31318	7.76117	7.25403	7.47459	7.74875	7.79452
ATF6B	6.37601	6.31074	6.4288	6.27415	6.29221	6.12859	6.41665	6.26316	6.45672	6.62743	6.32732	6.2066	6.18401	6.57798	6.80408	6.68518	6.29552	6.34175	5.92627	6.42361	6.12228	6.3297	6.722	6.47054	5.91165	6.085	5.98425	6.30116	6.34207	6.3212	6.25341	6.28327	6.26535	6.38584	6.41043	6.35282	6.2102	6.10552	6.08971	6.95317	6.35705	6.29195	6.41401	6.1126	6.44026	6.54026	6.49051	6.56857	6.10985
ATF7	6.2033	6.5655	6.73919	6.28244	7.00259	6.90884	5.75253	6.47476	6.45833	6.30698	6.82875	6.82905	6.57269	6.72847	6.98652	6.58394	6.51407	5.88057	6.51553	6.66425	6.47783	6.40452	7.78181	6.75968	7.3	7.10513	6.7127	6.68541	6.44382	6.24744	6.76708	6.89095	6.717	6.92038	6.50748	6.52769	6.27248	7.02404	6.7315	6.41568	6.27075	7.32242	7.54233	7.12175	7.14962	7.4935	7.36	7.46783	7.23261
ATF7IP	7.0812	7.07803	7.61416	7.59315	7.49095	7.33317	7.57833	7.28391	7.06426	7.3362	7.32211	7.43267	7.2541	7.23201	7.717	7.86566	7.51837	7.70427	7.04315	7.08964	7.18479	6.76249	6.96793	7.03323	7.38622	7.40565	7.26444	7.50946	7.22324	7.41343	7.20443	7.16602	7.16715	7.58967	7.33717	7.26431	7.4428	7.39649	7.26487	7.29424	7.08032	7.74673	6.87675	7.0412	7.02367	7.62904	7.3942	7.22517	7.39619
ATF7IP2	5.5866	5.40534	5.49045	5.30125	5.57729	5.90921	5.3894	4.89824	5.06602	5.44415	5.08522	5.70628	5.49571	5.71095	5.1523	5.33387	5.66545	5.30078	5.66387	5.09551	5.66682	5.10845	5.03314	6.2629	6.05509	5.20447	5.4107	5.61904	5.54591	5.37167	5.35653	5.52308	5.543	5.49041	5.31668	5.02661	5.51352	5.77092	5.05769	6.0331	5.30498	5.75896	5.182	5.20791	4.82855	5.84749	5.44297	5.28362	5.58731
ATG10	5.44894	5.86828	4.99579	4.8568	5.87638	5.80237	4.29443	5.43134	5.57014	5.53788	5.60795	5.33051	5.61357	5.88462	5.72921	5.13149	5.56613	5.31502	5.87389	5.77575	6.13272	5.56352	6.16865	6.71753	5.51358	5.7649	6.13817	5.21847	5.33946	5.25512	5.71321	5.25985	5.56244	6.03051	5.47103	5.73055	5.32131	5.15793	5.63494	6.39878	3.78782	5.96383	6.32336	5.57582	5.50432	6.40438	5.42879	6.05666	6.15953
ATG101	6.36465	6.63637	6.68477	6.89879	6.47568	6.51349	6.62349	6.50626	6.30013	6.50654	6.45001	6.49417	6.70151	6.24062	6.48632	6.10186	6.02754	6.07552	6.5351	6.81856	6.84864	6.49462	5.96184	6.73305	6.38847	5.57429	6.88205	6.22756	6.35866	6.75871	6.19182	6.63926	6.39743	6.45128	6.91242	6.35631	6.27113	6.23099	5.83446	6.70192	6.3336	5.89904	6.34128	6.33275	6.48364	5.96411	6.2352	6.33035	6.62289
ATG12	6.29859	6.33733	6.54741	6.67934	7.22407	6.9543	6.64687	6.61294	6.2359	6.4229	6.53344	7.01883	6.63605	6.41801	6.66612	6.68495	6.67267	6.73381	6.92059	6.63156	6.80217	6.171	5.51463	7.15042	6.07581	6.88172	6.7182	6.70594	6.6792	6.36244	6.60346	6.39407	6.35991	6.48707	7.08171	6.43393	7.002	6.73125	6.70721	6.42507	6.52379	6.72017	6.60667	6.74137	6.59674	6.41174	6.12932	6.34913	6.87842
ATG13	6.78343	6.84308	7.16952	7.14364	7.00268	7.04277	7.06391	7.5464	7.42309	6.85691	7.03693	6.91075	7.02828	6.44664	6.98307	6.85501	7.20419	7.29198	7.21839	6.96152	6.92724	7.246	7.34008	7.06845	7.00077	6.89981	6.98058	7.27001	7.40332	6.95584	7.07957	7.54817	7.10834	7.31243	6.82512	6.8728	7.01667	6.84506	6.72195	7.24358	7.41355	7.3258	7.27393	7.07634	7.24031	7.23783	7.08421	7.25017	7.64968
ATG14	6.63305	6.87806	6.77645	6.76765	7.49318	7.46256	6.94129	7.99511	7.60644	6.61263	6.53534	7.75701	7.81484	6.95659	7.04214	6.98953	7.24972	7.40387	6.88953	7.47366	7.60429	7.44148	7.21972	7.54164	7.67081	8.14592	6.89629	7.60989	6.82743	6.89756	7.68387	6.93612	7.16917	7.19934	6.85565	7.03169	7.86829	7.13563	7.7677	7.11384	6.59008	7.8958	8.24757	7.94113	6.73878	8.01564	7.67377	7.68898	7.6678
ATG16L1	5.83349	5.65042	5.42161	5.42595	5.0933	5.34591	6.42768	5.79016	4.95993	5.69248	5.51725	5.33556	5.86808	6.06674	6.42386	6.52438	6.10321	5.69014	4.8059	4.97305	5.09789	5.94123	5.57765	5.35389	5.68343	5.32386	5.87318	6.139	5.82142	5.79318	6.18209	5.39925	5.348	5.71781	6.17807	5.19526	5.59823	5.7349	5.8173	5.18521	4.34955	5.70546	5.91248	5.39133	5.35668	5.77447	6.30101	6.39726	6.14521
ATG2A	5.65936	5.78774	5.69485	6.75227	5.9683	6.08046	6.59616	6.75505	6.17083	6.28265	5.82447	6.16072	6.5638	5.25928	6.79594	6.17083	6.39943	6.30507	6.07978	5.6863	5.73051	6.50583	5.58869	5.86262	5.85254	6.21297	6.21392	6.34731	6.60989	7.34252	6.22405	5.97931	6.07975	6.34442	5.78638	5.93705	6.02953	5.85813	5.8661	5.96256	6.16908	5.92561	6.50116	6.18955	6.19013	6.29906	6.75211	6.29171	6.22143
ATG2B	5.91613	6.30365	6.74158	6.35367	6.30277	6.3883	5.66164	6.20462	6.33376	6.06618	6.40092	6.10706	5.77116	5.99659	6.40602	6.56037	6.13771	6.3545	6.47116	6.18123	6.3714	5.36281	5.94009	6.38398	6.91542	6.74999	6.48443	6.51112	5.93254	6.11737	5.83034	5.85443	5.9018	6.28714	6.57338	6.3432	6.33886	6.60931	6.61404	6.33136	5.94	6.90229	6.65481	6.72542	6.20442	6.9358	6.53942	6.66294	6.21631
ATG3	7.36904	7.65764	7.56614	7.32152	7.64181	7.34767	7.13907	7.32297	7.29628	7.128	7.07883	7.4302	7.38589	7.32621	7.62647	7.65492	7.23086	7.16396	7.97323	7.32444	7.35854	7.0437	6.10637	7.80864	7.3133	7.08186	7.62231	7.13808	7.32556	7.11464	7.56108	7.81583	7.38642	7.59601	7.37705	7.19302	6.76106	7.29611	7.37961	7.2484	7.33461	6.79768	6.88136	6.6787	7.09851	7.09548	6.8832	7.12508	7.09437
ATG4A	6.42886	6.70643	6.41797	6.62578	6.68942	6.62086	6.17448	5.82055	6.51373	5.9888	5.97382	6.42317	6.02273	6.50251	6.09602	6.28394	6.1783	6.84471	7.54069	6.60649	6.76679	5.78311	6.30915	6.88428	6.87529	6.03661	7.28038	6.04473	6.71858	6.2626	6.46186	6.41888	6.58884	6.83304	5.79569	6.4013	6.93267	6.39153	6.30753	6.55759	6.38365	6.49417	6.03574	5.84045	6.31604	6.12581	5.66568	6.1889	6.66217
ATG4B	6.49425	6.20045	6.5121	6.64389	6.43634	6.38969	6.75911	6.58891	6.65511	6.48204	6.4954	6.49295	6.5123	5.91295	6.48077	6.30789	6.79954	6.68685	6.6192	6.36356	6.16579	6.51454	6.05509	6.37735	6.39521	6.28012	6.29955	6.41582	6.95901	6.90336	6.46268	6.42859	6.62094	6.5305	6.33349	6.48421	6.47488	6.18923	6.04533	6.43433	6.1777	6.06121	6.33409	6.06739	6.58659	6.3986	6.63543	6.60507	6.21621
ATG5	6.78036	7.17676	7.02735	7.20651	7.46485	7.55189	6.8191	7.04899	6.93586	6.63762	6.84852	7.36284	7.35305	7.20284	6.95017	7.20833	7.36397	7.40998	7.71744	7.30235	7.58213	6.72135	6.94645	7.99188	7.0903	7.2703	7.78322	7.32069	7.26374	7.0132	7.84223	7.49988	7.23143	7.28743	7.1812	7.09692	7.03572	7.17659	7.09634	6.90351	6.84679	7.19032	7.14391	7.51775	7.05789	7.32803	6.61974	7.07855	7.43508
ATG7	7.20387	7.72399	7.61817	7.31077	7.94078	7.54202	6.2843	7.09049	7.10685	7.02312	7.30651	7.05052	7.15673	6.8403	7.85005	7.34115	6.40568	6.73245	6.85974	6.96381	7.27632	6.08801	7.28966	7.6573	7.30545	7.06373	7.76685	6.89321	6.86288	6.9841	7.49739	7.50075	7.354	8.04535	6.88514	6.8259	6.60577	6.77137	6.64886	7.64246	7.13233	7.17425	6.0717	5.64899	6.98049	6.86914	6.72777	7.27167	6.48249
ATG9A	6.34813	6.09654	6.81149	6.34096	6.16386	6.03345	6.18256	6.61039	6.65619	6.45291	6.48956	5.98329	6.34107	5.57449	6.47437	6.22426	6.48101	6.56572	6.41549	6.34096	6.04811	6.34581	6.4001	5.9992	6.21209	6.08404	6.03054	6.26393	7.07136	6.58358	6.16322	6.06857	6.4949	6.4318	6.19306	6.27833	6.35677	6.07198	5.76758	6.8965	6.50937	5.85725	6.34953	6.28541	6.54863	6.48452	6.53793	6.64965	6.59042
ATIC	6.40072	6.93285	7.14177	7.60444	7.33984	7.37293	7.06367	7.40219	7.08749	7.21475	7.31764	7.41111	7.67843	6.88048	7.20926	7.40156	7.0258	7.16463	8.03154	7.00694	7.14152	7.56454	7.97713	7.51407	7.39058	7.23642	7.82066	7.54158	8.23369	6.99733	7.26441	7.83671	7.6758	7.0753	7.08857	7.42863	6.91605	7.42697	7.84003	7.19142	6.55029	7.0007	6.98883	6.99426	7.86671	7.47832	7.38556	7.52362	7.48137
ATM	6.92672	7.2683	7.54649	7.16588	7.87566	7.77577	6.95867	7.27089	7.18586	7.33453	7.23554	7.36947	7.05888	7.27817	7.37598	7.54824	7.22664	7.40186	7.15194	6.96758	7.22734	6.32449	6.81324	6.83621	7.37937	7.39477	7.56543	7.23141	6.97314	7.30109	8.39017	7.11259	7.03698	7.22857	7.00227	7.05416	7.18355	7.13217	7.07702	7.01619	6.97494	7.6261	6.7158	6.60425	6.7667	7.16629	6.78895	7.26122	7.03786
ATMIN	6.25406	7.0372	7.33665	7.19258	6.76046	6.77816	7.11241	6.99974	6.9379	7.04359	6.63785	6.75008	7.31404	5.90094	6.51923	6.90451	6.72076	6.89544	7.88913	6.95571	7.04734	6.7653	6.57751	7.44511	7.30838	6.65975	7.21772	7.43066	7.23015	6.58484	6.96533	7.09692	7.30446	7.36161	6.83975	6.74351	6.84652	6.89841	6.9939	6.84803	6.78072	7.54299	6.65174	6.8319	6.90152	6.96364	6.69244	6.79017	7.30915
ATN1	6.31533	6.14044	6.37382	5.87909	6.23707	6.06096	6.37996	6.49897	6.10557	6.35808	6.25233	6.02478	5.98877	6.08412	6.08186	5.59368	6.21843	6.21075	6.22904	6.65652	6.15161	6.75432	7.07763	6.06596	6.2283	6.35246	5.55831	6.12751	6.3794	6.10264	6.18214	6.6511	6.21276	6.38305	6.13326	6.30892	6.10049	5.99681	6.2552	6.08008	6.29745	6.54044	6.97408	6.85137	6.68309	6.94258	6.94454	6.80883	6.74575
ATOH1	4.96013	4.52018	4.64292	4.55553	4.08672	4.56523	5.6217	4.6384	4.94902	5.09358	4.89402	4.27542	4.96692	4.66343	4.57451	4.66343	3.94268	4.89585	4.30328	4.80415	4.24575	6.00252	6.23451	4.49547	4.66343	5.31409	4.07926	4.81591	4.72711	4.74297	4.77058	4.91364	4.81074	4.81576	4.69529	4.69529	4.74297	4.7254	4.79819	4.74297	4.94559	4.50451	4.93816	4.52281	4.48589	4.38292	4.55445	3.83758	4.71005
ATOX1	7.23197	8.02901	7.47215	8.73022	7.83115	8.44503	7.72101	7.35151	7.09039	7.86737	8.09515	7.87475	8.28658	7.85977	7.95245	7.39386	6.61141	7.00673	7.32122	7.23131	7.28792	7.36182	5.88508	7.79226	7.17658	7.38104	7.82956	6.98447	7.67042	7.63292	7.63124	8.06629	8.45431	7.80762	6.81826	6.86193	7.04334	7.24491	7.6514	7.71859	6.99454	6.83565	7.14452	6.65365	7.6548	6.61006	6.72522	6.9916	6.89967
ATP10A	6.09804	5.97498	6.00865	6.00197	5.51477	5.79479	6.00554	6.15496	6.26086	6.42555	6.50081	5.78763	5.95775	5.75757	5.56813	5.51707	6.19675	6.23334	6.33908	6.57738	6.46739	6.60012	6.52138	5.6643	7.08301	6.14264	5.40845	6.13317	6.4473	5.9118	5.77791	5.75223	5.78708	5.82651	6.33915	6.61151	6.86599	6.07962	6.1241	6.09796	5.91416	6.35808	7.43446	6.93532	6.82873	6.67109	6.74338	7.01032	6.8713
ATP10B	4.98579	4.39819	4.31004	3.8428	3.94128	4.01257	3.91318	3.62012	4.85746	4.56248	4.36707	3.88338	3.84617	4.90594	3.48986	4.77777	3.13784	4.86001	4.35538	4.82229	3.91741	3.37884	5.45881	4.63218	4.69066	3.70265	4.68514	4.37694	3.6851	4.48284	4.56807	4.32475	4.2494	4.18394	4.15553	4.17283	4.09872	4.11478	4.34327	4.17406	3.98766	4.00113	4.2308	3.90549	4.23005	3.68589	3.7325	3.96677	3.56068
ATP10D	7.23283	7.71468	8.03818	8.13855	8.2442	7.85213	7.61941	7.97473	7.73421	7.98502	7.80313	7.87022	7.70511	6.78207	7.63883	7.94684	8.10584	8.64849	9.17729	8.1784	8.67916	7.41875	6.46844	8.09343	9.43361	8.44977	7.70721	7.68701	8.61395	7.61931	8.902	8.15207	7.66274	9.02795	7.54982	7.20815	7.81765	7.9465	7.70762	7.94505	7.54753	8.76761	8.92336	8.88836	7.86203	8.92764	8.27587	8.22698	8.94892
ATP11A	6.17589	6.12236	6.45234	6.2314	6.53057	6.53068	6.06549	6.11203	6.28753	6.3475	6.18599	5.79664	5.85856	6.06455	6.51893	6.31281	5.9512	6.11022	5.83622	5.84645	5.85374	5.73628	5.39961	5.99024	6.63784	5.81709	6.27133	6.13455	5.63384	6.10011	6.26126	6.30091	6.45665	6.3503	5.91192	5.9833	5.82864	5.87947	5.97501	6.05071	6.146	5.85892	5.22273	4.76666	5.659	5.69177	5.69524	5.97727	5.13436
ATP11B	7.31888	7.27939	7.26661	7.13073	7.15359	7.35008	6.52048	7.06129	7.1764	6.85331	6.92961	7.10487	6.82486	7.02805	6.85181	7.01209	7.26865	7.47174	7.16953	7.56525	7.8026	7.06334	6.65757	7.3192	7.42209	7.21759	7.31047	6.92018	6.44474	7.17256	6.9204	6.86353	6.84448	6.99127	6.9868	7.86682	6.60459	7.85339	7.4901	6.742	6.85727	7.78878	7.31044	7.15097	6.88398	7.04088	6.5142	7.10987	7.41025
ATP12A	4.49043	4.15919	3.67215	4.03987	3.33856	3.61791	4.35338	4.33054	4.38829	5.16197	3.95032	3.47059	3.99991	3.96025	4.01366	3.53249	4.11816	3.73249	3.64632	3.80765	4.01366	4.73921	4.30098	3.68586	3.7223	4.55717	3.51849	3.87635	4.05115	3.9169	3.9731	4.08794	3.9902	4.00731	3.91201	3.96577	3.90713	3.94133	3.96577	4.43247	4.72786	3.22794	4.10485	4.4469	4.0184	3.20354	4.20401	3.74406	4.02694
ATP13A1	7.00276	6.61227	7.46249	7.25264	6.82342	6.53101	6.39267	6.76284	6.89528	6.48521	6.5499	6.53101	6.53101	6.03221	6.43534	5.43028	6.79481	6.96668	6.2692	6.35266	6.14387	6.49065	7.08181	5.9861	6.47474	6.27761	6.75598	6.01789	6.56927	6.7222	6.4148	7.21379	6.94614	6.67053	6.46647	6.31807	6.5155	6.01198	5.84238	6.88651	6.63868	6.27127	6.70873	6.23009	6.90645	6.39442	6.68994	6.68898	6.24535
ATP13A2	5.83864	5.71555	6.0605	6.48837	5.76833	6.14404	5.69821	6.6552	6.35777	6.48439	6.41185	6.0563	6.00189	6.16806	6.34174	5.85001	6.20168	5.77752	5.74126	5.99238	5.49258	6.47686	6.44027	5.55731	4.84278	6.08726	5.63998	5.19098	6.17684	6.27728	6.06289	6.34415	6.47101	5.9675	5.56431	5.7187	5.77771	5.43941	5.52497	6.75816	6.09629	5.38179	5.60513	5.27893	6.14019	5.75615	5.90791	5.70171	5.28862
ATP13A3	8.57794	8.62219	9.29658	8.47906	8.84272	8.58103	8.05744	9.13693	8.84106	8.8276	8.62342	8.38251	8.41296	8.02281	8.02401	8.21122	7.63078	8.21917	9.09263	8.92698	9.36655	7.99946	6.72187	9.70309	8.04921	9.10588	9.50785	8.62878	9.16789	9.52869	8.16285	8.29487	8.03574	8.18346	8.96478	9.81972	7.88359	8.288	9.2725	8.10886	8.39077	9.37197	8.41539	7.90937	8.61904	8.37809	7.07806	8.2836	8.79708
ATP1A1	9.53264	9.70083	9.36757	9.56436	8.91252	8.96944	9.54062	10.1668	9.84215	9.26682	9.39143	8.80014	8.67378	8.21951	9.6489	9.55888	9.24023	8.92523	9.39447	9.35182	9.24136	8.66624	8.42598	8.81529	9.15982	8.33774	9.40438	10.0665	9.49896	9.17993	9.1071	9.58478	9.92668	9.9489	9.18363	9.40087	9.04786	8.77507	8.28135	9.02193	10.3276	9.25982	8.8552	8.3136	9.87486	9.16487	8.92762	9.01346	9.2107
ATP1A2	4.74018	5.12429	5.60985	5.52091	5.3103	5.06676	6.17773	5.60571	5.5956	5.94543	5.87766	5.6662	5.59132	5.67609	5.09193	5.20961	6.81093	6.7159	7.43909	6.0436	6.00121	7.62382	7.45207	5.78228	8.13744	6.14519	5.56153	7.22858	7.53573	5.75583	5.75851	6.04378	5.78687	5.81952	5.77082	5.75583	8.73117	5.72532	5.79169	5.86609	5.4295	6.91414	7.58218	8.95256	6.43579	8.32542	7.68531	6.99973	6.44623
ATP1B1	8.34842	8.67567	7.52359	7.58993	7.83848	7.95616	7.66654	7.27469	7.29394	7.77417	7.83719	7.76419	7.80599	7.10463	8.05009	8.16114	7.55542	7.8255	8.48776	8.26483	8.44722	6.95885	6.36191	7.01037	8.22467	7.16153	8.36887	6.93683	8.03128	7.67201	8.72	8.35503	7.44234	8.18977	7.60561	7.15176	7.49028	7.12181	7.0564	8.1683	6.25046	7.54179	7.02685	7.23043	6.78727	7.13145	7.06506	7.55773	7.44018
ATP1B2	5.59041	6.12047	4.98232	5.07265	4.94407	5.21497	5.83197	5.44635	5.60008	4.98654	6.16179	5.06979	4.73122	5.61762	5.19385	5.04305	4.93524	4.95806	3.67945	5.01913	5.18852	4.72388	5.69659	4.18508	5.02308	4.81805	6.31069	4.93511	4.83098	5.08234	5.12909	5.80696	5.13844	5.54282	5.02858	4.72237	5.07533	5.09636	5.18519	5.09636	5.56246	4.50034	6.00958	6.10648	5.78447	4.79985	4.81179	4.49818	4.68061
ATP1B3	7.38659	7.74581	7.14577	6.9816	6.21174	6.12049	7.92578	7.00731	6.5539	7.1668	7.25276	6.25008	6.67774	7.70163	6.73012	7.59163	7.28015	7.05801	7.18088	6.68291	7.05935	7.37049	5.9573	6.49126	6.65204	6.04389	7.12659	7.29544	7.5505	7.10037	6.88451	8.12019	6.90459	6.93256	6.77191	6.9928	6.46066	7.114	6.90961	6.54528	7.67605	5.83396	7.21945	5.31965	7.18018	6.72729	5.94358	6.77503	6.62626
ATP1B4	3.59178	3.75205	3.16954	4.33696	3.3254	3.32789	4.53064	4.13994	4.21778	3.67529	4.18825	3.83175	3.99943	4.63563	3.76861	3.80435	4.37113	3.87164	3.25713	3.44382	3.30173	3.65956	3.99202	3.57865	3.66755	3.80914	3.23089	3.92756	3.96695	3.60595	3.59728	4.86041	3.63392	3.67538	3.5886	3.54039	3.59728	4.73699	3.60692	3.51146	3.17859	3.73832	3.52929	3.66505	4.61363	3.32794	3.24751	3.21239	2.99374
ATP2A1	4.53992	3.79007	3.87559	4.20861	3.73828	3.88354	4.29943	4.15513	4.36065	4.64714	4.3117	4.10265	4.17763	4.61825	4.28415	4.24969	4.73547	4.00711	3.67905	4.30354	3.92552	4.9088	3.85621	3.80966	3.87789	4.07592	3.36389	4.42191	4.5753	4.1004	4.12153	4.49236	4.43486	4.17199	4.05816	4.03586	4.08045	4.03234	4.15086	4.14852	4.13263	3.82678	4.04716	4.56364	4.37396	3.4412	3.84222	3.58979	4.40482
ATP2A2	8.18433	7.94928	8.31654	8.83623	7.67857	7.95654	8.13229	8.60008	8.01376	8.65445	8.70652	8.43606	8.83089	7.70727	7.80835	7.94454	9.28525	8.44543	8.79276	8.78508	8.8295	9.41193	8.91294	7.54566	9.37139	8.72894	7.4566	9.23921	9.38756	8.81153	8.80928	8.84423	8.79462	8.44625	8.33013	8.41806	7.72809	8.32336	8.28898	8.50318	7.70242	9.0068	9.22074	9.30809	8.9649	8.90352	8.72263	8.98349	9.13458
ATP2A3	6.12955	5.8579	6.34722	6.25485	5.86025	5.85152	6.22005	6.0266	5.98989	6.40067	6.37822	6.30179	6.35576	6.02867	6.19975	6.15812	6.82954	6.27341	5.76151	5.94358	5.6709	6.63103	6.40698	5.87713	5.49777	5.92856	5.45147	5.54825	6.34633	6.87595	5.92512	6.26363	6.35856	6.01898	5.75212	5.92806	6.12566	5.93448	5.91951	5.86336	6.13319	5.77019	6.14111	5.99437	6.34162	6.1668	5.94566	6.0103	6.18233
ATP2B1	8.14986	8.53834	8.11823	7.52954	7.98629	7.7264	6.87521	7.36667	7.34265	7.25322	7.23447	7.40316	7.18892	7.13999	7.53005	7.54122	7.08569	7.23912	7.20314	7.35085	7.70634	6.47188	6.80075	7.51965	7.3028	7.3132	8.49196	7.3286	6.52168	7.6177	7.13863	7.73442	7.36655	7.75212	7.02634	7.55629	6.71047	8.07131	7.69348	7.08663	7.30718	7.55649	6.2273	6.03517	6.89091	6.49084	6.44504	7.35678	6.70492
ATP2B2	4.96025	4.7769	4.16268	4.8812	4.06	4.3608	5.5946	5.0313	4.96802	5.06805	5.04299	4.39287	4.76362	5.30258	5.30042	5.01936	5.24801	4.66128	4.3638	4.64951	4.29912	5.6243	4.75819	4.40123	4.33739	4.51015	3.77501	4.8051	4.90076	4.49824	4.47611	4.50165	4.51454	4.57552	4.41855	7.01774	4.41081	4.93928	4.87082	4.44334	5.12416	3.61905	4.54319	4.75069	5.13131	5.19687	5.78005	4.47104	3.94708
ATP2B3	3.95775	4.3066	3.95709	4.37267	3.73981	3.67719	4.79478	4.18171	4.57978	4.25454	4.45065	3.7036	4.15513	4.52599	3.85489	3.83818	4.71868	3.91322	4.02574	4.14286	3.61602	5.1796	4.68616	3.84533	3.84509	4.2723	3.08876	3.7479	4.37664	4.09723	4.12512	4.38857	4.29683	4.26522	4.02904	4.03462	4.07553	3.96643	4.15612	4.06003	3.85353	3.51018	3.85596	4.22106	4.39062	4.06972	4.3112	4.50532	4.55529
ATP2B4	8.18084	8.23308	8.70928	8.55296	8.29471	7.95475	7.77123	8.57167	8.16661	8.88695	8.7581	8.39732	8.20261	7.01116	8.18402	7.83459	8.28811	8.33736	7.74127	8.55263	8.35309	8.72181	8.76131	8.06951	8.25518	8.342	8.46635	8.90967	8.32474	8.22817	8.2252	8.1526	7.98788	8.1076	7.97854	8.91382	8.33983	9.21822	8.22011	7.93481	8.30817	9.01134	9.12699	8.7089	8.87378	8.74616	8.78679	9.22494	8.88777
ATP2C1	7.40302	7.6124	7.67521	7.42775	7.59042	7.47089	6.76534	7.23012	7.16792	7.16875	7.20952	7.27128	7.02036	6.83495	7.42835	7.29497	6.93	7.46216	8.01705	7.31109	7.60085	6.50881	6.84289	7.77947	7.74962	7.37219	7.79452	7.28009	7.28894	6.83811	7.24459	7.44883	7.70713	7.26181	7.49648	7.53052	6.88216	7.23698	7.71754	7.29225	6.89883	7.51832	7.01011	6.88069	7.08471	7.1612	7.23017	7.31579	7.06474
ATP2C2	4.72012	4.41188	4.04344	4.22647	3.74636	3.91317	4.64151	4.63358	4.54618	4.50378	4.17151	4.16872	4.333	5.02485	4.29394	4.22764	4.2822	4.08526	3.81369	4.22628	3.76773	5.47697	4.15669	4.01944	4.26917	4.36244	3.63969	4.21258	4.26949	4.21955	4.55139	4.30991	4.43445	4.72225	4.12387	4.15577	4.15501	4.08211	4.1831	4.18462	4.82479	3.83101	4.11857	4.62049	4.13586	4.23373	4.17747	4.06077	4.59926
ATP4A	4.2981	4.48428	4.48428	4.90387	3.77139	4.3139	5.25036	4.84369	5.13448	4.97677	4.36075	4.87377	4.26336	5.97347	4.68291	4.14276	4.7326	5.18071	4.20929	4.11692	4.3355	5.43466	4.57731	4.66344	4.61601	4.37303	4.03005	3.85452	4.33441	4.58389	4.58389	4.67461	4.61665	4.61665	4.58137	4.58389	4.58389	4.55869	4.58893	4.58389	4.01745	4.88535	4.11426	4.30051	5.20049	4.98505	4.57744	3.98849	4.65394
ATP4B	4.6232	4.17855	4.34089	3.42447	4.03148	4.38156	5.34709	4.40278	4.71211	4.7833	4.54059	4.05515	3.8985	4.61584	3.69802	3.55538	4.30598	3.83904	3.86179	4.48798	3.74465	5.57596	5.27416	4.28729	4.15309	4.3202	4.04551	4.20029	4.30383	4.21475	4.2648	5.01796	4.30531	4.35537	4.22746	4.16628	4.22746	4.18456	4.28228	4.20521	4.87992	3.82089	4.07367	3.69628	3.86871	2.95843	4.66824	4.12912	4.04777
ATP6AP1	9.2432	8.98966	9.07875	8.86942	8.49033	8.2121	8.14256	9.38277	8.80519	8.44751	8.41508	8.58539	8.81966	6.75629	9.02939	8.84701	8.83794	8.34107	7.9978	8.2398	8.21025	8.90006	8.81372	8.31458	7.45423	7.40185	8.87591	7.8389	8.58182	8.80137	8.94522	9.10421	9.08301	8.96036	8.03368	8.52276	7.64453	8.01853	7.64604	8.46219	9.01441	7.65941	8.30999	7.46769	8.93191	7.92292	8.27187	8.39852	7.80694
ATP6AP2	9.16762	9.19661	8.6218	8.23682	9.46255	8.94601	8.37342	8.66935	8.42337	8.51639	8.5438	8.94602	8.8147	7.45039	8.58524	9.2179	8.82834	9.14149	9.8272	8.9358	9.39481	9.27098	9.00597	10.1242	8.57894	8.83802	9.41156	8.5438	9.19506	8.99517	9.01248	9.21226	8.63957	8.56232	8.78474	9.39139	8.17276	9.67507	9.07707	8.43646	8.40503	7.51759	8.57771	7.79246	8.93382	8.5749	7.75337	8.59662	8.49597
ATP6V0A1	8.0911	7.83844	8.42732	7.83807	8.09756	7.68876	7.44543	8.39489	7.69834	7.71017	7.93944	7.76227	8.00107	7.15216	7.76273	7.30438	7.49833	7.76086	7.97063	7.90098	7.31735	8.0929	7.99858	7.58949	8.14284	7.81279	7.60369	7.92478	8.17537	8.31842	8.00272	7.97342	7.94025	8.1708	7.62179	7.67984	7.32213	7.33263	7.51287	8.15477	7.43865	8.39813	7.53709	7.13308	7.46064	7.72268	7.64262	7.92532	7.22877
ATP6V0A2	5.81216	5.88266	5.94062	5.83156	5.52576	5.56943	5.84835	5.91916	5.69573	5.56855	5.7973	5.65401	5.56467	5.84563	6.015	6.21163	6.01139	6.04467	6.41956	5.63743	5.81506	5.38371	5.62341	5.99813	5.76996	5.94778	6.12457	6.19655	6.00513	6.06774	5.7331	5.72824	5.65601	5.7843	5.77262	6.49308	5.64628	5.84289	5.93731	5.68852	6.22477	5.9519	5.8731	5.69859	5.86992	5.65115	5.73466	6.18447	5.96049
ATP6V0A4	3.9395	3.68544	3.93079	3.70212	3.97979	3.9395	3.9395	3.39556	4.03059	4.76851	3.93079	3.99354	3.92931	4.19853	3.9395	4.18684	3.4228	4.23607	3.29011	3.75625	3.33066	5.14042	4.20723	3.85952	4.63762	4.09881	3.59906	4.69345	4.55336	3.98352	3.98849	4.30897	4.03818	4.03072	3.96613	3.95123	3.97607	3.91644	4.01582	3.98352	3.65584	3.87985	4.5578	3.50439	3.87393	3.98855	4.06504	3.36772	3.57309
ATP6V0B	8.13339	8.03319	7.83669	8.24461	7.75188	7.73245	7.27665	8.18349	7.59236	7.93538	7.87812	7.34703	7.59106	7.97992	8.67398	8.64861	7.33878	6.93773	7.50701	7.41405	7.50372	6.8911	7.10643	7.70369	7.04717	7.10009	8.02258	7.22005	7.66128	7.52441	8.12362	8.54335	8.13845	8.08876	7.11951	7.28488	7.20627	7.34421	7.05276	7.79806	7.79722	6.79413	6.84663	6.06917	7.65982	6.878	6.88369	7.05311	6.52836
ATP6V0C	9.2731	8.86688	8.83967	8.9062	8.43348	8.19703	7.87743	8.89489	8.70143	8.37098	8.45966	8.36101	8.43719	7.36651	8.79945	8.53087	8.58292	8.44415	7.61993	8.19242	7.95568	8.37989	8.73322	8.10211	7.52927	7.82767	8.53198	8.11952	8.51737	8.614	8.67431	8.9099	9.18439	8.40039	7.80859	7.97824	7.82042	8.1958	7.9478	8.4607	8.41023	8.30701	7.99465	7.10449	8.39524	7.71206	8.02745	7.9328	7.70174
ATP6V0D1	8.74656	8.39454	8.86722	8.67584	8.56787	8.17391	8.01164	8.98449	8.28839	8.81484	8.64037	8.38853	8.53553	6.62441	8.67956	8.21796	7.80084	7.51937	7.92607	8.23055	7.87897	8.90663	8.55794	8.15854	6.85193	7.2201	8.36913	8.24759	9.0086	8.25221	8.3252	8.56365	8.97566	8.99674	8.25221	7.67312	7.68934	7.70719	7.54336	8.73072	8.76016	7.26369	7.59412	6.52174	8.40924	7.65184	7.82821	7.82239	7.36293
ATP6V0E1	8.42182	9.54953	8.83758	9.36051	9.29426	9.68779	9.07674	8.81093	8.93313	8.70617	9.03135	7.95082	8.38949	9.37796	8.94013	10.0423	8.20671	8.4514	9.41719	8.50889	9.942	7.73149	8.39618	9.53632	9.93429	7.84044	10.1071	9.31616	8.37322	8.44766	9.34899	9.77596	8.98261	9.0611	9.7886	9.4878	8.20296	8.44318	8.21719	8.97129	8.9145	7.37688	7.99534	7.15059	9.16623	8.53801	8.36741	8.29266	8.04289
ATP6V0E2	6.51825	6.56554	6.25139	6.654	6.52601	6.33512	6.37537	6.6121	6.21241	6.40096	6.51223	6.78365	6.74381	5.76058	6.32438	6.27937	6.87246	6.92691	6.61036	7.00816	6.74973	6.79844	5.92248	6.60166	6.16802	6.0823	6.56554	6.6156	6.88437	6.42354	6.41164	6.8245	6.67528	6.94717	6.19743	6.53156	6.34573	6.0949	6.09673	6.9133	6.35304	5.86402	6.52635	6.42185	6.52356	6.38626	6.51968	6.32586	6.59686
ATP6V1A	8.79825	8.74176	9.04368	8.63785	8.49377	8.22196	7.53174	8.60713	8.26518	7.79897	7.71011	8.2373	8.16458	7.24919	8.27859	8.50657	7.70931	7.56349	8.13067	7.84235	7.97334	7.33161	6.56999	8.35232	7.33423	7.1	9.07382	8.02095	7.74322	8.01413	8.36791	8.00894	8.53053	8.09457	7.50552	8.36532	7.03756	8.69142	8.25287	7.52195	8.26937	7.83518	6.81813	6.44374	7.97622	7.0296	6.902	7.45089	7.24742
ATP6V1B1	4.3977	4.53024	4.3092	4.4611	4.30691	4.39564	5.23314	4.67105	4.87972	4.82065	4.9517	4.64352	4.35952	4.61412	4.73032	4.48449	4.64004	4.13295	4.57832	4.2816	4.64054	6.39942	4.63032	4.29093	4.34098	4.7959	4.14046	4.57447	4.62103	4.5093	4.54713	5.03899	4.58038	4.81886	4.53796	4.3098	4.84408	4.46917	4.58612	4.53911	4.71131	4.44235	4.78607	4.95926	4.69675	4.72021	4.17136	4.01024	4.32434
ATP6V1B2	9.5209	9.58936	9.89144	9.8388	9.49115	9.12961	8.1773	10.4506	10.258	9.2215	9.19498	8.98642	9.06881	8.8368	9.57395	10.2007	8.62649	8.61106	9.43823	8.65968	9.106	8.91499	8.60008	8.89604	8.39806	8.50849	9.33088	9.32915	9.27081	9.52044	9.69587	9.89419	9.83012	9.32822	9.26567	8.88734	8.26187	8.82632	8.65088	9.13753	9.21876	9.05375	8.02455	6.98903	8.85472	8.16967	8.29489	8.77855	7.99656
ATP6V1C1	7.35739	7.45906	7.69135	7.52647	7.80093	7.5013	6.56818	7.87131	7.69447	7.0961	7.22698	7.48059	7.10313	7.00048	7.58597	7.43355	7.24735	7.32996	7.56272	7.3167	7.48178	6.7875	6.39059	7.68966	7.16497	7.33927	7.62693	7.71369	7.13243	7.62523	7.62597	7.5808	7.75186	7.24386	7.05095	7.24978	6.62255	7.3031	7.46935	7.32939	7.32179	7.43002	7.05762	6.85794	7.07763	6.88344	6.4591	7.04107	7.13266
ATP6V1D	7.19308	7.4387	6.89693	7.0887	7.55284	7.30342	6.37084	6.92847	6.8417	6.9647	7.17881	6.84673	6.89919	6.64856	6.97431	7.00896	6.89533	6.78433	6.95266	6.97098	7.52491	6.67171	6.31138	7.34692	7.4783	6.66126	7.62579	7.09812	6.43526	6.76605	6.82979	7.16306	7.09162	7.23708	6.95814	7.12884	6.23598	7.24734	7.74404	6.56711	6.51153	6.2172	6.72225	6.52655	6.95078	6.48368	6.43305	6.55111	6.83074
ATP6V1E1	8.04883	7.88814	7.60132	8.59526	8.50809	8.58694	8.72479	8.86837	8.64466	8.55849	8.47908	8.60466	9.13605	8.35391	8.35699	8.63968	9.08322	8.95903	9.48835	8.49864	8.6226	9.61776	8.68247	8.81306	8.51196	7.8353	8.81402	8.96955	9.90646	8.53779	9.37008	9.18584	9.15191	9.20847	8.18064	8.5588	8.04166	8.3875	8.06751	8.59113	8.49737	8.27597	8.51061	8.31	8.85989	8.65938	8.10235	7.86873	8.81344
ATP6V1G1	8.22315	8.66307	7.83735	7.67715	8.25575	7.91828	7.50384	7.23321	7.89468	7.96356	7.46272	7.74262	7.69896	8.3112	8.10547	8.28268	6.78747	7.77654	7.92313	7.88807	8.10835	7.27783	7.3715	8.46668	7.65971	7.84339	8.72332	7.63203	7.10918	7.64225	8.03938	8.57894	7.7754	7.8412	7.0183	8.08737	7.45336	8.37767	7.98364	7.40537	7.76819	8.18052	7.42207	6.69259	7.88149	7.22358	7.51539	7.56463	7.62643
ATP6V1H	7.35641	7.38305	7.13189	6.94143	6.97745	6.61129	6.10628	6.74667	7.02684	6.76889	6.7997	6.96801	7.22176	6.51823	7.93577	7.70818	6.48698	6.73719	6.15243	6.57493	6.927	6.2421	7.02319	6.43992	7.55752	8.3565	6.90951	6.39991	6.30858	8.48645	6.98403	6.64337	7.0719	7.04394	6.51498	6.84252	6.19658	6.86648	6.83167	6.56748	6.66443	7.13016	6.73563	6.25509	7.11907	6.67246	6.54625	6.83482	6.23535
ATP7A	6.56859	6.80189	6.38959	6.51724	6.74475	6.87393	6.53143	7.17422	6.86205	6.46521	6.46746	6.90002	6.86676	6.07126	6.86212	6.70736	7.28462	7.45195	7.28163	6.69266	7.09309	6.54276	5.88914	6.88585	7.34313	7.14518	6.98707	7.15392	7.06726	6.52704	7.71931	6.67658	6.66847	7.00456	7.24483	6.47838	6.78506	6.59903	6.5605	6.65428	6.00561	7.8712	7.1914	7.38334	6.63181	7.12977	6.5226	6.82698	7.29907
ATP7B	4.0224	4.92098	5.61206	4.46253	4.73222	4.78734	3.74239	5.05677	4.54676	4.9141	5.38179	4.43033	4.00928	4.05612	4.32368	4.43095	4.10407	4.67489	5.04498	4.98407	5.11427	4.11615	4.13766	5.69092	4.76832	5.54229	4.67489	5.48978	5.47211	4.42785	4.26917	4.19394	4.62649	4.19159	4.42785	4.42197	4.42785	5.29765	6.12043	5.78074	4.69574	5.89956	5.74527	5.40319	5.52241	5.47596	5.1616	5.36206	5.82872
ATP8A1	5.15225	5.52062	5.85273	5.68592	6.21064	5.89304	5.72882	5.49812	5.82453	5.24591	5.20236	5.56166	5.56283	5.59862	5.20172	5.238	5.46008	5.56586	5.58239	5.50781	5.71922	5.10328	4.79433	6.13823	5.45175	5.01796	5.91901	5.75022	5.49677	5.2834	5.29189	5.48275	5.96013	6.08887	5.52522	5.15958	5.31737	5.32765	5.55114	5.93063	5.80364	5.93987	5.39905	5.76094	5.10264	5.50674	5.50375	5.51399	5.0377
ATP8A2	4.25392	3.46239	3.6793	3.71402	3.26485	3.53754	4.38823	4.08466	4.18085	4.13149	3.72977	3.19197	3.39598	4.31929	2.97047	3.9735	3.78647	3.30626	3.9591	3.95956	3.05534	4.29413	4.07225	3.63205	3.95554	3.61139	2.96871	3.40022	3.83836	3.69861	3.63868	3.79467	3.75034	3.96297	3.59024	3.72489	3.61077	3.56726	3.68958	4.02701	4.04698	3.34181	3.87512	4.77648	4.54511	2.90411	3.41036	3.6117	3.67928
ATP8B1	7.85572	7.52493	8.1187	7.40011	8.38155	7.82089	7.59633	7.58506	7.67553	8.10249	7.86836	8.20917	7.67011	6.89485	7.61699	7.38127	7.71449	8.18851	8.33033	8.2872	8.56183	7.74846	6.85845	7.78744	8.28074	8.73665	8.04724	8.06674	7.86602	7.82823	7.76574	7.47246	7.53444	7.33337	8.34727	7.63825	8.86682	8.19055	7.89072	7.63926	7.74995	8.74624	9.03357	8.88991	8.15688	8.35104	8.37467	8.68264	8.8141
ATP8B2	7.09743	6.81835	7.09656	7.19828	7.39238	7.46635	6.84459	7.38468	7.00201	7.76801	7.6956	7.52765	7.60285	6.83777	7.5065	7.03226	7.98212	7.66982	7.56825	7.68898	7.60818	8.19929	7.10144	7.21762	7.61191	8.25176	6.97843	7.80994	7.67474	7.16222	7.09954	7.13852	7.23208	7.06679	7.86458	7.61726	8.4138	7.43231	7.01626	7.64158	7.38258	7.31163	8.55112	8.31148	8.20439	8.02815	7.9812	7.98204	8.37839
ATP8B3	4.54615	4.14386	4.39763	4.43766	4.1366	4.34209	5.0679	4.78823	4.70297	4.83558	4.2622	4.43982	4.508	4.52613	4.90879	4.60051	4.07661	4.66123	4.38478	3.99449	3.78127	5.3944	4.67353	4.12786	4.39323	4.29686	3.61162	4.13878	4.94178	4.21475	4.29846	4.62551	4.58366	4.94559	4.63481	4.30776	4.10858	4.31008	4.62939	4.36976	3.95036	3.85409	4.7951	4.51835	4.69571	3.40596	4.46859	4.08163	3.99527
ATP8B4	6.64683	7.44999	6.6029	6.50099	7.23379	7.18127	6.47603	7.93573	7.39246	5.81933	5.6727	6.45696	6.40347	6.29653	6.87685	7.01576	5.99833	6.01522	6.46128	6.08131	6.58673	5.37515	5.60902	7.46247	6.00118	5.78837	7.99677	7.48769	5.66877	6.2946	6.95448	7.30947	6.19959	8.29323	6.14173	6.0044	5.99144	7.11859	5.8377	6.36802	6.50388	5.99817	4.43196	3.17277	5.54744	5.92241	5.50946	6.30723	5.23292
ATP9A	6.56251	6.44469	6.72497	7.02067	6.85087	6.85477	7.66184	6.92593	6.96428	7.57427	7.49656	7.2928	7.60087	7.13643	6.88625	6.92931	8.14902	7.78511	7.36991	7.60311	7.41468	7.26405	7.50785	6.61688	7.82411	7.75444	6.44334	7.5956	7.36091	7.02663	8.5031	7.08439	6.94716	6.88755	7.17637	7.12597	7.17968	6.82648	6.88571	7.8195	7.06782	7.72004	8.59778	8.62714	7.93326	8.27133	8.01705	7.82422	8.15728
ATP9B	6.39502	6.06574	5.96598	5.88209	6.02331	5.87173	6.19647	5.98535	6.54294	6.08628	5.99	5.7074	5.92916	5.61328	5.93816	5.85153	5.88523	5.88908	5.9812	6.00863	5.95359	6.53148	6.53712	6.24146	6.30698	6.43784	6	6.06252	6.50244	5.98323	6.07493	6.64594	6.35806	6.16011	6.05267	6.00964	5.88202	5.87253	5.8844	5.98976	5.98911	6.44373	5.90872	6.12713	5.95904	6.22858	6.02673	6.10776	6.03111
ATPAF2	5.74785	5.49221	5.58115	5.69638	5.60732	5.63694	5.63081	5.92855	5.99616	5.86846	5.72832	5.88677	6.04373	5.56171	5.60403	5.18502	6.02237	5.71172	5.87684	5.51392	5.29943	6.15389	5.87144	5.92498	5.70485	5.63628	5.8914	5.63107	5.76357	5.50348	5.75919	6.0503	5.96852	6.02162	5.59197	5.84524	5.44062	5.55353	5.59991	5.68352	5.83461	5.26368	5.609	5.38417	5.49545	5.72828	5.29884	5.75174	5.33651
ATR	5.825	6.41485	6.9328	6.88928	6.25948	6.32187	5.90538	6.13692	5.90446	6.09713	6.28411	6.13758	6.13643	5.99057	6.45208	6.72843	6.23793	6.07507	6.38967	5.96895	6.38784	5.45021	5.28692	6.18414	6.5547	6.2282	6.40735	6.44595	6.08974	6.38996	6.08924	5.97648	6.03311	5.85719	6.63905	6.33984	5.95543	6.68816	6.5784	5.8161	6.10618	6.35185	5.70039	5.64962	5.80177	6.25391	5.99004	6.42783	6.11821
ATRAID	7.96484	7.85612	7.55652	7.82099	8.96795	9.04949	8.35537	8.36741	7.98676	7.55714	7.41996	8.57765	8.54682	8.30463	8.92062	8.62652	7.21566	7.55747	8.16076	7.61342	7.82935	8.10502	6.88355	8.46165	8.11607	8.21426	8.9993	8.22588	8.21851	7.57417	8.41084	8.32081	8.55578	8.03093	7.51488	8.03313	8.10779	8.10779	8.20881	8.3801	8.13504	6.75307	7.02195	7.34893	8.31796	7.67921	8.13651	7.69795	7.63864
ATRN	7.5027	7.75134	7.61249	7.20747	7.60119	7.303	6.80831	7.05484	7.02228	7.18013	7.45879	7.30999	7.12674	6.16789	7.17252	7.48009	6.93148	6.70204	7.53458	7.68144	7.32104	6.92274	7.27106	7.38733	6.68539	7.60211	7.58975	7.24573	7.30669	7.12996	7.59833	7.99392	7.14442	7.56661	6.75396	6.96949	7.11177	7.1071	6.80528	7.43039	7.4589	7.56852	6.76526	6.56251	7.27368	6.85501	7.06004	7.49435	7.0673
ATRNL1	5.96585	6.57528	4.76798	4.71727	5.58283	5.8192	6.35494	4.87145	5.20488	5.45371	5.48894	5.68461	5.65323	5.33538	4.755	4.78121	5.67918	6.1692	7.58638	8.20642	8.00188	5.19129	5.23253	7.03682	5.1394	5.69736	4.98052	5.31021	6.79498	5.65688	5.87661	5.89236	5.75887	5.83764	5.63781	5.83432	5.74892	5.60796	5.73565	6.26797	5.55939	7.2875	8.54796	8.46357	7.71917	7.56879	7.05543	6.56105	8.20518
ATRX	6.659	7.125	7.01372	6.54031	7.3312	6.9747	6.35491	6.79312	6.40168	6.70821	6.48494	7.1417	6.91873	6.2141	6.60643	6.54426	6.94995	6.93771	7.11492	7.52938	7.85232	6.91917	5.93781	6.30454	7.31904	7.61138	7.25517	8.06445	6.72537	7.23523	6.46725	6.36697	6.28487	6.39243	7.45035	7.56077	6.60936	7.89098	7.2968	6.46569	6.82596	8.2826	7.9781	7.52736	7.15277	7.08057	6.81595	7.24975	7.69436
ATXN1	6.40765	6.60738	7.07387	7.16594	7.56942	7.52813	6.83363	6.48923	6.22766	7.26992	7.4247	7.78165	7.74142	6.7249	7.15687	7.07077	6.95118	6.93006	6.47084	6.8448	7.01412	6.81101	6.43174	6.37132	7.48271	7.63412	6.57107	6.97357	6.52542	6.79356	6.67786	6.83762	6.58822	6.81869	6.74056	6.81491	6.59897	8.52123	7.68973	6.64273	6.32623	7.37934	7.27721	7.44051	7.01766	7.70094	7.38654	7.64689	7.37775
ATXN10	7.3486	7.6184	7.6876	7.65822	7.80054	7.63984	7.57112	7.50177	7.41774	7.23799	7.31691	7.79626	7.8617	7.69279	7.4693	7.60825	7.74099	7.78669	8.30603	7.65653	7.61986	7.80464	7.5764	8.34974	7.87174	7.57153	8.06535	8.03017	8.26239	7.4853	7.46754	7.99145	7.60074	7.60477	7.4409	7.61365	7.76299	7.91799	8.19649	7.70487	7.379	7.90116	8.23417	8.50297	7.72638	8.12326	7.88433	7.69527	8.28516
ATXN2	6.83862	7.1929	8.02837	7.82646	7.44669	7.58093	7.1281	7.68424	7.2872	7.49128	7.79013	7.38255	7.7483	6.7874	7.10262	6.69199	7.99108	7.58396	7.46376	6.9707	7.18304	7.18812	8.56115	7.45237	7.46376	7.33991	7.59735	7.80009	8.12604	7.73975	7.45524	7.74413	7.38082	7.15102	7.3655	7.45524	7.45524	7.64783	7.77477	7.03502	6.87545	8.12736	8.16355	8.4234	7.81012	8.43912	8.17471	8.21384	7.9814
ATXN2L	6.44892	5.8174	5.93164	6.07024	5.38503	5.51862	6.35093	6.29209	6.11891	6.34407	6.19901	5.93812	6.26553	6.27128	6.50484	5.99329	6.76748	5.90855	5.65008	5.9513	5.37772	6.73049	5.9939	5.06702	5.18904	6.29044	5.06585	6.01089	6.16112	5.98264	5.67956	6.71394	5.89088	6.64813	5.92147	5.712	5.8844	5.79264	6.00396	5.66751	5.7108	6.1634	6.2356	5.8915	6.2032	6.56712	6.65612	6.55939	5.82247
ATXN3	6.34592	6.78449	6.90074	6.43644	6.9454	6.7157	6.24303	6.44095	6.46607	6.29143	6.50238	6.67707	6.44688	6.71617	6.53407	6.7632	6.74631	6.87224	6.96735	6.67629	7.08445	6.25609	6.44308	6.69913	7.06495	6.93432	7.0362	6.80212	6.55347	6.51318	6.66092	6.54307	6.38878	6.832	6.87327	6.80809	6.5963	6.85164	6.8542	6.46763	6.78408	7.36772	7.10525	7.2468	6.58593	7.10626	6.70378	6.88488	7.12133
ATXN3L	2.91176	3.30565	2.66604	2.66604	2.55807	3.01485	2.6487	2.90601	2.5761	3.48468	2.52013	2.46154	2.65383	2.88071	2.40474	2.76825	2.35831	2.95866	2.33716	3.32401	2.50246	2.57881	3.55457	2.8261	2.61373	2.20138	2.62189	3.16056	2.5761	2.71039	2.75968	3.00119	2.83607	2.87797	2.6956	2.67589	2.69807	2.66603	2.77446	2.68328	2.3116	2.04998	2.62302	3.25974	2.07442	2.6107	3.26167	3.30015	3.29525
ATXN7	6.78941	6.96498	6.60201	6.61421	6.81223	6.97594	6.83265	6.63628	6.55859	6.85482	6.53978	6.68508	6.48908	7.05308	7.89274	7.6126	6.7457	7.05849	6.51413	6.87864	6.92582	6.16285	6.52364	6.36442	7.56403	7.17677	7.19395	6.95703	6.41293	7.1243	6.55746	6.28657	6.70705	6.66541	7.48939	6.63913	7.01715	7.3127	7.07942	6.3739	6.71202	7.49505	7.31215	6.90918	6.77645	7.38618	7.66743	7.83386	6.7903
ATXN7L1	5.19697	5.39405	5.621	5.29172	5.30611	5.44029	5.08373	5.40465	5.74068	5.19782	4.8083	5.45956	5.27557	4.82916	5.29455	5.16652	4.71794	5.20928	4.62017	5.0131	4.92169	5.40918	5.87262	5.02984	5.21483	4.98289	5.34539	5.13218	4.71421	5.00807	4.95988	5.53174	5.25116	5.01128	5.32827	5.20993	5.18477	5.22493	5.54405	4.9224	4.86301	5.47661	4.85244	5.16925	4.79839	5.33806	5.5885	5.55109	4.76213
ATXN7L3B	6.78926	6.77135	7.20812	7.4262	7.12695	6.96992	6.77641	7.58197	6.9413	6.91119	6.58883	7.26185	7.44759	6.41756	7.07956	6.62405	6.94105	7.0125	6.87481	7.39312	7.00136	7.2678	6.96296	7.38348	6.45803	6.74166	7.80777	7.53923	7.70734	7.00562	6.83676	7.01846	7.00292	6.99684	6.58142	8.15664	6.99617	7.14207	6.85297	7.13599	6.77968	6.71297	7.57244	7.67507	6.95111	7.15921	6.49478	6.95085	7.42281
AUH	6.63047	7.15195	7.04402	6.99039	7.37769	7.55616	6.72678	7.17055	7.14389	6.52817	6.56699	6.93374	7.03646	6.97589	6.85875	6.68397	6.82813	7.20348	6.86892	6.5491	6.8816	6.1739	5.99784	7.32453	7.386	7.28913	6.86238	7.30309	6.30295	6.88997	7.0379	6.74751	6.87216	7.76663	6.55026	6.52971	6.61601	6.88312	7.16803	6.86668	6.38525	6.90891	7.64842	7.85116	6.61969	7.64365	7.19991	7.07209	7.09268
AUNIP	4.23936	3.94343	3.58901	4.08966	3.3004	3.4467	4.39525	3.37188	4.00836	4.0027	4.1169	3.61383	3.34818	4.13299	4.11264	3.37708	3.67552	4.30729	3.29497	3.37762	3.35593	3.74588	3.84289	3.58776	4.41043	3.84471	3.24631	3.47498	3.41589	3.57023	4.39145	3.40873	3.58785	3.83646	4.15947	3.49878	3.8071	3.63972	3.51052	3.81297	3.66445	3.9646	3.50589	3.78099	3.63611	3.00903	3.94257	2.93423	3.73313
AUP1	7.95955	7.73171	8.02017	8.38895	7.74225	8.05225	8.00868	8.25754	7.848	8.46602	7.92676	7.61986	7.88383	7.77195	8.7436	8.61642	8.58796	7.9929	7.92392	7.36412	7.23276	7.63523	8.49507	7.24554	7.2893	7.16778	7.90519	7.239	7.71251	7.88212	8.52918	8.43409	8.4662	8.07846	7.42646	7.81297	7.91669	7.36595	7.00538	7.82902	8.15243	7.14018	7.62394	6.76659	8.29049	7.98087	7.85594	8.14529	7.27037
AURKA	4.72607	4.84248	5.45012	5.5175	4.9015	4.84268	4.79646	4.68606	4.50522	5.08289	5.30835	4.7375	5.00689	4.9038	4.83278	4.81385	4.181	4.33869	4.03356	4.35006	4.31287	4.73385	4.36401	4.14045	4.59326	4.04391	4.62007	4.82888	4.45518	4.36338	4.47313	4.62326	5.14138	4.4207	4.44773	5.49667	4.12207	4.91114	5.30714	4.32919	4.6839	4.42972	4.12824	3.90232	4.59524	4.008	4.03453	3.79294	3.98321
AURKAIP1	7.2488	6.83335	6.76316	7.57989	7.09059	7.10034	7.99719	7.34069	7.07501	7.56309	7.30746	7.04256	7.62615	7.53643	7.76082	7.72387	7.57973	7.29899	7.39644	6.97175	7.03322	8.2478	7.48903	7.02112	6.76897	6.94003	6.99614	7.28072	8.04049	7.20187	7.49391	8.02172	7.61179	7.51136	6.91268	7.38493	7.4006	6.96468	6.97501	7.16626	7.62177	6.65779	7.12996	6.95195	7.31736	6.84008	7.04949	6.84488	6.64118
AURKB	5.51158	5.13043	5.42259	5.63837	4.86204	5.18685	6.54124	5.3579	5.34237	6.05742	5.73201	5.10672	5.50411	5.12596	5.2831	5.49927	5.53356	5.1334	4.59287	5.13943	5.14212	5.62561	5.72392	5.00204	5.01251	5.03088	4.84922	4.86367	5.20461	5.12969	5.13576	5.46645	5.45735	5.1843	5.0144	5.10947	5.3724	5.44724	6.03783	5.16509	5.51908	4.94015	4.92437	5.309	5.17434	4.85921	4.56268	5.04181	4.84891
AURKC	5.5426	4.86732	5.0714	5.43747	5.30557	4.81207	4.97589	4.54698	5.67164	5.16223	5.1105	4.79067	4.64266	5.43868	4.76643	5.0714	4.67542	4.91173	4.46246	5.5829	5.12957	5.64299	5.94133	5.07934	4.83049	4.41254	5.29062	4.70035	5.03822	4.98096	4.93078	4.98964	4.97227	4.99061	6.32139	4.91727	4.92016	4.90665	4.90376	4.91727	4.70682	4.88542	5.47862	5.41314	4.9552	5.1176	5.13118	4.71877	4.71735
AUTS2	6.54516	6.22328	5.0396	5.91141	5.85863	6.05596	7.07136	6.03218	5.57541	6.43743	5.84798	5.9885	6.32477	5.45425	6.3025	6.74586	6.18394	5.74386	5.70943	6.00244	5.88671	6.14209	5.08993	4.69135	5.51519	5.75737	5.29292	6.51192	6.13523	5.91539	5.52338	5.54524	5.46266	5.4204	6.35986	5.8979	7.41104	6.46673	5.73226	5.58264	5.51773	7.84492	7.62144	6.54633	5.70256	6.40935	6.98118	7.65696	6.53866
AVEN	6.44495	6.44352	6.7379	6.78358	6.70857	6.67014	6.08969	7.06627	6.71164	7.56611	7.58311	6.94326	6.93812	7.06844	6.43743	6.7	7.67693	7.52077	6.89773	7.17462	7.22482	6.81495	6.68221	6.87787	6.30526	6.79533	6.6057	6.57963	6.91042	6.518	6.9648	7.077	6.89868	6.22548	7.01889	7.04093	7.05095	6.77846	6.84258	6.97481	6.59029	6.88567	7.89012	7.25843	6.86848	6.98575	7.48345	7.39287	7.57879
AVIL	5.47576	5.36871	5.52664	5.81006	5.69653	5.89294	5.55079	5.68684	5.62509	5.97538	5.66731	5.83882	5.89285	6.16322	6.13668	5.49783	6.33367	5.67761	5.46801	5.06766	5.16076	5.91685	5.4419	5.2296	5.17099	6.00295	5.27343	5.47893	5.47666	5.72032	5.69386	5.14673	5.33307	5.83304	6.42158	5.78128	5.41435	5.75368	5.37563	5.54663	5.46498	5.81663	5.49299	5.57154	5.12579	5.71811	6.20476	6.1876	5.73052
AVL9	5.99002	5.85389	6.16825	5.94366	6.04491	6.10256	6.10103	6.07735	6.17682	5.8602	5.99547	6.15745	6.23082	6.13612	6.42737	6.34421	6.05403	6.18218	5.94468	5.54081	5.64974	5.95138	6.13083	5.85384	6.03292	6.33947	5.75853	6.20135	6.16231	6.10287	6.38236	6.11983	6.2103	5.99921	5.79215	5.82473	5.83496	6.04471	6.25904	5.96447	6.08284	6.1763	5.91834	5.89353	5.67887	6.03316	5.70409	6.0035	5.77112
AVP	5.46547	4.84821	4.55766	5.27422	4.47046	5.08501	5.30484	5.16843	5.26858	5.58521	4.91799	4.89498	5.76794	5.79881	5.69957	4.95181	5.74265	5.19801	4.88451	4.98862	4.6451	6.50312	5.01822	4.37341	4.6451	5.91341	4.53502	5.55194	5.45877	5.14404	5.15644	5.53568	5.2184	5.19362	5.13661	5.12421	5.13661	5.10438	5.20353	5.14404	5.58251	4.32877	5.35014	5.07863	5.45318	4.82098	5.46612	4.8618	5.00191
AVPI1	8.22384	7.96902	6.29284	6.86421	6.22876	6.63715	7.02369	7.01832	7.05719	6.1314	6.03043	6.73297	7.0974	6.72515	7.29939	7.25004	6.61878	6.79885	5.74194	6.67981	6.66753	6.50158	6.89522	7.86352	6.00481	6.1422	7.24649	6.57579	5.94738	6.63084	7.57436	7.84362	7.16935	7.28267	6.12934	6.63308	6.4446	6.0351	6.12149	6.5523	6.45136	6.05956	7.44816	6.55256	7.23699	6.6657	6.68761	6.92437	6.82071
AVPR1A	4.98752	5.22522	5.19318	4.48866	4.56951	4.37523	4.23823	4.13372	4.34267	4.38735	4.66815	4.21413	4.02672	4.04805	3.66339	3.9602	4.08414	4.09981	4.27533	5.15089	5.29848	3.9045	3.73289	4.23387	4.47405	4.19414	4.67863	6.02258	4.02166	4.15388	4.17042	4.23526	4.18253	4.23555	4.14945	4.1939	4.89516	6.10361	4.18238	4.44011	5.42252	4.53604	5.02922	4.35437	4.09108	4.89296	3.81684	4.53693	5.66847
AVPR1B	4.3615	3.80288	4.11564	4.19607	4.3615	4.6613	4.27723	4.47075	4.5254	4.6069	5.20624	4.04551	4.05346	4.65081	4.18207	3.7442	4.99644	4.27021	3.62947	4.17019	4.30811	4.96614	5.47103	3.75869	4.82035	3.90617	3.6243	4.55388	3.64152	3.99848	4.92964	4.46406	4.29618	4.33423	4.22008	4.48197	4.21336	3.98728	4.27604	4.27604	4.37745	4.10335	3.96768	4.88318	4.02617	3.43063	4.19164	4.12213	4.41528
AVPR2	5.13732	4.70657	4.8598	5.2021	4.41137	4.58927	5.41624	4.95642	4.60782	4.98992	5.05259	4.62501	5.21064	4.53617	5.20834	4.77287	5.27221	4.71078	4.08276	4.63101	4.45987	5.88359	4.9593	4.45404	4.2973	4.53983	4.53899	4.60109	4.73838	4.71552	4.86577	5.14706	4.91773	4.77991	4.68841	4.68615	5.16287	4.56754	4.69632	4.66243	4.82085	4.73784	5.65371	4.21515	4.65012	5.16286	4.87527	4.04687	4.72813
AXIN1	6.28563	6.11992	6.09956	6.00178	5.76591	5.67274	6.21759	6.09926	6.85023	6.04495	6.28563	5.40552	5.35527	6.31881	5.69443	5.94533	5.668	6.03685	5.80314	6.29894	6.00178	5.21798	6.41779	5.88511	6.18647	6.11161	5.41512	5.96342	6.00874	6.24297	5.91584	6.00015	6.42003	6.25309	5.72697	5.49089	5.89729	5.64603	5.73203	6.30705	6.41301	5.85312	6.17295	6.00245	6.48772	5.68856	6.31211	5.79928	6.04252
AXL	7.48242	7.7659	7.57629	7.98645	6.82608	7.33601	8.30158	8.41611	8.3069	8.17548	8.03466	7.58957	7.37445	7.31678	6.83843	7.04338	8.13713	8.03388	7.69802	8.05259	7.82375	8.37583	8.12407	7.9006	8.31981	7.55324	7.83385	9.04941	8.0201	7.86913	7.59237	7.72711	7.6128	7.32288	9.01461	7.46698	8.27474	7.32738	7.30799	8.64502	7.66577	8.2744	8.22291	7.98705	8.60706	8.21247	8.67228	8.56158	8.29638
AZGP1	3.2214	3.28475	3.37512	3.20355	3.20438	3.12071	3.44225	3.59123	3.32004	3.31566	3.26097	3.18868	3.11238	3.21092	3.29102	4.21726	3.67753	3.22611	3.30756	2.92169	3.04774	3.83233	3.29102	3.25245	3.42785	2.98921	6.91623	3.24939	3.35372	3.32165	3.28756	5.1865	3.29097	3.51939	3.38472	3.01141	3.17846	3.05914	3.53302	3.16994	3.99406	2.5154	3.24631	4.18201	3.19345	2.99343	3.28339	3.6443	4.22908
AZI2	6.43033	7.01981	6.7308	6.55397	7.12713	7.16549	6.08844	6.86462	6.93335	6.15196	6.3713	6.66879	6.62427	6.49854	6.53848	6.79033	6.29265	6.73636	7.20695	6.71115	7.08032	6.12825	5.79808	7.20231	7.00535	6.72764	6.78955	6.80059	6.39459	6.40656	6.71184	6.51445	6.59809	6.61434	7.4953	6.47715	6.36367	6.53096	6.75846	6.92363	6.83752	7.3085	6.7722	6.65245	6.34949	6.55354	6.41507	6.58211	7.09091
AZIN1	8.0363	8.26506	8.08128	8.16136	8.32662	8.16175	7.73236	7.84785	7.61971	7.51314	7.59096	8.36349	8.17901	7.78272	7.60688	8.17178	8.60481	8.63307	8.59457	8.38384	8.67941	7.75008	6.91263	9.58277	8.00233	7.97552	8.98271	8.01431	8.1599	7.78504	8.48204	8.20399	8.97426	8.05464	8.06873	7.93534	7.47412	8.02833	7.9391	8.40407	8.15008	8.06012	8.56766	8.13167	7.71686	7.80955	6.51416	7.71027	8.54937
AZU1	4.85733	4.98497	5.02021	4.27943	4.57824	4.65461	5.43909	5.18262	5.29895	4.71423	5.08991	4.97424	5.23568	4.80396	4.48348	6.16326	6.82714	6.38001	4.91149	4.60214	4.87121	5.27501	5.20775	4.63743	4.6108	4.63099	4.20469	4.79467	5.45228	4.96164	5.87442	5.37493	5.16497	4.99258	4.92407	4.78262	4.70748	4.80693	4.97269	4.95501	5.51191	3.4819	4.64071	5.19946	5.54431	4.10235	4.8441	4.11397	4.96344
B2M	11.4445	11.6935	10.6348	10.6678	11.0771	10.5757	10.684	10.4237	10.5646	10.8489	10.5715	10.3438	10.0016	10.18	11.2577	11.4599	10.955	10.3399	10.0296	10.6865	10.7829	9.94394	10.073	10.2618	9.03079	10.2105	11.0308	9.98484	9.6749	11.2416	10.4235	10.0175	9.78955	9.97252	11.9778	10.6915	10.0606	11.1061	10.7907	9.80187	10.2419	10.0869	8.9717	8.02016	10.364	9.86477	10.093	10.0709	9.06088
B3GALNT1	5.98643	6.43779	6.6785	6.37041	7.06549	6.52512	5.51863	5.98936	5.97715	5.97988	5.99938	6.58282	6.12227	5.63948	5.65149	5.79514	5.98762	6.12804	6.48853	6.44988	6.75378	5.80582	6.0773	7.30894	6.25349	6.32436	6.47922	5.8558	5.8615	6.05536	6.13137	6.32905	6.0025	5.99186	7.43255	5.9168	6.32873	5.91992	6.11135	6.20643	5.97347	6.29597	6.47132	6.15243	6.79367	6.57163	5.67598	5.66728	6.56967
B3GALT1	3.77633	2.94582	2.6352	3.15715	2.61659	2.78233	3.89847	2.82102	3.43654	3.60473	2.97044	3.0307	2.97732	3.20553	3.12365	3.1088	2.77477	3.06969	2.71776	3.6402	2.46159	4.0147	3.63378	3.07388	3.76524	2.39629	2.40375	2.823	3.18955	3.05385	3.11238	3.39133	3.1323	3.20951	3.04513	3.07502	2.99283	2.98784	3.11362	3.08622	3.05874	3.19313	3.21459	3.55286	2.73891	3.38558	3.34415	2.35624	3.20311
B3GALT2	3.54087	3.99422	3.43186	3.51484	3.41163	3.28954	3.68568	3.4175	3.47311	3.08987	3.85792	3.59873	3.29342	3.45498	3.72569	3.8378	3.46663	3.30526	3.59245	4.55073	4.76897	3.6918	3.68888	3.57713	3.47626	3.70944	3.96485	3.3608	3.6562	3.42562	3.4578	3.97529	3.78492	3.62136	3.56952	3.37557	3.37378	3.38362	3.54986	4.52674	3.65506	3.86698	4.25389	4.74636	3.1032	3.29507	3.4733	4.29409	3.69408
B3GALT4	5.3328	5.22919	5.30578	5.47329	5.4011	5.27877	5.73265	5.74927	5.38519	5.71094	5.43183	5.64396	5.89249	5.04138	5.11687	5.3245	5.9124	5.5489	5.56073	5.48277	5.35769	5.87211	5.94907	5.54423	4.93911	4.81244	5.25782	5.62092	6.36981	5.18173	5.90406	5.62557	5.74045	5.8562	5.24787	5.41496	5.07903	5.46544	5.26527	5.63514	5.60064	5.03998	5.82813	5.40964	5.78449	5.15353	5.38661	5.51844	5.18101
B3GALT5	3.57378	3.80171	3.40858	3.46973	3.36447	3.57111	4.07329	3.40529	4.21443	3.83427	3.99227	3.87312	3.67568	4.02006	3.60686	3.60837	3.92943	3.7831	3.5451	4.24096	3.43004	5.13394	4.15836	3.44977	3.85099	3.3162	3.26961	3.50985	3.83272	3.66855	3.93662	4.01917	3.78706	3.79278	3.6334	3.77153	3.69061	3.671	3.73884	3.61787	4.54212	3.2545	4.76685	3.94826	4.08452	4.3757	3.16934	3.74592	3.32786
B3GAT1	5.02184	4.41939	4.4281	4.04092	4.09675	4.38697	4.64747	3.69893	4.97719	5.50483	4.72957	4.42242	4.56416	5.24231	4.93876	5.21878	4.61477	4.21658	4.64747	4.37608	4.57243	4.54151	5.98755	4.72471	4.70083	4.03131	5.15097	4.24395	4.81763	4.6508	4.65834	4.76897	4.68349	4.69606	4.60806	4.64326	4.57789	4.61811	4.67594	4.63069	4.08445	4.08321	4.44106	5.30304	4.52149	3.74215	3.9763	3.84157	4.13414
B3GAT3	6.13616	6.00344	6.10436	6.30292	5.99242	6.09221	6.18934	6.58705	5.67866	6.48294	6.3545	6.39129	6.6367	5.62212	6.42698	5.90908	6.55583	6.22501	5.86233	6.15564	5.9791	7.34666	6.23869	5.92754	5.64278	5.78385	6.03189	6.10352	6.76594	6.42449	6.22519	6.43759	6.47323	6.40849	5.79966	6.06952	6.48341	5.97351	5.34577	6.43613	6.15442	5.77033	6.05112	5.84047	6.26558	6.19644	6.46	6.33893	6.13222
B3GNT2	7.35855	7.21444	7.83153	7.35731	6.93396	6.52851	6.28307	6.97977	6.89906	7.14133	7.43322	6.32953	6.28235	5.57752	6.87625	7.06834	6.39989	6.70787	7.18176	7.14523	7.26696	6.28426	6.19241	7.09143	6.04056	6.57209	7.63088	6.4901	6.96483	6.7872	7.33346	7.64568	6.83065	7.10291	6.82312	6.424	5.9768	6.78894	6.84107	6.64702	6.67808	7.67353	6.49002	6.31832	6.63826	6.37272	5.69542	6.69357	6.46468
B3GNT3	5.47886	5.38065	5.06847	5.47427	4.32455	4.86272	6.25029	5.27647	5.27647	6.10163	6.10189	5.32893	5.36746	6.28221	4.88618	5.48825	5.87347	4.91659	4.12808	5.35399	4.70896	4.9526	6.33608	4.84363	4.87038	5.55352	4.29491	5.27647	5.62495	4.85913	4.97461	5.74944	5.55759	6.47584	4.63934	5.20557	5.20557	4.88334	5.62092	5.1143	5.41869	4.62635	5.28429	5.87042	5.70016	4.46113	4.19432	4.70958	4.8778
B3GNT4	5.73836	5.15751	4.60569	4.79385	4.54896	5.31659	5.16754	5.2493	5.25092	5.60163	6.04127	4.97982	4.6934	6.31101	5.1111	4.29252	5.93448	5.07164	4.29089	5.78196	4.88054	5.83264	6.59304	4.9776	5.12654	4.76501	4.53888	4.29703	4.80918	4.9921	5.13002	5.1767	5.02817	5.30401	4.93269	4.9433	4.98998	4.57199	5.54377	6.19303	4.86152	4.88284	4.81036	5.25031	5.25601	4.61212	4.95755	4.85702	4.5017
B3GNTL1	5.15124	4.55549	5.08386	5.07661	4.98517	5.05988	5.51717	5.51939	5.23832	5.6285	5.08395	5.42519	5.43667	4.91847	5.58952	5.07435	5.43386	4.89189	5.27774	4.89606	4.80382	6.1044	5.49817	5.2545	5.13016	5.06948	5.36954	4.98305	5.0758	5.22908	5.23538	5.12904	5.26266	5.2095	4.90238	5.3732	5.98884	5.01221	4.87719	5.08847	4.7916	5.60304	4.94695	5.10432	5.33565	5.21543	5.38546	5.5797	5.33024
B4GALNT1	5.71991	5.24966	5.24609	5.35749	4.63625	4.77643	5.108	4.88349	5.42578	5.50022	5.89627	4.89276	4.67526	5.89481	5.61054	5.61408	5.13939	5.81564	5.41168	5.77169	5.25843	4.66238	5.8706	5.12968	5.43517	4.84064	5.2352	4.92271	5.68403	5.04827	5.13691	5.46126	5.71611	5.1631	5.12986	5.10367	5.62646	5.05331	5.12583	5.74834	5.15606	5.03425	5.99492	5.27992	5.90548	5.34043	5.41574	5.62206	5.64871
B4GALT1	7.38241	7.14696	7.34068	7.04585	7.0716	6.75875	7.16233	7.32883	6.96235	7.37517	7.1721	6.8925	6.95305	7.10616	7.69548	7.4067	7.25866	7.14261	6.37988	7.32265	7.27835	7.49114	7.00766	7.01334	6.7408	7.05637	6.78322	7.34823	6.86156	7.41642	7.37583	7.26917	7.1511	7.58544	6.85924	6.84226	6.94627	6.83032	6.99694	7.06434	7.18412	6.79761	6.78242	6.33167	7.0162	6.8332	6.75214	7.05894	6.75803
B4GALT2	7.11667	7.00926	6.3105	7.39676	5.80135	7.01453	7.06645	7.24755	6.94955	8.20877	8.12367	7.05534	7.34803	7.43185	7.35306	6.98044	8.07556	6.63279	7.1203	7.41214	7.08194	7.47049	7.04248	6.82128	6.13816	6.74003	5.69941	6.84961	7.61643	6.82271	6.66556	6.78634	6.42528	6.69283	7.21494	7.17858	8.58646	7.03311	6.82271	7.55912	7.53358	6.29611	6.98753	7.34285	8.13897	6.95526	7.1813	6.9786	7.3829
B4GALT3	6.26461	6.13036	6.04169	6.25796	5.91276	6.00358	6.6345	6.66456	6.42141	5.77768	5.76673	6.06934	6.43693	6.01073	6.12106	5.7742	6.07677	6.06619	5.79009	6.11193	5.92915	6.25252	5.76072	6.05086	5.30091	5.69485	5.91632	6.09186	6.11617	6.41888	5.93756	6.12548	6.17228	6.31192	5.83877	5.67907	5.86031	5.91602	5.81797	6.47236	5.79522	5.57583	6.04412	5.74933	6.00059	5.91889	6.0081	6.03087	5.74652
B4GALT4	6.06708	6.10993	5.95564	6.24219	6.57656	6.62233	6.15677	5.81804	5.88062	6.19166	6.26414	6.14912	6.17928	6.01153	6.06705	5.70211	6.37197	6.57777	7.41447	6.63909	6.202	6.2336	6.14377	7.1829	6.85883	6.1585	6.31654	5.94446	6.80483	6.36056	6.4235	6.01087	6.3963	6.38698	7.00787	6.43127	5.50731	6.15463	6.31626	6.31626	5.76159	6.76183	6.82723	7.03051	6.29429	6.5722	6.21821	6.59396	6.55087
B4GALT5	8.06269	8.17435	8.41168	8.34939	7.59367	7.34179	7.43926	8.11929	7.98526	7.81665	7.81413	7.2858	7.2817	7.25462	7.57428	7.26981	7.63045	7.67775	8.08996	7.89264	7.91732	7.22353	6.63787	7.71881	7.71228	6.9372	7.73637	8.33646	7.91732	8.36009	7.24916	7.42045	7.76645	7.35928	8.31947	7.59468	7.16401	7.79092	8.19565	7.35634	7.99683	7.83898	7.70689	6.98648	8.00328	7.31887	7.39661	7.54922	7.35924
B4GALT6	4.372	4.50269	4.74716	3.9319	4.75261	4.58057	4.02898	3.50684	4.06844	4.30439	4.18661	4.22722	3.88073	3.75264	3.56804	4.00287	3.83662	4.10857	4.5017	4.45355	4.4084	3.83456	5.2005	5.26971	4.955	4.03794	4.89811	3.97344	4.03272	4.23058	3.9731	4.05153	4.14565	4.03801	3.93686	5.10363	4.39448	4.70984	4.23869	4.23923	5.59487	5.35213	4.18977	4.85037	4.18977	5.20764	3.76499	4.39482	5.26117
B4GALT7	6.22523	5.90894	6.01372	6.45996	6.07242	6.18704	6.78579	6.55232	6.18917	6.38344	6.33327	6.32391	6.63708	5.9962	6.47913	6.37861	6.24842	5.90033	6.24223	6.13371	6.11284	6.91048	6.62104	5.88226	5.83236	5.7217	5.81098	6.25419	6.76257	6.29251	6.2521	6.52149	6.36659	6.71068	6.36047	6.06414	6.34333	5.61965	5.80822	6.38557	6.1875	5.74956	6.43018	6.26123	6.40333	6.28373	6.69239	6.11169	6.50804
B9D1	5.44869	5.23234	5.22616	5.48667	5.3839	5.29311	5.63938	5.5446	5.36563	5.50536	5.33194	5.46634	5.8161	5.4018	5.58947	5.65402	5.37041	5.54563	5.23232	5.25295	5.22022	6.37541	5.45172	5.32276	5.09368	5.17292	5.3356	5.53291	5.35983	5.29118	5.45373	5.95155	5.79673	5.54922	5.19112	5.41511	5.32734	5.21254	5.2645	5.31049	5.69346	4.79867	5.30781	5.26367	5.5355	5.67507	5.46758	5.18405	5.83944
B9D2	5.97171	5.04248	5.25351	5.62463	5.09081	5.295	6.22764	6.01697	5.80701	6.12617	5.73638	5.83975	6.26442	5.91989	6.00563	5.9635	6.23633	5.44862	5.26637	5.33877	5.15301	6.99044	5.50783	5.1688	5.66227	5.54622	5.34918	6.26506	6.02979	5.59406	5.59618	6.07272	5.67454	6.39253	5.6809	5.66183	5.66183	5.32296	5.66183	5.72961	6.13433	5.76896	5.19437	5.42283	5.35622	5.37632	5.63918	5.13476	4.78948
BAALC	5.04421	4.77374	4.9655	5.38581	4.943	5.21828	5.0558	5.31695	5.48522	4.99203	4.62886	4.41368	4.77269	5.59976	4.85726	4.47714	4.16755	4.62565	4.16778	4.49784	4.58261	4.14435	5.0452	4.99761	4.93922	4.91887	4.71166	5.2797	4.37047	4.99035	5.22331	4.46472	4.86683	4.46918	4.30998	5.9428	4.49011	4.87163	5.21439	4.49525	5.14398	4.43595	4.40052	4.0459	4.72776	4.76733	5.14042	4.42226	4.31159
BAAT	4.94771	3.24969	3.63616	3.89074	2.78889	3.51605	4.99914	4.20869	4.05483	4.64046	3.75249	3.44691	3.35027	4.18115	3.63817	4.3781	4.36405	3.36012	3.23713	3.4763	3.91771	3.96058	4.15125	2.9965	2.98789	3.82715	2.55415	3.49662	3.85307	3.7156	3.85938	4.46545	4.02306	3.76205	3.7156	2.96576	3.68906	3.64703	3.7156	3.7156	2.89165	3.2317	4.31419	4.78813	4.13486	3.94707	3.38788	3.04517	4.57497
BABAM1	7.14286	7.17666	7.2936	7.60985	7.65467	7.63383	7.31776	7.28972	7.06644	7.04613	7.31776	7.2605	7.59218	7.11402	6.94363	7.25356	7.13758	7.45815	7.65098	7.3203	7.26391	7.59759	7.17036	7.74454	7.15097	6.73366	7.73076	7.03275	7.46976	7.29124	7.33409	7.66901	7.66201	7.60867	7.13034	7.29386	7.29911	7.01666	6.80503	7.18893	7.23926	6.8234	7.37759	6.90507	7.24616	6.89067	7.09805	7.17942	7.31737
BACE1	7.06176	7.42286	6.96291	7.14372	6.95231	6.95937	7.08985	7.07429	6.98147	6.74061	7.30498	6.86043	7.02305	5.9362	6.53427	6.38762	7.16001	7.05653	7.3022	6.98541	7.0531	6.83128	7.28739	7.00468	6.6182	6.65869	6.79554	7.06293	7.33335	6.57332	6.76416	7.12088	6.66707	6.75592	6.75541	6.96918	7.20793	7.74468	6.73326	7.09512	6.86029	7.02767	7.31307	7.33551	7.66695	7.38166	7.44068	7.24105	7.41248
BACE2	7.61963	7.98189	9.0927	9.27468	7.94619	8.02882	7.78147	8.81679	8.62015	8.25106	8.23189	7.93275	8.03713	7.61251	7.41992	7.5358	6.46238	6.68696	7.99321	7.13771	7.4594	7.42212	7.16446	7.47311	7.72527	7.40037	7.35578	8.78305	8.07304	7.49981	7.71321	7.28717	7.16842	7.2475	7.77471	7.36148	9.32296	7.91304	7.80007	9.15952	8.73088	7.05031	7.70857	7.64028	7.32804	7.83273	8.05479	8.35971	7.75246
BACH1	6.74915	6.94046	7.2047	6.75202	6.97839	7.089	6.04998	6.74381	6.82393	7.09668	6.73156	6.75357	6.60782	6.62046	6.83772	7.24975	6.33421	6.76123	6.86297	7.01143	7.09619	6.22208	6.63021	7.04499	7.16455	6.94778	7.01527	6.65176	6.5058	6.64974	6.9187	7.05793	6.86572	6.80799	7.08578	6.88949	6.44395	6.83584	6.83448	6.56213	7.13207	7.04685	6.59361	6.32953	6.36833	6.32234	6.2427	6.83546	6.39269
BACH2	4.86997	4.73347	4.26992	3.76556	5.4026	4.68822	3.94538	5.29745	5.15704	4.59191	4.6952	4.6564	4.46545	4.70749	4.35236	4.47672	4.1488	4.70639	4.37466	5.18095	5.0202	3.85996	4.48801	4.90065	5.77991	4.81524	4.77993	4.89105	4.52842	4.66926	4.28263	4.6122	4.55048	4.56212	5.00581	4.58541	4.7042	5.20262	4.69139	4.59123	4.20661	5.7029	6.68675	6.06196	4.14881	4.52647	5.75264	4.57267	5.04721
BAD	5.96132	6.09877	6.02935	6.04113	6.51809	6.10008	5.9472	6.19798	5.746	6.23089	6.32762	6.20361	6.28072	6.21044	5.9939	5.93811	6.18382	5.92084	6.15707	6.3023	6.03362	5.95685	6.43041	6.55429	5.64064	5.70058	6.48459	6.09059	6.69591	5.96137	6.23746	6.49891	6.346	6.10824	5.83517	6.03675	6.52217	5.90667	5.8356	6.15735	6.3203	5.78119	6.33025	6.07032	6.30629	6.06466	6.29064	6.10163	6.18795
BAG1	6.78139	6.89426	6.13308	6.40854	6.50793	6.49179	6.81666	6.46459	6.01255	6.39516	6.82358	6.44457	6.27924	6.95754	7.14263	7.03161	6.2862	6.54176	7.45162	7.12803	7.01554	6.22652	5.82904	7.5921	6.18916	6.24091	6.80554	6.79002	7.37272	6.38547	6.68581	7.03347	7.31453	7.23272	6.20726	6.53739	6.10851	6.38255	6.45208	6.88506	6.39713	6.30561	6.37409	6.14218	7.2196	6.49269	6.4921	6.16205	6.55176
BAG2	6.3786	6.56026	6.09617	6.14151	6.08752	6.55216	6.13694	6.21709	5.8623	6.68668	7.0296	6.35696	6.41493	6.93162	5.5305	6.04987	7.06452	7.07984	7.28337	7.75537	8.2879	6.94576	7.34911	7.04249	8.46749	6.68574	6.74029	7.17128	6.84457	6.6303	6.56265	5.99817	6.56551	6.12679	7.45059	6.24778	8.20085	6.69413	6.68794	7.15524	6.42138	8.40969	8.76051	8.36583	6.75203	7.09782	7.53599	8.52063	8.15916
BAG3	7.87456	8.12591	7.9707	7.87311	7.51701	7.47067	7.79233	8.13667	8.11778	7.94253	8.14847	7.89356	7.76732	7.12143	7.287	7.1547	7.89356	8.17958	8.02516	8.6784	8.74989	7.59294	7.6942	7.49541	8.21689	7.81251	7.85965	8.43717	7.85241	7.72543	8.39684	8.02417	7.91252	7.08269	7.82803	8.31084	8.00305	7.77975	7.73901	7.72996	7.82756	8.09295	9.0279	8.20028	8.45181	8.06605	8.07406	8.36805	8.4014
BAG4	6.48616	6.44093	6.4315	6.04806	6.76959	6.75354	6.14559	5.88136	5.83752	5.81976	6.02325	6.5094	6.05968	5.65284	5.41491	5.13783	5.94306	6.3445	6.72802	6.53276	6.73239	5.40326	5.78243	7.10176	5.79309	5.65274	6.62974	5.85105	5.84842	5.68893	5.97378	5.86787	5.84377	5.78388	6.55809	6.39339	5.69696	6.71111	7.31259	5.64802	6.25477	6.02276	6.15531	6.98518	6.37016	6.19102	5.95208	5.78152	6.55551
BAG5	6.37752	6.65626	6.81573	6.49743	7.30078	6.72229	6.22714	6.33934	5.81261	6.2183	6.0403	6.91267	6.59738	5.47352	6.70877	6.60211	6.71813	6.49311	6.7552	6.79371	6.92847	5.75819	6.10166	6.90929	6.80489	6.38851	7.28826	6.72697	6.5964	6.16916	6.35134	6.28507	6.19695	6.29648	7.28706	7.48115	6.29003	6.78842	6.49182	6.25081	6.36578	6.57551	6.50121	6.42836	6.49707	6.61926	6.21168	6.32052	6.89735
BAG6	7.58492	7.17927	7.58833	7.98005	7.17669	7.15601	8.38117	7.90381	7.64569	7.98355	7.52548	7.6326	7.87633	7.13689	7.92993	7.57671	7.89342	7.50297	7.47939	7.40195	6.9702	8.5326	8.30508	6.75445	7.22414	7.37023	7.14501	8.06034	8.62848	7.83015	7.8698	8.37214	8.1458	7.80128	6.97983	7.39364	7.7701	7.17345	7.04681	7.58533	7.77361	7.34262	8.09457	7.66301	8.24677	7.84813	8.12781	8.10596	7.67042
BAGE	5.85903	5.36932	5.62146	5.33128	5.22597	5.59374	5.34071	5.5631	5.64668	5.81524	5.78217	5.26333	5.17602	5.66563	5.48734	5.96411	5.36079	5.86426	5.01388	5.20888	5.4976	5.34052	6.189	5.35633	5.57288	5.14372	5.19261	5.40201	5.34929	5.37371	5.44599	6.14449	5.48374	5.6256	5.33595	5.29065	5.38989	5.32786	5.43952	5.5749	5.33944	5.77959	5.69368	5.80425	5.34003	6.31693	5.83723	5.78726	5.29443
BAHCC1	5.73605	5.56217	5.63719	5.74365	5.44166	5.55526	5.81516	5.78068	5.81818	6.12525	5.7033	5.60319	5.70319	5.56285	5.66444	5.47745	5.99899	5.52075	5.58332	5.57544	5.53059	6.4342	5.9718	5.38937	5.12355	5.81791	5.09477	5.84413	5.90067	5.51558	5.49517	5.83384	5.50896	5.66947	5.77317	5.49351	6.13556	6.01807	5.52606	5.50454	5.999	5.80233	6.10123	5.85562	5.92094	5.97357	6.21821	5.81039	5.75969
BAHD1	6.25532	5.88529	5.72575	6.33741	5.62133	5.86827	6.51434	6.80408	6.08027	6.27502	6.41462	6.12774	6.69376	6.00001	6.39354	6.3989	6.55076	6.39984	6.34282	6.022	5.74714	6.85752	6.17164	5.59703	5.2622	5.93413	5.57321	6.4881	6.79181	6.16661	6.25616	5.9784	6.77069	6.83747	6.1317	6.12259	6.11652	5.84787	5.52306	6.17116	6.23665	5.97595	6.36726	6.48139	6.56291	6.14193	6.31483	6.53134	6.33834
BAIAP2	5.37089	5.06534	5.17329	5.64987	4.72961	4.83817	5.61054	5.54764	5.34085	5.69181	5.30325	5.17134	5.44446	4.94214	5.63703	5.44208	5.96277	5.30191	4.89776	5.08298	4.89192	6.72514	5.67954	4.63662	4.86908	5.11543	5.13534	5.44499	5.64808	5.33803	5.96281	5.78493	5.76278	5.70869	4.96628	4.95648	5.10133	4.68021	4.96011	5.34493	5.61365	4.81492	4.81185	4.60833	5.32133	4.98708	4.70808	5.32516	5.16067
BAIAP2L2	5.50195	4.73156	4.75172	5.14029	4.68661	4.90345	5.5621	5.31349	5.11033	5.71525	5.32955	5.07812	5.28292	5.89282	5.58179	5.16171	5.73365	5.24491	5.08471	5.16642	4.84883	5.17981	5.34083	4.73803	4.65924	5.22677	4.66887	5.53713	5.27606	5.05127	5.22681	5.25973	5.51407	5.54599	4.80091	4.96848	4.98544	5.16597	5.43727	5.12208	5.64356	5.0649	5.03562	5.04946	5.08095	4.86263	5.10848	5.00951	5.09645
BAIAP3	5.21133	4.88198	5.29037	5.32653	4.45063	5.58784	5.79324	5.72902	5.4088	5.81675	5.59735	5.33876	5.65082	5.56597	6.01005	5.61756	5.57625	5.11463	4.72047	5.35351	4.92919	6.14256	5.90043	4.75328	5.23485	5.30161	4.98331	5.30166	5.5925	5.2645	5.61821	5.35104	5.30777	5.91784	5.10008	5.13254	5.24936	5.27748	5.29263	5.72206	5.38016	5.46839	5.68469	5.95893	5.5785	4.87393	5.65141	4.86546	5.7826
BAK1	6.39445	5.83936	6.45845	6.14147	5.8562	5.89232	6.36546	6.05355	6.42717	6.72053	6.44711	6.28426	6.27053	5.80577	6.51963	6.25124	5.57388	5.87372	5.443	6.18735	5.7518	6.04688	6.41342	5.43488	5.5369	5.4866	5.70219	5.58223	6.03692	6.08131	6.03991	6.08567	6.382	6.05081	6.02902	6.27088	5.79805	5.40585	5.42328	6.73063	6.06651	5.48318	5.68893	5.1138	5.76362	5.61849	6.29242	5.89499	5.67616
BAMBI	5.5918	5.83385	5.5655	5.4707	6.28955	6.23323	6.12807	5.11819	5.13797	6.58233	6.6474	6.41641	6.40964	6.16451	5.62842	5.83299	6.66515	6.7862	6.81035	7.39908	7.51212	8.10696	7.39106	7.34015	7.81295	7.03244	5.78791	5.49911	6.67693	6.2754	6.51674	5.31777	6.31412	6.14634	6.18377	8.22293	5.62235	6.93748	6.23539	6.73744	5.29686	7.95859	8.85902	8.89989	6.55647	6.76915	6.64974	8.01632	7.28687
BANF1	8.29138	8.21855	8.25375	8.55215	8.62969	8.141	8.16977	8.18993	7.63867	8.66952	8.63051	8.75958	9.00542	8.06059	8.40858	7.6128	8.56385	8.45416	8.0999	8.78342	8.54369	9.20695	8.19024	8.81329	7.16066	8.63937	8.30622	8.19582	9.23542	9.02019	8.37473	8.7061	8.67296	7.68604	7.7091	8.36608	8.64271	8.50295	8.48278	8.02606	8.12033	8.32183	9.21366	8.92655	8.99375	8.67751	8.39776	8.60134	8.99541
BANK1	3.90568	3.82675	3.83056	3.56532	5.26852	5.56666	3.72934	3.72641	4.11268	3.80934	3.55378	5.67268	5.55387	3.64853	3.82646	3.89049	3.79729	4.01923	4.07303	3.52235	3.30274	3.26248	3.93119	3.72551	3.9836	3.56173	3.91685	3.05482	3.87808	3.60829	3.68143	3.79385	4.43456	4.13355	3.57021	3.61977	3.72253	4.17949	3.72132	5.41195	4.83719	3.39665	2.83222	2.9205	3.41308	3.30821	2.88768	3.24068	4.16332
BANP	6.2563	6.4284	6.11312	7.04172	6.42772	6.41532	7.09843	6.2788	5.94314	5.8337	5.96342	6.33933	6.87163	6.47939	6.57241	6.72308	6.32671	6.50574	6.55747	6.08358	6.61393	6.37275	4.76265	6.62627	6.43915	6.27928	6.30532	6.52282	6.85671	6.86975	6.52933	5.85388	6.43684	6.32605	6.43684	6.78908	5.95875	6.40134	6.84071	5.69846	5.86889	6.87778	6.24123	5.98363	6.73558	5.87837	6.17316	6.56657	6.24598
BAP1	6.2671	6.63148	6.84888	6.77719	7.02782	6.88539	6.12864	6.97164	6.98314	6.45146	6.91563	6.48301	6.1608	5.67534	5.88825	5.66846	6.50643	6.66385	7.05388	6.91111	6.56277	6.25754	7.57712	6.7513	6.58217	6.24639	6.03126	7.02935	7.21012	6.71404	6.89737	6.80522	6.87603	6.73344	6.19799	6.70337	6.78679	6.19023	5.85072	6.7509	6.65853	6.35776	7.30208	6.81949	7.04245	6.78927	6.91698	6.902	7.13757
BARD1	5.43678	5.64134	5.93772	6.29364	5.95308	5.56711	5.66918	5.62307	5.58571	5.98084	6.09628	6.16454	6.08619	6.0225	5.70482	5.94697	6.15023	6.16765	6.61483	6.13535	6.53943	5.62143	5.45554	6.47231	7.41821	6.83246	6.29392	6.46217	6.50886	5.47563	5.61869	5.61238	6.87661	5.99597	6.05028	6.02846	6.14921	6.43241	6.47993	6.20352	6.14408	7.15862	7.3836	7.99439	6.29653	6.83847	6.29744	6.79219	7.12703
BARX1	5.40235	5.04835	5.69931	6.04811	4.79359	4.91655	5.77306	5.23295	5.71173	6.13466	5.59781	5.22938	5.4732	5.63204	6.05358	5.55362	7.02085	5.55666	5.55098	5.15774	4.89483	6.88057	5.76198	5.16082	4.80676	6.41474	5.58805	6.4046	6.1874	5.20255	5.89223	6.17022	5.61211	6.21691	5.00731	5.58665	5.58665	5.40415	5.46993	6.01107	6.4802	4.66449	5.22388	5.51526	5.39197	5.11015	4.96454	5.25181	5.91116
BARX2	5.4353	4.51895	5.01166	4.4011	4.67418	4.70483	5.56716	5.49475	5.25662	5.81752	4.89326	5.02429	5.5013	5.74251	5.52723	4.58212	5.09837	4.63841	4.71212	5.02724	4.77872	6.58195	4.81813	4.90033	4.33124	5.4056	4.53607	4.79486	5.63735	4.8893	4.87987	5.00516	4.90682	6.54628	4.76672	4.87853	4.795	4.71283	5.72183	4.87449	5.3993	4.3115	5.16854	5.27921	5.12069	4.60118	4.76762	4.16022	4.66897
BASP1	8.00695	7.61484	6.44211	7.15285	7.13749	7.57908	8.07781	8.63971	7.98314	7.6446	7.32005	8.06144	8.60179	8.0718	7.65856	8.34249	8.98511	8.00107	7.37317	7.43258	7.50048	8.47102	7.66348	7.48505	6.8221	7.45371	7.05059	8.3774	8.06389	8.23436	8.00482	7.78915	7.80674	8.50371	7.59108	7.05979	7.13384	7.45779	8.34451	7.4328	8.2559	8.08678	7.21595	6.81536	7.6912	6.94384	7.5264	7.23791	6.12443
BATF	6.3959	6.13239	6.52429	6.93125	6.37389	6.60394	6.44436	6.80856	6.33999	6.64275	6.58048	6.27535	7.00077	6.89561	6.86115	7.08329	6.13451	5.82803	5.7114	5.80524	5.71477	6.53299	5.94197	5.84701	5.67234	6.05588	5.90385	5.80101	5.89958	6.36016	6.09531	6.82162	6.81347	6.83283	6.31942	5.85796	5.73572	5.89565	5.75609	6.77986	6.85262	5.90156	5.53319	5.63284	6.2435	5.48091	6.18201	5.54403	5.52396
BATF3	5.78311	5.88599	6.03582	6.09898	5.62522	5.71266	5.8898	5.83233	5.88036	6.08685	6.17574	5.72053	5.94935	6.15069	5.94441	6.06119	5.137	5.45367	5.71639	5.84121	5.47884	5.64153	5.44677	5.21806	5.53382	5.87064	5.88669	5.77005	5.42661	5.78795	5.85024	5.49353	5.79362	5.79928	5.99518	5.24554	5.78795	5.89893	5.46522	6.18882	5.77568	5.34324	5.52255	5.24719	5.46729	5.45095	5.75724	5.39546	5.59705
BAX	6.53926	6.26965	6.18286	6.63131	6.38687	5.93671	6.69613	6.54541	6.16945	6.59064	6.12292	6.4318	6.67952	6.02977	6.94117	6.9861	6.82665	5.92095	6.02957	6.28429	6.17668	6.49433	5.91816	6.01762	5.61035	6.38929	6.80609	6.72326	6.39259	6.4114	6.0031	6.72449	6.38455	6.83313	6.69459	6.59267	6.24479	5.94573	5.84503	6.44497	6.38464	5.71851	5.83749	5.91491	6.52965	6.17964	6.59653	6.28226	5.80161
BAZ1A	7.31238	7.56839	7.39463	6.92785	7.32503	6.86976	6.22148	6.90395	6.85519	6.48334	6.67713	6.65075	6.42014	6.14374	7.22342	7.16834	6.33822	6.51154	6.7163	7.0487	7.50698	5.49185	5.68669	6.65227	6.88041	6.71499	7.44142	7.08503	6.0478	6.68687	7.25579	6.79573	6.87903	6.54772	6.6509	6.73041	6.22113	7.32584	7.19899	6.20883	7.1814	7.23344	5.63216	5.29809	6.32817	5.95872	5.98926	6.58021	6.23869
BAZ1B	7.2886	7.04349	7.26988	7.19885	6.87566	6.82031	7.63117	7.52167	7.38759	7.36432	7.31847	7.12028	7.22322	7.44136	7.65343	7.35001	7.48653	7.05866	7.085	7.3379	7.2686	7.64885	7.79074	7.02822	6.93135	7.3561	7.12589	7.46539	7.56223	7.51148	7.17617	7.45417	7.14902	7.45015	7.01782	7.36067	7.10076	7.47981	7.26063	7.34609	7.49748	7.7265	7.52337	7.70196	7.45601	7.66034	7.45721	7.40856	7.50353
BAZ2A	6.76672	6.46714	6.59096	6.79798	6.2542	6.43917	6.9621	7.03095	6.76549	6.72032	6.8617	6.64367	6.95976	6.91428	6.87628	6.92401	7.11941	6.79721	6.33546	6.61564	6.32664	6.73801	6.61449	6.09411	6.34361	6.63379	6.08698	7.01628	6.72689	6.79004	6.71672	6.67762	6.54125	6.9401	6.5823	6.82181	6.70988	6.55591	6.19811	6.8008	6.54037	6.74716	6.94881	6.58589	6.86355	7.20388	7.12006	7.24422	6.74033
BAZ2B	6.79451	7.42898	7.75323	7.90035	8.02834	7.66755	7.14785	7.27847	6.63334	7.02365	6.83496	7.42146	7.15558	6.81055	7.83224	7.39649	6.46886	7.19948	7.09661	7.27847	7.4717	6.71453	6.33408	7.54414	8.08961	8.03948	7.48718	7.76746	6.73768	7.54638	7.15048	6.7606	7.06004	7.55241	7.11028	6.83094	7.41575	7.37757	7.85185	7.46599	7.10988	8.45028	7.3931	7.81411	6.81241	8.21837	7.7581	7.93152	7.73897
BBOX1	3.11807	2.79096	2.87486	3.31772	3.38492	3.0821	5.27789	3.4488	2.88608	2.92163	3.42326	3.32816	3.33157	2.7048	2.97504	3.32078	3.54358	2.94117	3.12023	2.99016	2.95596	4.33379	3.02593	3.00224	2.84667	2.97504	2.83567	2.48105	4.39715	3.15465	3.26214	3.63349	3.49179	3.31589	3.14487	3.1009	3.13999	2.99585	3.23038	3.1009	3.21856	3.42581	4.79625	3.35015	2.40788	2.19959	2.48191	3.1394	2.85499
BBS10	5.61217	5.92259	6.21978	5.79912	6.61139	6.23169	4.72904	5.5922	5.57994	5.255	5.19009	6.04809	5.76888	5.18526	5.73692	5.88725	5.62722	5.77959	6.40908	5.87835	6.13825	4.52687	5.33222	6.98755	6.03781	5.77959	6.00471	5.5706	5.38027	5.05241	5.76029	5.29074	5.77306	5.96741	5.58864	6.61003	6.54194	5.49076	5.5248	5.74327	5.79371	6.37482	6.37118	6.43172	5.71772	6.24402	5.11606	5.83723	6.61284
BBS4	6.18782	6.42322	6.24415	6.58602	7.0119	7.17593	6.23829	6.34795	6.38734	5.95871	6.28616	6.77937	6.66842	6.20788	6.02605	6.35489	6.15657	6.25135	7.40804	6.2059	6.3683	6.08381	6.05908	7.03718	6.50035	5.99371	6.85352	6.51482	6.73922	6.5184	6.41107	6.01252	5.99996	6.20005	7.17415	6.83311	6.13929	6.79423	6.70148	6.12755	6.39435	6.79375	6.54883	6.62633	6.18207	6.66649	6.2742	6.53499	6.76001
BBS7	5.13434	5.66187	5.58019	5.29382	5.97887	5.61475	4.94182	5.19339	5.24781	4.8337	5.08646	5.60251	5.03201	5.18696	5.42423	5.16749	5.34677	5.86154	6.5775	5.68422	6.01468	4.66072	5.00685	6.19114	6.28747	5.70267	6.34192	5.78352	5.23337	4.79108	5.22469	5.10852	5.5806	5.31718	5.31496	5.88398	5.31052	5.96686	6.19476	5.92246	5.38859	6.3569	6.22359	6.30295	5.5338	6.3861	5.5908	5.93881	6.59112
BBS9	5.97135	6.27149	5.93127	5.95771	6.46935	6.37188	5.6981	5.75391	5.79005	5.44552	5.71004	6.1236	6.08314	6.00209	5.74434	6.01219	5.76783	6.16358	5.79305	5.99483	6.32764	5.35152	5.82952	6.04489	6.13798	5.81717	6.49938	5.8139	5.61028	5.73251	5.7715	5.75297	5.76267	5.93153	6.11914	6.69875	5.88652	5.72907	5.83891	6.21585	5.7055	6.30551	6.16349	6.08848	5.94958	6.48719	6.02927	6.41959	6.40473
BBX	7.5439	7.9356	7.59294	7.74616	7.95501	7.68483	8.44578	7.54515	7.15013	7.81521	7.86087	8.48454	8.37144	7.68914	6.89104	7.23041	8.28038	8.26581	8.01283	8.21359	8.79897	7.67269	7.14435	7.23662	7.51062	8.34569	7.85743	8.48374	8.04847	7.57943	7.58477	7.55292	7.08443	7.31502	8.10984	8.2061	8.25966	8.79238	8.62104	7.29901	7.14379	8.56635	8.65678	8.82406	8.02933	8.42383	7.90475	8.04937	8.78185
BCAM	6.3383	6.16291	6.69235	6.55047	5.68822	6.18542	6.47848	6.52031	6.41915	6.86196	6.6608	6.11365	6.23575	6.05081	5.91951	5.3347	6.69233	6.40203	5.92482	6.97747	6.19168	7.24902	7.13024	6.06571	5.66052	6.09115	6.07684	6.72661	6.50868	6.36966	6.2993	6.42009	6.25591	6.24066	5.9768	6.58896	6.57489	6.14802	6.32627	6.47286	6.6381	6.83636	7.56785	7.65785	7.03796	7.20449	7.11925	6.93489	7.09607
BCAN	5.60273	5.14945	4.79232	5.01527	4.7825	5.02278	5.54776	5.32549	5.45942	5.83595	5.54521	5.1321	5.15283	5.55263	5.30957	4.81887	5.6483	5.20014	5.12237	5.37531	4.74904	5.99115	5.97629	5.28079	5.04081	5.16886	4.2536	5.16511	5.29106	5.06269	5.34007	5.31577	5.25887	5.57596	5.25531	5.25117	4.98327	5.0218	5.36437	5.34837	5.43676	5.58768	5.3376	5.27037	5.10396	4.63141	5.49802	5.16855	5.16736
BCAP29	6.74399	7.17685	6.76764	6.16251	6.98506	7.03866	6.34506	6.08217	6.45919	6.89837	6.9703	6.88179	6.67088	6.04821	5.69585	5.95517	6.83044	7.07405	8.13537	7.50689	7.6844	6.61839	7.03567	7.79539	6.67796	6.67736	6.80557	6.17996	7.12839	6.21894	6.86298	7.10297	6.61189	7.03408	6.94113	6.55374	6.93742	6.69003	6.45523	7.33814	6.24637	6.99245	7.8295	7.5673	7.02804	7.56557	6.94716	6.92081	7.8838
BCAP31	8.00679	8.27514	8.49564	8.68762	7.82034	7.53957	7.66525	8.46572	7.58657	7.9263	8.35067	7.67691	7.93519	7.1886	8.50774	7.64399	7.77539	7.55456	7.37321	7.77539	7.66317	7.58992	7.03522	7.9101	7.06866	7.01873	8.58158	7.38353	7.84161	7.83433	8.28793	8.19588	8.48404	8.19855	7.45412	7.83433	7.20997	7.33805	7.00852	7.93172	7.99723	7.02188	7.2974	6.85038	8.02463	7.31387	7.3762	7.27947	7.14882
BCAR3	5.6404	6.12887	6.74443	6.63026	6.42569	6.16084	5.71385	5.77772	5.97271	6.08268	6.11878	6.13026	6.02622	5.37696	5.91171	5.61121	5.91832	6.25578	6.53482	5.9545	6.09649	5.51112	5.60906	6.95217	6.7171	6.12609	5.9998	5.70195	5.96879	5.48481	6.17804	6.31742	5.88461	6.55828	5.56184	5.92251	6.66709	5.83448	6.05211	6.14381	5.39962	5.84338	6.68587	6.39908	6.55136	6.44159	6.49556	6.64247	6.38242
BCAS1	5.04619	3.97711	4.00032	4.72604	3.85674	4.61401	5.81882	4.94929	4.61401	4.46018	4.94247	4.61401	4.7612	5.42204	5.46952	5.80401	5.20374	4.12578	4.20508	3.73104	3.83263	4.80154	4.52623	3.96612	3.3434	4.07758	4.82973	5.02276	5.54485	4.63191	4.68673	4.7266	4.8462	4.63939	4.63441	4.48989	4.41264	4.57211	4.74653	4.57211	4.99264	4.00166	5.02028	5.12823	4.45993	3.27939	3.83149	4.01511	3.81036
BCAS2	6.98328	7.43497	7.64005	7.31218	8.45353	7.91469	6.95768	7.48604	7.17946	6.90211	6.96581	8.08531	8.03983	7.72216	7.62693	7.83043	7.44337	7.16538	8.61892	7.72216	7.93146	7.92182	7.79114	8.60133	7.67988	7.58082	8.52526	8.05845	8.05597	7.53571	7.66436	7.66605	7.33089	7.29703	7.94027	8.06384	7.40198	8.01645	8.63091	7.2361	7.68006	8.39217	8.16543	7.97545	7.60445	7.63077	6.79746	7.63033	8.42915
BCAS3	6.88683	6.58146	6.81803	6.85133	6.52907	6.55137	7.11023	7.38649	6.53055	6.84201	6.75112	6.95965	7.22215	5.69566	6.13392	5.6376	7.35102	7.10993	6.70298	7.19912	6.48913	7.13669	7.26138	6.8211	6.24228	6.74943	6.70135	6.9996	6.87211	6.40774	6.77558	6.92855	7.07787	6.80593	6.43324	6.77558	7.3316	6.34704	6.03869	7.40929	6.17047	7.54037	7.40352	7.31859	6.75154	7.32988	7.15512	7.28849	7.36653
BCAS4	5.85841	5.38781	5.49816	5.38599	5.53245	5.59878	6.11995	5.80272	5.88918	6.05864	5.97336	5.89124	6.23437	6.30342	5.48368	5.51232	6.10736	5.94109	6.39386	5.97692	6.02447	6.95632	6.4842	6.11445	5.30751	5.99768	4.94966	5.87274	6.44974	5.81451	5.93704	6.40273	5.88459	5.91669	5.79868	5.54007	6.06002	5.65174	5.97818	5.95331	6.46106	5.45291	6.19407	6.49826	6.40655	5.99629	6.52115	5.56837	5.86621
BCAT1	8.82772	8.96107	8.87502	8.84282	8.47202	8.32712	7.2972	8.85994	8.84784	7.91814	7.89048	8.01589	7.93643	8.64913	9.04767	9.0221	7.38595	7.41863	7.06464	7.17008	7.5387	6.25501	6.22359	7.57182	7.90216	7.47722	8.87042	6.99245	6.63192	7.79132	8.30825	7.88555	8.17857	7.78145	7.81286	8.75339	6.97598	8.21851	8.99525	6.76912	7.81973	7.46154	6.03781	4.04822	7.73185	7.0168	6.98326	7.64619	6.46852
BCAT2	5.95266	5.40801	5.7742	6.1325	5.41748	5.65904	6.59377	6.22054	5.82614	6.30096	6.2635	6.07597	6.30986	5.94721	6.57909	6.23001	6.75619	6.35745	5.76419	6.02776	5.87968	6.9233	6.31768	5.96239	5.68993	5.97725	5.89463	6.13076	6.42802	6.04522	6.41777	6.51985	6.35757	6.20227	6.26421	5.90562	6.11764	5.79133	5.68314	5.70147	5.6243	5.21172	6.66068	6.16288	6.73874	6.25953	6.26525	5.9643	6.0566
BCCIP	5.81962	6.3979	6.11141	6.10183	6.65547	6.56596	6.32948	6.10153	5.98771	5.8843	5.93543	6.43063	6.86932	7.04031	6.32783	6.19482	5.92928	6.23716	6.89643	6.51042	7.11933	6.45333	5.97658	6.88015	6.74016	6.05051	7.13223	6.68792	6.26646	5.89262	6.18306	6.52316	6.4183	6.64872	6.46728	6.52316	6.34311	6.53834	6.80049	6.05129	6.2434	6.39549	6.60674	6.4273	6.64325	6.54425	6.22458	6.30731	7.19637
BCHE	3.25383	4.06259	3.60053	3.37333	3.22617	3.19834	2.69822	2.83322	2.79937	2.80391	3.46498	3.12595	2.98938	2.23468	2.82889	3.01957	2.60643	2.82275	2.91824	4.46098	4.72718	1.94759	2.3371	2.87918	4.64816	1.90555	3.8458	3.12899	2.23021	3.07277	3.07277	3.62107	3.1511	3.12662	2.99199	3.03116	2.9822	2.921	3.10704	2.93569	4.72336	2.78064	2.8389	3.16	3.42821	2.76974	2.83804	2.8953	2.70189
BCKDHA	7.12696	6.95675	6.99013	7.16914	6.9061	6.95325	7.49387	7.66267	7.49836	7.08248	6.85955	7.15789	7.20504	6.76897	6.82284	6.69462	7.32667	7.04872	6.74853	7.03366	6.53219	7.56903	7.5801	7.1223	6.78927	6.5487	7.00282	7.54913	7.27007	6.94256	7.1035	7.83656	7.30404	7.3765	6.66618	6.97626	7.01586	6.84144	6.71084	7.02176	7.42909	6.93243	6.84035	6.66878	6.84976	6.84074	6.80795	6.87054	6.85807
BCKDHB	6.09067	5.98026	6.11998	5.94809	6.73544	6.39808	6.33109	6.1734	5.46115	5.987	5.9707	6.92493	6.66606	6.06263	6.04333	6.17716	6.66614	6.54397	6.51567	6.40066	6.67697	6.44802	6.51898	6.93911	6.47988	6.62292	7.11242	6.39987	6.49278	6.04714	6.37423	6.6908	6.33597	6.35415	6.23364	6.04044	6.10548	6.59038	6.50048	6.862	6.15776	7.05144	7.06575	7.27072	6.52049	7.08316	6.53986	6.75092	7.25441
BCKDK	6.68585	6.96207	7.0582	6.90613	6.58624	6.63738	6.38657	7.29838	7.11669	6.78667	6.79335	6.74636	6.86015	6.37752	6.06038	6.01312	6.66883	6.30944	6.28741	6.64916	6.42551	6.59652	7.44064	6.31048	6.43479	6.07639	6.80984	6.54119	7.01518	6.73143	6.66762	7.13183	6.97648	7.22522	6.35137	6.67687	6.21082	6.22284	6.17938	6.69259	6.82736	6.13641	6.48769	6.07488	6.66345	6.25771	6.4886	6.621	6.28843
BCL10	6.36783	6.78339	7.16515	6.55748	6.72093	6.45117	5.94484	6.22731	6.42881	6.09953	6.45804	6.46668	6.01807	6.0589	6.26633	6.22984	5.81391	6.31313	6.41469	6.48612	6.72211	5.49685	6.07934	6.62103	6.78196	6.51657	6.47798	6.15354	6.05764	6.3809	7.07636	5.99799	6.24019	6.77255	6.03474	6.24019	5.95039	6.46245	6.4894	6.23879	6.73386	6.54311	6.26138	6.06168	6.51551	5.77459	5.62958	6.1174	5.84667
BCL11A	4.89348	4.79909	4.20779	4.13501	4.98187	5.2043	4.17424	4.22416	4.44084	4.38514	4.46365	5.41567	5.82139	4.71028	4.26135	4.27473	3.91299	4.47749	3.73991	4.18083	3.91001	4.40291	4.45311	3.98238	4.26678	4.14929	4.61165	4.07724	4.14436	5.24446	4.3087	4.16307	4.53871	4.61957	3.89812	4.77187	3.69912	4.46727	4.1195	5.04623	4.38729	5.3996	4.27857	3.27962	3.82118	3.53784	3.85168	3.98959	3.87235
BCL11B	4.63927	4.81869	4.67372	4.68915	5.07361	5.26217	4.55077	4.94687	5.24809	4.82543	4.97316	5.41813	5.83587	4.86811	5.10035	4.70994	4.90798	4.56329	4.37458	4.59199	4.42844	5.36772	4.54057	4.5934	4.34877	4.5423	5.82401	4.36259	4.43512	4.77911	4.45289	4.67746	4.64556	4.62819	5.02624	4.37924	4.65645	5.96704	4.67538	5.50571	5.29944	4.29304	4.44118	4.43488	5.20803	4.48008	5.10334	4.65534	4.26729
BCL2	6.61986	6.26795	5.98938	6.50829	6.2689	6.44929	6.73016	6.75689	6.66589	6.79801	6.8032	6.76568	6.9879	6.51342	6.76369	6.89388	6.9922	6.50927	6.72946	6.48634	6.52491	7.10313	6.38771	6.49941	6.44502	6.6009	6.48499	6.93321	7.04502	6.47517	6.37736	6.97705	7.01381	6.89245	6.57262	6.45232	6.41163	6.57762	6.81249	6.43805	6.44415	6.8164	7.25561	6.98359	6.83023	6.85384	6.41409	6.8638	6.58059
BCL2A1	6.08758	6.1653	6.41701	6.50914	5.29596	4.99693	4.29911	6.22911	5.97672	5.56933	5.77374	5.52076	5.29596	7.51396	7.74088	7.75614	6.26215	6.5238	4.14857	4.518	4.72011	4.36603	3.92116	4.56792	3.78857	5.19155	5.57639	3.85367	4.24387	5.08058	5.6489	6.52057	6.91804	4.89753	5.54081	5.05617	3.98228	5.21307	6.68967	4.7999	5.65668	4.97539	4.17603	2.92836	5.82684	3.75746	4.2311	4.35861	2.92031
BCL2L1	7.48899	7.22444	7.56285	7.97297	7.6285	7.3996	7.59658	8.38258	7.87659	7.99893	7.77878	7.79639	7.90955	7.31943	7.55988	7.29816	8.21027	7.69675	8.01644	7.67164	7.31453	8.1046	7.72498	7.69199	7.11777	7.87805	7.10154	7.7765	8.25	8.11286	7.56744	8.07842	7.8761	7.80086	7.84767	7.67478	7.40525	7.0598	7.42598	7.87008	7.43426	7.37697	7.78158	7.1979	8.07997	7.85723	7.73021	7.55326	7.87064
BCL2L10	4.45684	4.76683	4.68744	4.46495	4.03387	4.11616	5.09441	4.98533	4.96525	4.67377	5.0064	4.37938	4.53366	5.71272	4.17594	4.47594	5.11386	4.20268	4.43099	4.76055	4.19439	5.21487	4.75765	4.78647	4.37615	4.66982	3.98708	4.32508	4.67785	4.71928	4.56631	4.9253	4.6613	4.65513	4.52807	4.47379	4.47749	4.47749	4.62676	4.78467	5.03989	4.13549	4.50469	5.32476	4.33401	3.57407	4.47553	4.20333	4.21835
BCL2L11	5.95826	6.06483	6.23348	6.14866	5.57173	5.44134	5.32418	5.79849	5.97285	5.38301	5.31778	5.32316	5.34568	5.49432	5.96265	5.89727	5.13961	5.34302	5.18288	5.19495	5.27439	5.38375	5.3262	5.23647	5.42209	5.55049	6.02209	5.37906	4.9821	6.32939	5.6508	5.58358	5.63818	5.77077	5.12413	5.22051	5.3468	5.27288	5.46249	5.52935	5.66678	5.79523	4.5254	4.49813	4.91363	5.23726	4.90285	5.43652	4.9549
BCL2L13	6.15389	6.49711	6.31641	6.18345	6.26584	6.29753	5.77293	6.06934	6.59845	5.79867	6.15036	6.21938	6.05395	5.80735	5.82313	5.64878	5.93926	6.3367	6.78627	6.2478	6.36945	5.54555	6.71931	7.03884	6.02145	5.86452	6.44388	6.66969	6.50055	6.09097	6.08847	6.41285	6.21922	6.69267	6.28918	6.36871	5.96897	5.73454	6.1501	6.31874	6.69559	6.40715	6.16174	6.20501	6.3847	6.44913	5.88294	6.08711	6.99932
BCL2L14	4.62345	4.24187	3.87753	4.0454	3.53107	3.93225	4.26317	4.08007	4.606	4.69789	4.20979	3.94838	4.12628	5.22829	4.18789	4.47617	4.1803	4.33917	3.80425	4.28579	3.79908	4.1246	4.75767	4.02311	4.42038	4.36295	3.86713	4.62059	4.29471	4.1831	4.21581	4.51675	4.3193	4.31143	4.17855	4.17069	4.18849	4.15537	4.23857	4.20422	5.03976	4.10403	4.31353	4.60681	3.49501	3.67498	3.60187	3.99354	4.3469
BCL6	6.97668	7.07267	7.97056	8.04469	7.21199	7.1734	7.55756	7.51858	7.5303	7.56643	7.49676	6.93196	6.99389	7.42441	8.09571	8.08304	8.04975	8.06998	7.56467	7.12631	7.13857	6.94686	6.78941	6.01279	7.85189	8.03388	7.06036	8.588	7.30356	7.68736	7.3153	7.26418	6.91994	7.97077	7.85559	7.57801	7.25577	7.72036	7.58318	6.76788	8.25691	7.38602	8.19699	6.9772	7.506	7.93563	7.24858	7.61945	6.91571
BCL7A	5.94005	5.39529	5.59752	6.05761	5.06907	5.27608	5.91802	5.92758	5.63292	6.32687	5.87561	6.06141	5.71621	5.73662	5.53938	5.72	6.14515	5.57394	5.70151	5.91048	5.44838	6.61591	6.32046	5.457	5.64127	5.94771	4.97505	6.06071	6.34674	5.74086	5.74438	6.1953	5.83691	5.8088	5.60617	5.66473	5.91421	5.74086	5.6378	5.78889	5.60148	6.00154	6.75802	6.73245	5.55844	6.21536	6.66475	5.99965	6.30576
BCL7B	7.55122	7.37807	7.50484	7.36763	7.30583	7.18931	7.16206	7.84753	7.56689	7.57022	7.78954	7.40575	7.81855	7.11374	7.11744	7.28244	7.89101	7.69957	7.78736	7.8203	7.5767	8.16824	8.61117	7.72171	7.00432	7.33876	7.34025	7.81863	8.09932	7.67337	8.00999	8.07639	7.77991	7.74903	7.15917	7.27653	7.31204	7.22403	7.5869	7.49888	7.57496	7.83819	7.62988	7.51234	7.67786	7.49743	7.87374	7.7497	7.66571
BCL7C	7.02527	6.96469	7.00576	6.71881	7.39541	7.412	6.84142	6.76389	7.00358	6.9575	7.06896	7.37977	7.40386	7.23516	6.08145	5.96889	6.96407	6.66525	6.49288	7.15596	7.0129	7.72476	7.90866	7.08547	6.47479	6.91298	7.20526	6.64952	7.05624	7.00734	7.13212	7.60059	7.16168	6.88585	6.63957	6.74574	7.58199	6.50166	6.21379	7.25034	6.74871	6.61705	7.51833	7.22181	7.62976	7.06633	7.008	6.68276	7.40294
BCL9	6.09044	5.98743	6.0239	5.53462	5.36846	5.9278	6.05794	5.76443	5.91672	6.51852	5.91672	5.91786	5.45133	5.46392	5.50318	5.30204	5.72126	6.25971	6.02528	6.07184	6.21556	5.61841	6.65907	5.26681	5.98509	5.85321	5.55039	5.91672	6.28336	5.79427	5.64997	5.68452	5.94874	5.82273	5.79427	5.79427	5.93452	5.77395	5.74753	6.55036	5.69349	6.58127	6.70633	6.85483	5.98231	6.54698	6.48248	6.50689	6.37276
BCLAF1	7.49966	8.02937	7.86869	7.42559	8.48524	7.9781	7.22295	7.43339	7.14136	7.12353	7.18238	7.99607	7.42224	7.00797	7.37392	7.97153	7.19927	7.11197	7.89029	7.93203	8.47467	7.12715	7.22052	7.97905	7.99538	7.99243	8.68553	8.53021	6.79925	7.79295	7.35439	7.13384	7.02111	7.11038	8.0595	8.36242	7.14093	8.89371	8.1035	7.3133	7.06315	8.64432	7.86004	7.90426	6.87211	7.94579	6.61438	7.65016	8.25239
BCOR	5.15978	5.10759	6.35318	6.66416	6.10674	5.75137	5.70966	6.25653	5.92829	6.48573	6.49338	6.42156	6.5386	5.85411	6.11968	6.22464	5.93573	5.81931	6.11507	5.5998	5.56804	6.30883	5.43215	6.34006	5.2372	6.59312	5.5943	6.31394	5.79017	6.51916	5.61773	5.56564	5.63012	5.66744	6.19216	5.78067	5.85405	7.13774	6.39084	5.63377	5.49358	7.03917	6.71112	6.89917	6.50335	5.88743	6.5763	6.06787	6.25336
BCORL1	5.6675	5.26042	4.92216	5.80936	5.23833	5.3415	5.96309	5.52896	5.56274	5.78735	5.79024	5.18215	5.54037	5.54228	5.801	5.54342	5.74666	5.3388	5.0933	5.32478	5.33217	6.20562	5.80476	5.11129	5.36193	5.32202	5.03906	5.49249	5.78077	5.41835	5.31092	5.63548	5.40982	5.93218	5.43313	5.42062	5.50759	5.41153	5.4911	5.51043	5.63645	5.61731	6.03526	5.8164	5.5576	6.02136	6.09775	5.96654	5.68239
BCS1L	5.65281	6.07896	6.27281	6.80971	6.47036	6.46967	6.30006	5.92063	5.62624	6.13332	5.95624	6.4767	6.6871	5.97963	6.24515	5.99442	6.30153	5.81913	6.24517	6.11273	6.26162	6.52754	7.04877	6.55885	6.24515	5.68267	6.43373	5.88424	6.2888	6.09406	6.22544	6.38893	6.34903	6.22544	5.87509	6.2595	7.07601	5.98117	5.62303	6.26923	5.86561	5.62497	6.2493	6.21272	6.14135	6.60693	6.3496	6.53745	6.00289
BDH1	4.14829	4.17397	4.09369	3.91612	3.97952	4.15326	3.86418	4.12567	4.56552	3.95558	4.33422	3.9776	4.11438	4.7094	3.84565	3.95144	4.26064	4.48284	4.06742	3.97665	4.19716	4.58601	4.84254	4.05502	4.46228	4.32318	4.54803	4.2988	3.95032	4.10386	4.12146	4.33795	4.69702	4.00265	3.92609	4.11794	4.10474	4.13466	4.42772	4.26491	4.45386	3.59823	4.15052	4.35156	4.41794	3.95653	4.05233	3.93488	3.7539
BDH2	5.77636	6.52266	6.39179	6.62563	7.00278	6.47128	5.82339	6.63261	6.35996	5.79123	5.8858	6.05112	6.31224	6.54421	6.20802	6.26024	7.10593	7.56079	6.86971	6.77136	7.12049	5.96236	5.32538	7.47869	7.28471	6.10866	7.1723	7.12961	6.31565	6.23637	6.17918	6.327	6.31779	6.40067	6.54511	6.21504	8.35731	6.25721	6.30131	6.52184	5.5755	6.59702	7.02665	6.72316	6.62901	7.4025	6.53742	6.67501	7.29185
BDKRB1	4.76782	4.65234	4.48148	4.18979	4.10174	3.95184	4.46425	4.18979	4.57334	4.04499	4.29779	3.40828	3.65801	4.5221	5.05384	3.98254	4.30432	3.60293	3.66874	5.55858	4.9364	4.18979	4.33227	4.35953	4.17132	4.02209	4.29079	4.7556	3.86752	4.23534	4.12974	4.13596	5.19398	4.02001	4.13596	4.81301	4.19807	4.09662	4.13596	4.10904	4.98036	4.37996	3.8726	4.63692	3.57565	4.07768	3.92733	4.83941	4.10628
BDKRB2	6.15333	6.46452	6.3438	6.49421	5.8801	6.17172	6.25482	5.67778	6.06121	5.85548	5.87927	5.99154	5.94396	5.44463	6.27372	6.24352	5.52362	4.81096	5.30564	6.14906	6.40716	4.94473	4.24783	6.40319	6.20164	5.36006	7.41329	5.95227	5.30764	5.6145	5.48399	5.50326	5.59303	5.49005	5.27968	6.13491	6.45156	7.61242	5.7274	6.07488	6.69391	5.96015	5.08812	6.36777	5.77341	4.57333	5.67361	5.70454	5.56893
BDNF	4.34521	4.3285	3.57622	3.59308	3.6981	3.512	3.87323	3.5763	3.60087	4.09624	4.27246	3.80508	3.86553	3.95558	3.89316	3.64108	3.94762	4.20819	4.12079	5.8731	6.52183	4.03637	3.67753	3.82517	5.16736	3.59738	4.77605	3.83897	4.0303	3.93456	4.18381	3.94069	3.82423	3.8181	5.22167	3.83138	3.69246	4.69048	3.96929	4.17666	3.60344	6.28344	4.94158	6.39465	4.20509	4.36493	4.99416	6.3913	4.72309
BEAN1	4.90709	4.68132	4.89017	4.29046	4.27393	4.43855	4.28214	4.7199	5.44911	5.42466	4.86891	4.01389	4.06387	6.28923	4.37998	5.00793	4.63689	4.57975	5.18778	4.58075	4.14456	4.18471	5.0827	4.88252	4.55323	4.10537	4.57472	4.64252	4.52662	4.42073	5.29257	4.12351	5.35619	4.20746	4.50781	4.31905	4.42073	4.12873	4.50468	6.46006	5.18677	4.78036	4.73542	4.76962	4.38725	5.26778	5.17547	5.11695	4.51252
BECN1	6.89873	6.71635	6.82424	6.90712	7.34247	7.02828	6.4834	7.22504	6.83542	6.8669	6.9015	7.3273	6.87323	6.63146	7.0514	6.86229	7.15503	7.10835	7.48761	6.78975	6.94286	6.45838	7.12776	7.20307	6.46235	6.7919	7.07108	7.32074	7.41351	6.91801	6.97188	7.28151	6.77859	6.89221	6.94382	7.48838	6.50518	7.08233	7.12488	6.61835	7.39641	6.48911	7.18795	6.69687	7.16109	6.87832	6.92175	7.0025	6.95202
BEGAIN	5.13728	4.23243	4.65446	4.76829	4.76968	5.14866	4.36339	4.74375	5.23361	5.35941	5.28704	3.9908	4.71152	5.93492	5.48881	4.32024	5.52294	5.08252	4.75854	4.13581	4.75854	5.8772	4.95229	4.04621	4.57421	4.21635	3.89496	4.59531	5.09147	4.71714	4.97514	4.77194	4.73312	4.71714	4.71714	4.69203	4.66235	4.71714	5.63269	4.68061	4.52805	4.50697	4.7594	4.12226	4.97958	4.31192	4.50323	4.74592	5.01999
BEND5	4.4943	4.92462	4.78987	4.76315	5.24586	5.53	5.51474	4.96121	5.15544	5.06502	5.21562	5.6825	5.4315	5.58676	4.66244	4.35002	5.01387	4.82706	5.9254	5.10541	5.28965	5.86305	6.0795	5.61477	5.48008	5.23287	5.00237	4.98701	5.66032	4.98514	4.99769	5.15376	5.04317	5.00396	4.9773	4.96788	6.08939	4.97808	5.48393	5.77803	5.03638	6.09032	6.15039	6.44162	5.66716	6.224	5.85031	5.22919	5.90925
BEST1	5.47281	5.40732	5.40401	5.62509	5.3128	5.49754	5.62092	5.74801	6.09416	5.88292	5.43319	5.37113	5.41541	5.97035	6.11951	5.8044	5.49597	5.44439	4.81699	5.22776	4.85835	5.72557	6.31431	4.93068	5.68377	5.55314	5.36455	5.65107	5.11496	5.4804	6.01085	5.82823	5.46127	5.96737	5.32619	5.39286	5.1001	5.17373	5.47286	5.572	5.82666	5.15558	4.87949	4.64367	5.11793	5.15206	5.10769	5.4809	4.84324
BEST2	4.92313	4.55674	4.36673	4.37875	3.93426	3.80154	5.26439	4.08146	5.00083	4.83718	4.74136	4.46519	3.94488	5.52522	3.60419	3.8187	4.46519	4.69702	3.60347	4.24806	5.13837	4.37075	5.28442	4.38374	5.08716	4.09194	4.46658	4.15884	4.46519	4.2727	4.29546	4.52307	5.36936	4.36581	4.26649	4.26235	4.93277	4.27684	4.31822	4.31822	4.73372	4.43152	5.03595	5.06346	4.37154	4.43858	4.47399	3.95936	3.84202
BET1	6.27939	6.72569	7.26485	6.96119	7.66877	7.28034	6.3494	6.5837	6.2643	6.16875	6.35157	6.93327	7.06213	6.56886	6.8221	6.97844	5.64013	6.44939	7.50797	6.28007	6.9909	5.18178	5.58934	7.56343	7.04002	6.94688	7.45315	6.64473	5.94818	6.78965	6.94861	6.67925	6.62627	6.03236	6.97952	6.42314	6.26197	7.12745	6.91108	6.57107	6.19907	6.66224	6.72456	7.04254	6.28017	6.87959	5.93776	6.78319	7.23071
BET1L	5.76509	5.71663	5.79424	6.29979	6.39084	6.28452	6.18486	6.74976	6.17846	5.78612	5.89761	6.36568	6.64757	6.15114	5.9095	5.93543	6.43496	6.37453	6.35724	5.88303	5.82257	6.42009	6.81617	6.18493	6.04855	6.14068	5.84205	6.46088	7.0298	6.63176	6.21241	6.25104	6.4368	5.99538	5.90986	6.26299	6.50669	5.96319	5.7618	6.28046	6.09046	5.59804	6.92589	6.39163	6.49159	6.50272	6.61244	6.61922	6.37163
BEX1	4.35701	4.57805	4.77979	4.54995	4.33399	4.36236	4.54383	4.30706	4.32537	4.3044	3.86783	4.09576	4.05627	4.39958	5.3276	5.53093	3.81851	4.10683	4.48442	4.37583	4.62448	4.42725	4.37583	4.31448	4.54896	4.66346	7.03622	4.11022	4.44258	4.3057	4.33593	6.24369	4.37099	4.69741	4.33593	4.32263	4.19569	4.13161	4.21261	4.60915	4.96304	4.16978	4.47286	4.86109	4.28966	4.17566	4.2581	3.96294	4.30361
BEX4	6.95447	7.2688	7.22392	7.39145	7.57845	7.35151	7.22894	7.17556	6.97266	6.81166	7.1159	7.71143	7.66577	6.71978	5.93581	5.91401	7.17593	7.49362	8.32452	7.58881	7.57275	8.04409	7.48168	7.93599	7.67905	7.29785	7.42034	7.46278	8.22848	7.50588	7.47213	8.12964	7.53588	8.14214	7.30213	6.94213	6.31963	7.15463	7.03588	7.08963	6.73534	6.41604	7.55742	7.56446	6.84363	7.04413	7.39055	6.8119	6.99466
BFAR	6.93109	6.97142	7.14061	7.15846	7.71283	7.62676	7.02263	7.54775	7.22166	6.82588	7.06313	7.45871	7.66698	6.54289	7.03274	7.1245	7.09424	7.51026	7.41343	6.96778	7.16601	6.23385	6.55141	7.54883	7.16707	7.00925	7.44056	7.60782	7.1275	7.23585	7.16131	7.43839	6.79512	6.99118	7.16455	7.56477	7.47079	7.41084	6.63957	6.89558	7.26605	7.64851	7.26541	7.34482	7.25172	6.8827	6.55922	6.79262	7.50758
BFSP1	4.94477	5.05926	4.58431	5.19071	4.47243	4.83521	5.39115	5.1732	4.97213	5.31294	4.44716	4.94477	5.22829	5.46955	4.63052	4.09982	5.09558	5.19654	4.75062	4.89802	4.46897	6.65663	5.00272	5.1562	4.49819	4.97053	4.57164	4.83992	4.7893	4.59192	4.68728	5.60776	4.76399	5.1185	4.62509	5.03557	5.05216	5.29264	4.88009	4.85521	4.82596	4.8372	5.64177	6.02788	6.64012	5.53723	4.80678	4.87673	6.36628
BFSP2	4.41222	5.08631	4.82706	4.18559	3.88382	4.53102	4.85136	3.98578	5.00214	4.56222	5.20925	4.13368	4.30167	3.98896	3.81363	3.20848	4.16598	4.08807	4.36508	4.23145	4.34126	5.33637	4.69127	4.02718	4.4304	3.49979	3.71705	4.31743	4.10197	4.19603	4.24729	4.54372	5.20567	4.39216	4.17597	4.1626	4.17597	4.10019	4.23169	4.14254	4.93965	4.4252	4.62395	3.78841	4.19965	3.99717	3.72668	3.85051	4.49781
BGN	10.9252	10.1912	10.4863	10.5068	10.1327	9.83784	10.4238	10.8434	10.4813	11.0392	10.7652	10.5255	10.5263	9.45334	9.28781	8.41672	11.0047	10.5445	10.485	11.0947	10.316	11.2909	11.3403	10.1674	9.87254	10.8375	8.17575	10.4704	11.2977	10.1415	9.89843	9.87976	9.94671	9.87733	10.4803	10.1591	12.9145	10.2707	10.2389	10.23	9.63236	10.3745	11.6839	10.8578	11.5806	11.3851	11.3457	11.0688	11.0355
BHLHB9	5.24032	5.28203	5.27739	5.32009	5.77197	5.80021	5.84812	4.76977	4.70299	5.79595	4.89556	5.92292	5.5226	5.64474	4.95382	5.27134	5.09881	5.32899	5.44326	5.45814	5.94269	5.00917	5.59872	5.77358	6.07688	4.60862	5.70285	5.12335	6.05747	5.3296	5.25633	5.44285	5.31628	5.3296	5.32294	5.97132	5.32294	5.30074	5.76926	5.31184	5.45676	6.16052	6.10252	6.59346	5.24263	5.92806	5.11833	5.24479	5.65089
BHLHE40	7.49146	7.47386	8.94116	8.93793	8.519	8.40543	7.6398	8.43187	8.27459	8.45418	8.41256	8.71942	8.69616	7.51122	8.07578	8.03589	7.53122	7.38629	6.91676	7.48266	7.37335	8.22946	8.61744	9.43222	6.96085	8.84866	8.29001	8.58656	6.87507	8.44728	9.64213	7.83264	8.46749	7.93445	7.67617	7.70611	7.55563	7.90001	7.90825	7.76675	8.00644	7.52523	7.30614	6.37908	8.71236	7.30814	7.95055	7.92697	6.94422
BHLHE41	6.31218	6.79062	7.70353	7.4286	6.85947	6.72956	6.95152	7.292	7.37323	6.9461	6.93387	7.1821	7.12959	6.9215	6.92055	6.99646	6.66363	6.57011	6.60112	6.47545	6.36926	6.65695	6.52657	8.60278	6.4632	7.37352	6.71022	6.77012	6.60269	6.58464	6.53972	6.6326	7.14764	6.53297	7.37797	7.57621	6.34722	7.21484	7.55426	6.74033	6.19063	7.11352	6.72345	7.20457	7.39945	7.11958	7.13421	7.08152	6.56094
BHMT	4.67683	3.62713	3.73525	3.27336	3.52014	3.76912	4.56607	3.77695	4.5383	4.18292	4.33965	3.28486	3.40203	3.7604	4.19002	3.91111	3.04419	4.69336	3.55576	4.17506	3.38856	3.9148	4.87769	3.71253	4.37187	3.6768	3.74881	3.17817	3.32782	4.13278	3.75469	3.92544	3.78884	3.89373	3.77665	3.76445	3.76445	3.78884	3.8108	4.16693	3.89401	4.20284	3.32376	4.17884	3.74381	3.84352	4.10883	3.54224	4.18459
BHMT2	5.75686	6.04756	5.87908	5.87407	6.01352	5.94188	6.51054	5.96457	5.90771	5.71621	5.77555	5.9343	5.92764	6.12029	6.02169	6.00533	6.95121	7.14435	7.14685	6.33979	6.54794	6.12375	6.13538	7.03832	6.61093	6.86188	6.59918	6.21718	6.89645	6.31705	6.90525	6.54418	6.15108	6.10507	6.18718	5.91405	6.08934	5.84766	6.08643	6.90409	5.87917	6.19454	6.72027	7.61697	6.55581	6.80535	6.75215	6.76537	6.69513
BICC1	6.37556	6.55272	6.6687	6.4037	7.09833	7.00218	6.13284	6.43642	6.38064	5.92154	6.13079	6.40285	6.30333	6.15686	6.31742	6.34383	6.00156	6.43959	6.65195	6.23084	6.36531	5.10187	5.72329	6.34443	7.31196	5.84731	6.88964	6.39674	6.10435	5.95539	6.18058	5.96448	5.95656	6.13659	6.53712	6.17823	7.53344	6.35679	6.32483	6.66554	6.80086	5.9536	5.45861	5.85227	6.30026	6.79579	6.14023	6.55666	6.80782
BICD1	6.14345	6.61702	6.78585	6.21711	6.27814	5.96146	6.31151	5.98893	6.08915	6.12819	6.24904	6.04039	6.02184	6.08834	6.31833	6.56819	6.00205	6.40886	6.97095	6.22797	6.57519	6.02574	6.34577	6.19831	6.78459	6.58275	6.98842	6.26234	6.1507	5.9809	6.01026	5.96616	6.19637	6.03292	6.45504	6.70289	6.71093	6.83999	6.54391	6.0759	6.3581	6.92417	6.56317	6.52241	6.34885	6.84024	6.7494	6.58528	6.91662
BICD2	6.76792	7.26578	6.92136	7.05698	7.03283	6.83148	6.44704	6.79449	6.42943	7.07952	7.14795	6.76525	6.69801	6.20258	6.4801	6.2914	6.72528	6.97353	6.99361	7.39476	7.48381	6.97257	6.94213	6.70293	7.18144	6.23073	6.92316	7.03912	6.78464	7.04698	6.56179	6.88861	6.4873	6.57875	7.01214	7.29221	6.46003	7.44302	7.03781	6.43803	7.2255	6.59769	7.16893	7.08276	7.19517	6.74012	7.27632	7.14093	6.99817
BID	6.62831	6.97143	6.55606	6.76075	6.51107	6.72735	5.95998	6.37294	6.21733	5.94822	6.30269	6.26417	6.16447	6.61855	7.04709	7.00817	5.5552	5.64267	5.70059	5.88576	6.00903	5.25868	5.72796	6.20816	5.84163	5.77989	6.96109	5.69845	5.49841	5.78532	6.56191	7.20845	6.65427	6.65397	5.56353	6.42184	5.63827	5.89591	6.01137	5.86857	6.61994	5.98403	5.15018	4.83568	5.88045	5.20706	5.80922	5.6351	5.38196
BIK	4.80001	4.28627	4.50599	4.73433	4.39105	4.52388	4.83057	4.26202	4.48961	4.78367	4.77789	4.57495	4.15079	4.46812	3.73953	4.55864	4.75616	4.56118	3.99458	3.9746	3.85558	5.93263	4.37958	4.17722	4.37958	4.33618	4.99999	4.21104	3.82059	4.08933	4.57665	4.74283	4.40149	4.41496	4.9674	4.30941	4.47784	4.27124	4.40149	4.40149	4.87617	4.4767	4.64741	4.61243	4.32408	3.58993	4.90093	4.12756	4.10658
BIN1	6.67157	6.61331	6.63582	6.85315	7.50355	7.36967	7.0845	6.83102	6.49134	6.67852	6.48074	7.12934	7.44366	6.76014	7.32943	7.13886	6.8335	6.51938	6.74214	6.75564	6.54925	6.73578	6.96156	6.92929	6.91482	6.18084	7.25548	6.86491	7.23034	7.18324	6.93488	7.45138	7.02047	7.10482	6.77731	6.58263	6.79957	6.47503	6.38325	6.8864	6.84871	6.27162	6.4956	6.26657	6.94451	6.31097	7.13803	6.67835	6.4112
BIN2	7.36502	6.90239	7.27229	7.3553	6.77047	6.85304	6.48012	7.01391	7.1175	6.9933	6.93366	6.55988	6.65097	7.5417	7.97757	8.40704	7.68256	7.22681	6.04776	6.246	5.88476	5.76636	6.37851	6.20652	6.04837	6.5776	6.63102	5.51322	6.37779	6.81196	7.718	7.77541	7.30629	7.02481	5.91292	6.86237	6.47587	6.32182	6.11317	6.36384	6.91918	6.53007	5.17131	3.47096	6.16211	5.55355	6.4434	6.47854	5.07882
BIN3	6.47648	6.36563	6.56799	6.25197	6.44081	6.34079	6.56823	6.35305	6.72195	6.74857	6.72038	6.16407	6.09258	5.81542	6.38902	6.65543	6.43656	6.54434	6.02944	6.64477	6.03616	5.99715	6.38808	6.19479	6.32942	6.72432	6.47355	6.29301	6.27101	6.70789	6.81746	6.49443	6.26831	6.32849	6.19737	6.60401	6.36396	6.07703	6.10553	6.15937	6.38607	5.87906	6.49838	6.20261	6.7215	6.50991	6.77736	6.6985	6.40344
BIN3-IT1	4.91554	4.7241	4.66118	5.01477	4.78424	4.92797	5.28514	5.24289	4.86228	5.06871	5.01167	5.0025	5.42979	4.48038	5.87736	5.66403	5.90552	4.93798	4.12894	4.75878	4.91926	5.40786	5.38546	4.50273	4.61579	5.5086	4.61983	5.12635	4.93798	5.35233	4.7479	5.10177	5.01385	4.7479	5.1699	5.18749	4.60503	5.01385	5.1743	5.12155	4.88218	5.08579	5.58615	4.90619	5.09473	5.4976	5.50038	5.75371	5.49878
BIRC2	7.72587	8.00155	8.23064	8.83858	8.16553	7.82307	7.56413	7.24415	7.17721	7.29065	7.56163	7.38834	7.50939	7.51815	8.15513	8.65718	7.32879	8.15677	7.78649	7.48814	8.21227	6.86522	4.28556	8.26714	8.18482	7.81307	8.74171	7.52715	7.60602	7.64713	7.18823	7.31935	7.44609	7.66899	8.5256	8.23496	7.50728	7.8001	8.21748	7.06586	6.9704	7.39809	6.98542	7.07656	7.29261	7.76899	6.91753	7.89856	7.34339
BIRC3	6.88464	7.3565	7.73526	6.98853	7.21058	7.07632	6.48421	6.23811	6.40562	6.50434	6.64049	7.09914	6.95303	6.48329	7.01292	7.43216	6.03611	6.63598	6.42197	6.75721	7.16928	6.26908	6.39173	7.01489	6.69751	6.1549	8.01911	6.34319	5.98404	6.73929	6.75908	6.32214	6.45024	6.26837	6.68551	8.18229	6.59962	7.33643	6.75945	6.44538	6.82945	6.78425	5.52224	5.04197	6.17916	6.08641	5.58947	6.42647	6.26105
BIRC5	5.01338	4.48292	5.0439	5.14081	5.06571	4.99929	4.96733	4.27579	4.689	5.62544	5.02121	4.73496	4.70188	4.77712	4.90277	4.92935	4.52982	5.09593	4.27424	4.76803	4.23385	5.2492	5.11265	4.38164	4.89076	4.42297	3.76571	4.71975	4.73938	4.76133	4.65898	4.81564	4.83405	4.52791	4.49245	5.73766	4.37125	4.672	5.11505	4.59255	5.23997	4.37302	4.71874	4.37684	4.73836	4.17225	4.33861	4.10607	4.45847
BIRC7	6.06355	5.59813	5.73625	6.17732	5.75596	5.93643	6.24992	6.24912	6.17732	6.50898	5.82546	6.19669	6.38643	6.01371	6.56339	5.95375	6.38341	5.52077	5.76909	5.71789	5.40888	7.19153	5.60237	5.50685	5.27467	5.58452	5.59955	5.64015	6.38992	5.83713	6.69995	6.0159	6.19171	6.11045	6.27888	6.06761	5.56233	5.32299	5.58744	5.93169	6.21677	5.36361	6.08621	6.22463	6.26402	5.23092	5.97636	5.63651	5.94364
BLCAP	7.3872	7.80772	8.64317	8.91931	8.03484	7.94536	7.87804	7.98298	7.10023	7.77057	7.77857	8.28129	8.3251	6.07177	8.16506	8.19868	7.48522	7.90073	8.00307	7.49048	7.94226	7.84599	8.03055	7.861	7.54159	7.63627	8.6619	7.36246	8.16155	7.81606	8.08143	8.2755	8.25966	7.24374	8.43987	7.90716	7.75467	7.40415	7.62991	7.69526	7.86909	6.53145	8.11954	8.19312	8.18373	7.60725	7.32989	7.44726	7.3781
BLK	4.97651	3.97015	4.63867	4.96213	5.02258	4.76893	4.60393	4.84552	5.04652	5.13687	5.22134	5.5247	5.72677	5.63857	5.00042	5.85364	4.53692	4.27612	4.52745	4.59013	4.29616	6.0889	5.16736	4.69956	4.23395	4.52265	4.76958	5.21738	5.33184	4.91161	4.91287	5.04718	5.05346	4.99195	4.88776	4.88399	4.97061	4.87395	4.93044	4.89906	5.09403	4.41277	4.81051	4.93155	4.99235	4.63403	4.71297	4.02977	4.78181
BLM	5.04317	4.95265	5.43459	4.13416	4.61743	4.9997	4.74997	4.87306	5.41788	5.11425	5.1817	4.30254	4.60024	3.65592	4.80229	5.07338	4.3163	4.60368	4.36129	4.30571	4.43688	5.04754	5.01889	4.1021	5.05936	4.22634	4.22299	3.86527	4.60024	5.0212	5.03488	4.52337	4.9254	3.7467	4.77485	4.88263	4.17096	4.62773	4.7817	4.77485	5.2363	4.79064	3.92024	3.45967	4.44842	3.8318	4.08093	4.40354	3.88927
BLMH	6.53579	6.69912	7.19418	7.05911	6.87686	6.70449	7.50814	7.16459	6.93188	6.73488	6.81364	6.87686	6.87686	6.53131	6.17568	6.65438	6.87686	6.78519	7.79667	6.45923	6.58282	7.29155	7.24342	6.66188	6.87686	6.08921	6.85817	7.01888	7.83035	7.61857	6.73779	6.96914	6.97117	6.87173	6.87173	6.8007	6.87173	6.82708	6.62414	6.53485	6.7086	7.22777	6.93444	6.85514	6.65475	6.8937	6.45915	6.73676	6.67391
BLNK	5.54771	6.17813	6.30632	6.14403	7.25691	7.35761	5.23618	6.03189	6.18314	5.73678	5.58944	7.37492	7.28709	6.05942	6.76836	6.93864	5.28745	5.55674	5.72878	5.3725	5.3724	5.27044	5.57547	6.82822	5.33682	5.88457	6.13565	5.28758	5.53288	5.93961	6.1563	6.89012	6.24188	6.02702	6.87555	5.14024	5.87952	5.37332	6.02519	6.06161	5.44247	5.94556	4.43597	3.87399	5.42959	5.00073	5.54332	6.14194	4.46586
BLVRA	6.75204	7.14411	7.02034	7.46664	7.06523	7.4668	7.45939	7.37529	7.4654	7.22395	7.58525	7.1543	7.48567	8.05006	7.67076	7.67737	7.56335	7.40065	8.46068	7.0828	7.33624	7.95411	6.91509	7.87727	7.44743	7.60213	8.05831	7.3182	8.02946	7.2602	7.30058	8.38751	7.52935	7.81369	7.97931	7.18322	7.04471	7.14283	7.36482	7.33365	7.21082	6.68005	7.04695	6.25842	7.42284	6.60322	7.08105	6.75757	7.25295
BLVRB	7.27274	7.13407	6.87945	7.16127	7.96142	8.05952	7.30312	7.56125	7.36946	7.02221	7.30365	7.36518	7.43887	8.31589	8.81137	8.58607	7.5807	6.78533	7.35814	7.11363	6.98838	7.12461	7.53335	7.2873	6.89932	7.673	7.95141	7.06373	7.57943	7.43625	8.07261	8.57297	7.55195	7.65446	7.12061	6.81714	7.09422	6.9369	7.02825	7.73464	7.34392	6.65075	6.44776	6.16195	7.30556	6.96279	7.11398	7.04325	6.50682
BLZF1	6.20258	6.51742	6.21509	6.16261	7.00328	6.5319	5.87755	6.15541	6.18709	6.0662	6.13624	6.40269	6.36922	6.25625	6.14368	6.09342	6.37054	6.46832	7.20685	6.63266	6.80862	6.05893	6.14133	6.93896	6.85582	6.49998	6.44745	6.2781	6.13255	6.00194	6.33679	6.20807	6.40318	6.34694	7.15493	6.32374	6.1985	6.19734	6.81892	6.34027	6.05414	6.87828	6.78496	6.89306	6.42015	6.63064	6.0186	6.47506	6.95815
BMP1	6.14622	6.13315	6.49434	6.38884	6.03865	6.10571	6.13906	6.36147	6.44458	6.59284	6.41697	5.77046	5.88411	6.56613	5.92464	5.84898	6.09725	5.90414	5.75761	6.0787	5.77376	6.37838	6.63156	5.66598	6.19886	6.17096	5.44796	5.99661	6.03222	6.16197	6.02413	5.97103	6.01984	5.9674	6.06667	6.43272	6.21078	5.99082	6.21737	6.19495	6.59177	5.91269	6.13954	5.89876	6.03423	6.12921	6.27087	6.53049	5.69613
BMP10	4.0044	3.45483	3.16301	3.72211	3.07939	3.79272	5.01791	3.77701	3.1997	3.86625	3.61338	3.66955	3.98605	3.00114	4.28353	4.11182	3.69386	3.1561	3.1064	3.78437	3.59811	4.28056	3.55838	3.53679	3.54137	3.62017	3.75114	3.12306	3.44186	3.43908	3.46579	3.57709	3.51031	3.46579	3.44353	3.44353	4.40517	3.43017	3.46579	4.55802	3.31002	3.37597	3.60923	3.78202	3.12301	3.00407	3.40585	3.3443	3.72022
[truncated: 10,242 more rows]
[truncated: 73 more columns]

## Sheet: Supplementary Table 5
Supplementary Table5. Disease grouping information for the 122 samples.
[truncated: 113 more rows]

[truncated: 6 more sheets: Supplementary Table6, Supplementary Table7, Supplementary Table8, Supplementary Table9, Supplementary Table10, Supplementary Table11]
